# Supplementary material for: Hepatocytes respond differently to major dietary trans fatty acid isomers, elaidic acid and trans-vaccenic acid
Source: Proteome Sci. 2015 Dec 1;13:31. doi: 10.1186/s12953-015-0084-3 (PMC4665887; doi:10.1186/s12953-015-0084-3)
Supplement: Additional file 1: Data S1. — GLC. Results from the gas–liquid chromatography analysis. On the left are in bold averages of mol% for three biological replicates and on the right their respective standard deviations. Raw data is provided for each replicate in separate sheets. (XLSX 48 kb) [file 12953_2015_84_MOESM1_ESM.xlsx]

## Sheet: TOTAL
Supplementary data S1 - GLC. Results from the gas-liquid chromatography analysis. On the left are in bold averages of mol% for three biological replicates and on the right their respective standard deviations. Raw data is provided for each replicate in separate sheets.
Experimental group	Fatty acid content, mol%														Std dev
	palmitic acid	stearic acid	oleic acid	cis-vaccenic acid	18:1	18:2	20:0	18:3	22:0	total CLA	elaidic acid	trans-vaccenic acid			palmitic acid	stearic acid	oleic acid	cis-vaccenic acid	18:1	18:2	20:0	18:3	22:0	total CLA	elaidic acid	trans-vaccenic acid
Control-1	39.7775	20.5994	9.83869	5.03398	11.6282	5.2165	5.22442		2.68126					Control	0.441031	2.83493	4.02809	4.15661	2.9942	0.525167	1.18729		0.739577
Control-2	38.9588	15.7652	17.3837	11.1845	6.93027	4.854	3.24345		1.68008					Elaidic	1.59177	1.69896	1.39121	0.784844	0.868611	0.333911	0.280866	0.81309	1.30246		3.62566
Control-3	39.084	15.6164	16.0568	12.9529	6.06325	5.88898	3.10001		1.23773					Oleic	2.61359	2.10738	4.82284	0.723548	0.603962	0.423593	0.422489	0.667504	0.826015	0.247416
Control	39.2734	17.327	14.4264	9.72377	8.20725	5.31982	3.85596		1.86636					cis-Vaccenic	0.930748	2.58247	1.14814	7.4064	1.8118	1.45035	0.782226	0.561448	0.466031				c9,t11-CLA
EA-1	29.2818	15.0015	8.19423	3.25096	6.73069	3.47986	2.98569	3.20505	3.735		24.1352			trans-Vaccenic	0.200593	1.33319	0.119627	0.174769	0.282542	0.388209	0.463798		0.0846261	0.970617		1.14125	0.162152
EA-2	26.2964	11.6454	10.9353	4.73777	5.19701	3.41452	2.71396	2.20315	1.60925		31.2473
EA-3	26.8318	13.7834	9.97853	3.55851	6.67048	4.02276	3.27559	1.59482	1.36825		28.9159
Elaidic	27.47	13.4768	9.7027	3.84908	6.1994	3.63905	2.99175	2.33434	2.2375		28.0994
OA-1	32.1994	13.923	32.3936	4.4786	5.79608	3.70402	2.63091	1.277	2.12103	1.47633
OA-2	29.949	10.1624	38.7397	5.82221	4.61736	2.87499	1.81189	2.44181	1.74646	1.83411
OA-3	26.9884	10.3945	41.8574	5.6158	4.97809	3.44062	2.40141	2.42428	0.540304	1.35917
Oleic	29.7123	11.4933	37.6636	5.30554	5.13051	3.33988	2.2814	2.0477	1.46926	1.55654
CVA-1	33.9107	14.1084	9.88666	28.4176	4.67601	3.85884	2.70735	1.2942	1.14021
CVA-2	34.3049	13.7494	10.278	28.3743	4.24604	4.00993	2.61306	1.3765	1.04791
CVA-3	35.6834	18.391	8.12275	15.5678	7.57698	6.44305	4.0126	2.30519	1.89728				c9,t11-CLA
cis-Vaccenic	34.633	15.4163	9.42912	24.1199	5.49968	4.7706	3.111	1.65863	1.3618
TVA-1	38.3162	16.0419	10.518	4.36768	7.52142	4.6408	3.43914		1.36036	5.32663		8.46791	2.65489
TVA-2	38.5887	16.3076	10.4469	4.52458	7.01325	4.25755	3.94871		1.34219	4.29399		9.27661	2.3408
TVA-3	38.1974	13.8771	10.6803	4.71663	7.48138	3.8644	3.02267		1.20555	6.23388		10.7207	2.4279
trans-Vaccenic	38.3674	15.4088	10.5484	4.5363	7.33868	4.25425	3.47018		1.3027	5.28483		9.48842	2.47453

## Sheet: Control-1
PEAK LIST
Control-1.RAW
RT: 15.24 - 24.99
Number of detected peaks: 19
Apex RT	Start RT	End RT	Area	%Area	Height	%Height			mol%
11.63	11.53	11.8	110769	0.01	15613.1	0.01	Palmitic		39.7775
12.57	12.29	12.76	8.06843e+06	0.4	1.13442e+06	0.79	IS
13.48	13.39	13.65	63314.8	0	9732.92	0.01	Stearic		20.5994
14.38	14.27	14.48	28183.6	0	4138.05	0	Oleic
14.49	14.48	14.5	1852.29	0	1445.52	0		30035.9	9.83869
14.57	14.5	14.61	12741.1	0	2588.99	0	c-Vaccenic
14.61	14.61	14.65	2626.84	0	1462.35	0		15367.9	5.03398
14.76	14.65	14.85	30155.1	0	4286.42	0	18:1
14.85	14.85	14.86	727.617	0	2023.21	0			11.6282
14.86	14.86	14.95	4616.4	0	1525.22	0		35499.1
15.88	15.76	15.9	9610.02	0	2280.87	0	18:2
15.9	15.9	15.92	2124.48	0	2159.7	0
15.93	15.92	16.02	4082.59	0	1565.42	0		15817.1	5.2165
16.4	16.31	16.43	9649.78	0	2377.66	0	20:0
16.44	16.43	16.57	7917.05	0	2381.09	0		17566.8	5.22442
23.24	22.98	23.48	9789.72	0	851.793	0	22:0		2.68126

## Sheet: Control-2
PEAK LIST
control-2.raw
RT: 22.43 - 23.92
Number of detected peaks: 17
Apex RT	Start RT	End RT	Area	%Area	Height	%Height			mol%
11.7	11.6	11.87	129439	0.01	18128.6	0	Palmitic		38.9588
12.61	12.33	12.84	5.52962e+06	0.3	798062	0.14	IS
13.57	13.45	13.73	57813.9	0	8291.77	0	Stearic		15.7652
14.47	14.32	14.58	63318.2	0	8625.15	0	Oleic		17.3837
14.65	14.58	14.76	40738.1	0	5771.2	0	c-Vaccenic		11.1845
14.84	14.76	15.03	25242.7	0	2845.9	0	18:1		6.93027
15.98	15.86	16.02	13521.2	0	2412.11	0	18:2
16.02	16.02	16.11	4039	0	1573.27	0		17560.2	4.854
16.51	16.4	16.51	5727.06	0	1481.87	0	20:0
16.52	16.51	16.64	7284.94	0	1719.86	0		13012	3.24345
23.4	23.21	23.49	7318.84	0	802.302	0	22:0		1.68008

## Sheet: Control-3
PEAK LIST
control-3.raw
RT: 22.43 - 23.92
Number of detected peaks: 17
Apex RT	Start RT	End RT	Area	%Area	Height	%Height				mol%
11.66	11.55	11.83	198794	0.01	27214.3	0.02		Palmitic		39.084
12.59	12.27	12.75	8.03873e+06	0.41	1.11319e+06	0.78		IS
13.5	13.4	13.68	87671.5	0	12701.9	0.01		Stearic		15.6164
14.4	14.27	14.48	89533.9	0	12951.9	0.01		Oleic		16.0568
14.57	14.48	14.7	72226.3	0	9350.08	0.01		c-Vaccenic		12.9529
14.7	14.7	14.7	796.642	0	2336.63	0		18:1
14.77	14.7	14.95	33012.6	0	4233	0			33809.2	6.06325
15.87	15.6	15.89	18713.3	0	3425.46	0		18:2
15.89	15.89	16.04	13901.4	0	3442	0			32614.7	5.88898
16.37	16.31	16.38	2858.39	0	1433.73	0		20:0
16.41	16.38	16.42	4635.59	0	2452.42	0
16.43	16.42	16.58	11545	0	2388	0			19039	3.10001
23.19	23.04	23.36	8254.31	0	977.691	0		22:0		1.23773

## Sheet: EA-1
PEAK LIST
ea-1.raw
RT: 15.59 - 39.99
Number of detected peaks: 21
Apex RT	Start RT	End RT	Area	%Area	Height	%Height			mol%
11.68	11.58	11.85	107234	0.01	15158.1	0.01	Palmitic		29.2818
12.6	12.32	12.8	6.07191e+06	0.32	883345	0.62	IS
13.55	13.45	13.71	60637.5	0	8908.62	0.01	Stearic		15.0015
14.14	13.98	14.32	96896.7	0.01	12932.1	0.01	Elaidic		24.1352
14.45	14.32	14.56	32897.8	0	4468.67	0	Oleic		8.19423
14.56	14.56	14.57	525.445	0	1398.11	0	c-Vaccenic
14.57	14.57	14.58	637.538	0	1427.72	0
14.59	14.58	14.59	820.286	0	1670.77	0
14.63	14.59	14.72	11068.5	0	2033.06	0		13051.8	3.25096
14.84	14.72	15	27022.1	0	3245.25	0	18:1		6.73069
15.92	15.86	15.93	3035.07	0	1555.56	0	18:2
15.96	15.93	15.98	5910.85	0	1985.38	0
15.98	15.98	16.09	4930.08	0	1808.53	0		13876	3.47986
16.51	16.4	16.53	8540.88	0	1852.15	0	20:0
16.53	16.53	16.64	4661.56	0	1386.93	0		13202.4	2.98569
17.32	17.07	17.54	12692.5	0	1117.73	0	18:3		3.20505
23.33	22.93	23.67	17934	0	1106.29	0	22:0		3.735

## Sheet: EA-2
PEAK LIST
ea-2.raw
RT: 0.00 - 39.99
Number of detected peaks: 18
Apex RT	Start RT	End RT	Area	%Area	Height	%Height			mol%
11.65	11.55	11.83	147823	0.01	21628.2	0.02	Palmitic		26.2964
12.59	12.26	12.77	7.95406e+06	0.41	1.1333e+06	0.79	IS
13.51	13.4	13.68	72255.5	0	11101.1	0.01	Stearic		11.6454
14.09	13.97	14.25	192567	0.01	28079.5	0.02	Elaidic		31.2473
14.41	14.3	14.51	67391.2	0	10107.7	0.01	Oleic		10.9353
14.59	14.51	14.7	29197.5	0	4307.32	0	c-Vaccenic		4.73777
14.78	14.7	14.88	27952	0	4356.71	0	18:1
14.88	14.88	14.97	4075.6	0	1663.29	0		32027.6	5.19701
15.89	15.79	16.04	20899.9	0	2867.36	0	18:2		3.41452
16.43	16.31	16.61	18421.5	0	2541.29	0	20:0		2.71396
17.23	17.11	17.26	8390.76	0	1694.02	0	18:3
17.27	17.26	17.4	5001.95	0	1413.41	0		13392.7	2.20315
23.26	23.07	23.43	11861	0	1008.26	0	22:0		1.60925

## Sheet: EA-3
PEAK LIST
ea-3.raw
RT: 0.00 - 39.99
Number of detected peaks: 20
Apex RT	Start RT	End RT	Area	%Area	Height	%Height		mol%
11.65	11.53	11.82	220078	0.01	40763.7	0.03	Palmitic	26.8318
11.96	11.88	11.97	5091.85	0	1623.67	0
11.97	11.97	12.02	2637.13	0	1532.52	0
12.64	12.28	12.77	1.36124e+07	0.68	1.60333e+06	1.12	IS
13.5	13.39	13.65	124783	0.01	24257.6	0.02	Stearic	13.7834
14.08	13.93	14.23	260010	0.01	46169.5	0.03	Elaidic	28.9159
14.39	14.28	14.49	89726.2	0	16062.5	0.01	Oleic	9.97853
14.57	14.49	14.66	31997.8	0	5942.91	0	c-Vaccenic	3.55851
14.75	14.66	14.95	59980.5	0	9285.04	0.01	18:1	6.67048
15.87	15.75	16.01	35927	0	5882.52	0	18:2	4.02276
16.41	16.27	16.56	32441	0	4567.88	0	20:0	3.27559
17.21	17.1	17.32	14145.5	0	2320.23	0	18:3	1.59482
23.2	23.02	23.35	14714.5	0	1469.49	0	22:0	1.36825

## Sheet: OA-1
PEAK LIST
oa-1.raw
RT: 17.05 - 25.00
Number of detected peaks: 20
Apex RT	Start RT	End RT	Area	%Area	Height	%Height			mol%
11.61	11.5	11.8	240494	0.01	36156.5	0.01	Palmitic		32.1994
12.57	12.24	12.76	1.05445e+07	0.51	1.32336e+06	0.47	IS
13.47	13.37	13.65	114779	0.01	18148.5	0.01	Stearic		13.923
14.37	14.24	14.5	265241	0.01	37937.2	0.01	Oleic		32.3936
14.53	14.5	14.64	35854.9	0	6907.56	0	c-Vaccenic
14.64	14.64	14.65	816.182	0	1440.53	0		36671.1	4.4786
14.73	14.65	14.94	47458.7	0	6106.52	0	18:1		5.79608
15.85	15.71	16	30123	0	4103.65	0	18:2		3.70402
16.38	16.28	16.38	9170.66	0	3038.97	0	20:0
16.4	16.38	16.55	14556.1	0	3078.09	0		23726.8	2.63091
17.65	17.56	17.65	4906.45	0	1606.01	0	18:3
17.65	17.65	17.66	580.834	0	1715.12	0
17.67	17.66	17.76	4826.66	0	1557.17	0		10314	1.277
19.13	18.96	19.28	7194.97	0	834.588	0	CLA
19.6	19.46	19.75	4811.32	0	652.933	0		12006.3	1.47633
23.19	22.95	23.68	20770.9	0	1223.03	0	22:0		2.12103

## Sheet: OA-2
PEAK LIST
oa-2.raw
RT: 17.22 - 23.99
Number of detected peaks: 19
Apex RT	Start RT	End RT	Area	%Area	Height	%Height			mol%
11.67	11.56	11.85	174344	0.01	24031.8	0.02	Palmitic		29.949
12.58	12.3	12.79	6.14871e+06	0.32	889661	0.62	IS
13.53	13.43	13.7	65297	0	9408.35	0.01	Stearic		10.1624
14.43	14.28	14.56	247232	0.01	32778.6	0.02	Oleic		38.7397
14.59	14.56	14.7	37156.7	0	6303.21	0	c-Vaccenic		5.82221
14.7	14.7	14.74	3138.79	0	1751.94	0	18:1
14.8	14.74	14.99	26328.6	0	3314.31	0		29467.4	4.61736
15.92	15.81	15.92	8078.05	0	2485.86	0	18:2
15.94	15.92	16.06	10145.4	0	2521.2	0		18223.4	2.87499
16.46	16.35	16.5	8586.55	0	1806.29	0	20:0
16.5	16.5	16.58	4149.45	0	1599.93	0		12736	1.81189
17.76	17.57	17.9	12361.7	0	1480.97	0	18:3
17.97	17.93	18.11	3009.77	0	681.39	0		15371.4	2.44181
19.2	19.06	19.37	5300.03	0	774.546	0	CLA
19.71	19.58	19.88	6325.6	0	814.971	0		11625.6	1.83411
23.27	23.07	23.52	13330.1	0	1067.32	0	22:0		1.74646

## Sheet: OA-3
PEAK LIST
oa-3.raw
RT: 17.22 - 23.99
Number of detected peaks: 32
Apex RT	Start RT	End RT	Area	%Area	Height	%Height			mol%
11.66	11.53	11.87	653947	0.03	117454	0.08	Palmitic		26.9884
11.98	11.9	12.04	10496.5	0	2614.66	0
12.75	12.35	12.8	2.76708e+07	1.32	2.32731e+06	1.61	IS
13.25	13.2	13.33	10589.8	0	2538.56	0
13.54	13.4	13.67	277999	0.01	56517	0.04	Stearic		10.3945
13.99	13.94	14	2461.39	0	1557.57	0
14	14	14	573.515	0	1524.44	0
14.01	14	14.15	7960.6	0	1967.74	0
14.44	14.26	14.54	1.11189e+06	0.05	195851	0.14	Oleic		41.8574
14.6	14.54	14.7	149177	0.01	29376.2	0.02	c-Vaccenic		5.6158
14.79	14.7	14.88	115373	0.01	21136.7	0.01	18:1
14.88	14.88	14.98	16863.8	0	4732.53	0		132237	4.97809
15.65	15.6	15.65	2520.52	0	1619.18	0	18:2
15.67	15.65	15.75	7453.09	0	1954.41	0
15.9	15.75	16.01	80802.4	0	13466.5	0.01		90776	3.44062
16.44	16.27	16.61	70260	0	10051.4	0.01	20:0		2.40141
17.69	17.57	17.81	48665.7	0	7585.72	0.01	18:3
17.94	17.81	18.04	14857	0	2191.65	0		63522.7	2.42428
19.15	19	19.28	25083	0	3462.62	0	CLA
19.62	19.54	19.62	4115.27	0	1605.34	0
19.63	19.62	19.63	1018.01	0	1569.34	0
19.64	19.63	19.64	861.984	0	1552.82	0
19.64	19.64	19.74	4781.74	0	1525.8	0		35860	1.35917
23.2	22.98	23.42	17165.5	0	1587.05	0	22:0		0.540304

[truncated: 6 more sheets: CVA-1, CVA-2, CVA-3, TVA-1, TVA-2, TVA-3]
