# Supplementary material for: Hepatocytes respond differently to major dietary trans fatty acid isomers, elaidic acid and trans-vaccenic acid
Source: Proteome Sci. 2015 Dec 1;13:31. doi: 10.1186/s12953-015-0084-3 (PMC4665887; doi:10.1186/s12953-015-0084-3)
Supplement: Additional file 2: Data S2. — SILAC transVA-EA- cisVA. Data from the SILAC investigation of the cellular response to transVA, EA and cisVA. (XLSX 867 kb) [file 12953_2015_84_MOESM2_ESM.xlsx]

## Sheet: Sheet1
Supplementary data S2 – SILAC VA-EA-CVA. Data from the SILAC investigation of the cellular response to VA, EA and CVA.
Accession Nr	Name	Mass kDa	SILAC VAEACVA
												EA / VA					CVA / VA					EA / CVA					VA / EA					VA / CVA					CVA / EA
			Sample name	Score	Matches	Significant Matches	Sequences	Significant Sequences	Coverage %	Unique Peptides	Combined Protein Score	Ratio	# Peptides	Std. Deviation	Significant	Normal distributed	Ratio	# Peptides	Std. Deviation	Significant	Normal distributed	Ratio	# Peptides	Std. Deviation	Significant	Normal distributed	Ratio	# Peptides	Std. Deviation	Significant	Normal distributed	Ratio	# Peptides	Std. Deviation	Significant	Normal distributed	Ratio	# Peptides	Std. Deviation	Significant	Normal distributed
P29074	Tyrosine-protein phosphatase non-receptor type 4	105.911	20131212_LVN_TVACVAEA120705_LVN_EC_Gel_20 20131212_LVN_TVACVAEA120705_LVN_EC_Gel_23 20131212_LVN_TVACVAEA120705_LVN_EC_Gel_24 20131212_LVN_TVACVAEA120705_LVN_EC_Gel_28 20131212_LVN_TVACVAEA120705_LVN_EC_Gel_29 20131212_LVN_TVACVAEA120705_LVN_EC_Gel_35 20131212_LVN_TVACVAEA120705_LVN_EC_Gel_38	27 30 31 31 26 30 31	5 5 4 6 6 5 6	1 1 1 1 1 1 1	2 2 1 4 3 1 2	1 1 1 1 1 1 1	1.7 1.7 0.8 3.7 2.7 0.8 1.7	2 2 1 4 3 1 2	52	0.00065	6	3.96414	X	X	0.00822	6	3.43988	X	X	0.0115	3	1.28479	X	X	1530.14	6	3.96414	X	X	121.655	6	3.43988	X	X	86.9696	3	1.28479	X	X
P08833	Insulin-like growth factor-binding protein 1	27.904	20131212_LVN_TVACVAEA120705_LVN_EC_Gel_20 20131212_LVN_TVACVAEA120705_LVN_EC_Gel_28 20131212_LVN_TVACVAEA120705_LVN_EC_Gel_29 20131212_LVN_TVACVAEA120705_LVN_EC_Gel_30 20131212_LVN_TVACVAEA120705_LVN_EC_Gel_31 20131212_LVN_TVACVAEA120705_LVN_EC_Gel_32 20131212_LVN_TVACVAEA120705_LVN_EC_Gel_33 20131212_LVN_TVACVAEA120705_LVN_EC_Gel_35 20131212_LVN_TVACVAEA120705_LVN_EC_Gel_36 20131212_LVN_TVACVAEA…	33 30 59 955 1102 768 230 89 136 113 96	2 3 4 60 66 46 11 4 9 6 4	1 1 2 44 50 34 8 3 6 5 4	1 3 2 11 11 10 4 2 4 2 1	1 1 1 10 10 8 3 2 3 2 1	3.1 10.8 8.1 35.5 35.5 30.5 13.5 8.5 16.6 6.2 3.1	1 3 2 11 11 10 4 2 4 2 1	3316	0.65423	10	1.05549	X	X	1.48266	12	1.06794	X	X	0.45327	10	1.07821	X	X	1.52768	10	1.05516	X	X	0.67433	12	1.06816	X	X	2.20575	10	1.078	X	X
P05121	Plasminogen activator inhibitor 1	45.06	20131212_LVN_TVACVAEA120705_LVN_EC_Gel_18 20131212_LVN_TVACVAEA120705_LVN_EC_Gel_19 20131212_LVN_TVACVAEA120705_LVN_EC_Gel_20 20131212_LVN_TVACVAEA120705_LVN_EC_Gel_21 20131212_LVN_TVACVAEA120705_LVN_EC_Gel_22 20131212_LVN_TVACVAEA120705_LVN_EC_Gel_26 20131212_LVN_TVACVAEA120705_LVN_EC_Gel_27 20131212_LVN_TVACVAEA120705_LVN_EC_Gel_28 20131212_LVN_TVACVAEA120705_LVN_EC_Gel_29	73 41 65 36 69 51 120 5430 482	2 1 1 4 5 1 11 251 20	2 1 1 1 2 1 5 177 16	1 1 1 4 4 1 6 21 6	1 1 1 1 2 1 3 19 4	2.5 2.5 2.5 13.4 11.9 2.5 18.4 61.9 18.9	1 1 1 4 4 1 6 21 6	6113	0.92961	16	1.12362	X	X	1.34866	15	1.10548	X	X	0.72024	16	1.08394	X	X	1.07558	16	1.12361	X	X	0.74121	15	1.10503	X	X	1.38853	16	1.08385	X	X
Q16819	Meprin A subunit alpha	84.419	20131212_LVN_TVACVAEA120705_LVN_EC_Gel_18 20131212_LVN_TVACVAEA120705_LVN_EC_Gel_19 20131212_LVN_TVACVAEA120705_LVN_EC_Gel_20 20131212_LVN_TVACVAEA120705_LVN_EC_Gel_21 20131212_LVN_TVACVAEA120705_LVN_EC_Gel_22 20131212_LVN_TVACVAEA120705_LVN_EC_Gel_23 20131212_LVN_TVACVAEA120705_LVN_EC_Gel_24 20131212_LVN_TVACVAEA120705_LVN_EC_Gel_25	43 49 92 111 256 1121 710 85	5 5 3 9 17 57 43 7	1 2 3 4 11 40 30 3	3 4 2 6 8 15 13 4	1 2 2 3 5 12 10 2	4.6 6 2.8 7.2 11.1 23.7 20.4 5.4	3 4 2 6 8 15 13 4	2257	1.07271	9	1.05946	X	X	1.36981	10	1.06051	X	X	0.81335	8	1.07153	X	X	0.93224	9	1.05911	X	X	0.72989	10	1.06025	X	X	1.2298	8	1.07102	X	X
P49588	Alanine--tRNA ligase, cytoplasmic	106.81	20131212_LVN_TVACVAEA120705_LVN_IC_Gel_44 20131212_LVN_TVACVAEA120705_LVN_IC_Gel_45 20131212_LVN_TVACVAEA120705_LVN_IC_Gel_47	2070 2602 94	75 123 8	59 89 3	29 42 7	24 35 3	34.9 56.4 7.6	29 42 7	4706	0.89173	8	1.11004	X	X	1.07246	11	1.08736	X	X	0.85449	10	1.05942	X	X	1.12119	8	1.11004	X	X	0.9323	11	1.08731	X	X	1.17005	10	1.05928	X	X
Q9NZI8	Insulin-like growth factor 2 mRNA-binding protein 1	63.481	20131212_LVN_TVACVAEA120705_LVN_EC_Gel_34 20131212_LVN_TVACVAEA120705_LVN_IC_Gel_45 20131212_LVN_TVACVAEA120705_LVN_IC_Gel_47 20131212_LVN_TVACVAEA120705_LVN_IC_Gel_49 20131212_LVN_TVACVAEA120705_LVN_IC_Gel_51 20131212_LVN_TVACVAEA120705_LVN_IC_Gel_52 20131212_LVN_TVACVAEA120705_LVN_IC_Gel_60	106 29 46 2074 50 68 40	2 2 2 86 5 8 7	2 1 1 67 2 3 2	1 2 2 24 4 5 4	1 1 1 18 2 3 2	2.4 4.2 4.2 46.1 9.2 9.9 6.6	1 2 1 24 2 5 3	2279	0.91983	4	1.00944	X	X	1.09281	4	1.04246	X	X	0.85628	5	1.06763	X	X	1.08702	4	1.00945	X	X	0.91473	4	1.04274	X	X	1.16805	5	1.06763	X	X
P0C0L4	Complement C4-A	192.771	20131212_LVN_TVACVAEA120705_LVN_EC_Gel_18 20131212_LVN_TVACVAEA120705_LVN_EC_Gel_19 20131212_LVN_TVACVAEA120705_LVN_EC_Gel_20 20131212_LVN_TVACVAEA120705_LVN_EC_Gel_21 20131212_LVN_TVACVAEA120705_LVN_EC_Gel_22 20131212_LVN_TVACVAEA120705_LVN_EC_Gel_23 20131212_LVN_TVACVAEA120705_LVN_EC_Gel_24 20131212_LVN_TVACVAEA120705_LVN_EC_Gel_25 20131212_LVN_TVACVAEA120705_LVN_EC_Gel_26 20131212_LVN_TVACVAEA…	2084 2026 2059 3134 2840 4276 2797 4557 3071 413 301 2270 455 117 110 199 117 59 1028	109 111 127 188 156 216 112 232 151 30 14 125 39 9 7 11 10 4 44	73 70 77 117 105 153 84 156 98 18 9 82 21 4 3 7 4 1 34	40 39 41 57 56 56 35 41 33 15 9 26 12 6 4 4 6 3 23	28 29 27 39 40 46 27 35 28 9 6 19 9 2 2 2 3 1 20	29.5 27.9 26.1 38.2 37.4 37.3 22.6 30.4 23.4 9.9 5.8 15.9 8.1 4.2 2.5 2.8 3.2 1.7 15.2	40 39 41 57 56 56 35 41 33 15 9 26 12 6 4 4 6 3 23	32143	1.08638	100	1.0997	X	X	1.28928	105	1.10464	X	X	0.86071	96	1.0815	X	X	0.92036	100	1.09973	X	X	0.77551	105	1.10467	X	X	1.16196	96	1.08142	X	X
P0C0L5	Complement C4-B	192.793	20131212_LVN_TVACVAEA120705_LVN_EC_Gel_18 20131212_LVN_TVACVAEA120705_LVN_EC_Gel_19 20131212_LVN_TVACVAEA120705_LVN_EC_Gel_20 20131212_LVN_TVACVAEA120705_LVN_EC_Gel_21 20131212_LVN_TVACVAEA120705_LVN_EC_Gel_22 20131212_LVN_TVACVAEA120705_LVN_EC_Gel_23 20131212_LVN_TVACVAEA120705_LVN_EC_Gel_24 20131212_LVN_TVACVAEA120705_LVN_EC_Gel_27 20131212_LVN_TVACVAEA120705_LVN_EC_Gel_28 20131212_LVN_TVACVAEA…	2218 2021 2155 3444 3146 4682 2847 407 895 65	116 115 133 194 165 222 114 30 49 10	79 73 82 126 113 159 87 18 29 1	42 41 43 56 56 55 36 15 23 6	30 31 29 41 41 45 29 9 14 1	30.7 29.1 27.3 36.7 36.4 35.7 23.1 9.9 16.2 4.4	42 41 43 56 56 55 36 15 23 6	33518	1.08714	98	1.10012	X	X	1.2889	103	1.10545	X	X	0.86173	94	1.08189	X	X	0.91971	98	1.10015	X	X	0.77573	103	1.10548	X	X	1.16058	94	1.08181	X	X
P10646	Tissue factor pathway inhibitor	35.015	20131212_LVN_TVACVAEA120705_LVN_EC_Gel_28 20131212_LVN_TVACVAEA120705_LVN_EC_Gel_29 20131212_LVN_TVACVAEA120705_LVN_EC_Gel_30 20131212_LVN_TVACVAEA120705_LVN_EC_Gel_31 20131212_LVN_TVACVAEA120705_LVN_EC_Gel_32 20131212_LVN_TVACVAEA120705_LVN_EC_Gel_33 20131212_LVN_TVACVAEA120705_LVN_EC_Gel_34 20131212_LVN_TVACVAEA120705_LVN_EC_Gel_35 20131212_LVN_TVACVAEA120705_LVN_EC_Gel_36	612 394 464 323 43 66 97 77 117	32 19 18 8 4 9 3 9 13	27 14 16 8 2 6 3 8 8	9 8 5 4 2 3 2 3 6	8 7 5 4 1 1 2 2 5	31.9 28.9 23 20.4 5.6 8.6 7.6 8.6 15.8	9 8 5 4 2 3 2 3 6	1986	1.14718	8	1.08871	X	X	1.32664	9	1.13169	X	X	0.86808	8	1.14682	X	X	0.87195	8	1.08888	X	X	0.75369	9	1.13163	X	X	1.15188	8	1.14678	X	X
Q9Y617	Phosphoserine aminotransferase	40.423	20131212_LVN_TVACVAEA120705_LVN_EC_Gel_29 20131212_LVN_TVACVAEA120705_LVN_IC_Gel_53 20131212_LVN_TVACVAEA120705_LVN_IC_Gel_54	222 2199 496	17 117 25	12 77 20	10 22 13	8 20 10	30 65.1 42.7	10 22 13	2858	0.90475	4	1.0135	X	X	1.04866	5	1.02716	X	X	0.87091	4	1.01914	X	X	1.10448	4	1.01374	X	X	0.95327	5	1.02702	X	X	1.14835	4	1.01914	X	X
P60842	Eukaryotic initiation factor 4A-I	46.154	20131212_LVN_TVACVAEA120705_LVN_EC_Gel_28 20131212_LVN_TVACVAEA120705_LVN_IC_Gel_52 20131212_LVN_TVACVAEA120705_LVN_IC_Gel_53 20131212_LVN_TVACVAEA120705_LVN_IC_Gel_54 20131212_LVN_TVACVAEA120705_LVN_IC_Gel_56 20131212_LVN_TVACVAEA120705_LVN_IC_Gel_61	74 2846 102 118 81 75	3 158 6 5 2 2	1 101 4 3 2 2	3 25 5 4 1 2	1 22 3 2 1 2	8.9 65.5 17.5 10.1 2.5 5.9	3 25 4 4 1 2	3147	0.91189	12	1.05792	X	X	1.04321	10	1.04414	X	X	0.87724	11	1.04378	X	X	1.0966	12	1.05771	X	X	0.95862	10	1.0442	X	X	1.13991	11	1.04355	X	X
P05154	Plasma serine protease inhibitor	45.675	20131212_LVN_TVACVAEA120705_LVN_EC_Gel_20 20131212_LVN_TVACVAEA120705_LVN_EC_Gel_21 20131212_LVN_TVACVAEA120705_LVN_EC_Gel_22 20131212_LVN_TVACVAEA120705_LVN_EC_Gel_25 20131212_LVN_TVACVAEA120705_LVN_EC_Gel_26 20131212_LVN_TVACVAEA120705_LVN_EC_Gel_27 20131212_LVN_TVACVAEA120705_LVN_EC_Gel_28 20131212_LVN_TVACVAEA120705_LVN_EC_Gel_29	28 73 95 42 62 1875 2619 530	2 4 4 2 7 69 104 24	1 4 3 1 7 49 80 20	2 3 3 2 4 14 18 9	1 3 3 1 4 11 16 8	6.2 8.9 8.9 8.4 12.1 43.3 50.7 25.9	2 3 3 2 4 14 18 9	5123	1.17256	10	1.04773	X	X	1.37473	13	1.07994	X	X	0.87881	12	1.06469	X	X	0.85263	10	1.04765	X	X	0.72725	13	1.07978	X	X	1.13762	12	1.06475	X	X
Q96QV6	Histone H2A type 1-A	14.234	20131212_LVN_TVACVAEA120705_LVN_IC_Gel_60 20131212_LVN_TVACVAEA120705_LVN_IC_Gel_61 20131212_LVN_TVACVAEA120705_LVN_IC_Gel_63	623 950 38	24 40 2	18 28 1	4 4 1	4 4 1	35.1 35.1 6.9	4 4 1	1868	1.07918	5	1.03394	X	X	1.17065	6	1.09749	X	X	0.91133	5	1.06387	X	X	0.92665	5	1.03367	X	X	0.85448	6	1.09752	X	X	1.09747	5	1.06394	X	X
P20671	Histone H2A type 1-D	14.107	20131212_LVN_TVACVAEA120705_LVN_IC_Gel_61	1491	51	38	5	5	35.4	5	3367	1.07918	5	1.03394	X	X	1.17065	6	1.09749	X	X	0.91133	5	1.06387	X	X	0.92665	5	1.03367	X	X	0.85448	6	1.09752	X	X	1.09747	5	1.06394	X	X
Q71UI9	Histone H2A.V	13.509	20131212_LVN_TVACVAEA120705_LVN_IC_Gel_60 20131212_LVN_TVACVAEA120705_LVN_IC_Gel_61 20131212_LVN_TVACVAEA120705_LVN_IC_Gel_62	304 580 270	19 35 22	13 23 11	3 4 4	3 4 3	20.3 31.3 31.3	3 4 4	1207	1.07918	5	1.03394	X	X	1.17065	6	1.09749	X	X	0.91133	5	1.06387	X	X	0.92665	5	1.03367	X	X	0.85448	6	1.09752	X	X	1.09747	5	1.06394	X	X
P61978	Heterogeneous nuclear ribonucleoprotein K	50.976	20131212_LVN_TVACVAEA120705_LVN_EC_Gel_30 20131212_LVN_TVACVAEA120705_LVN_EC_Gel_36 20131212_LVN_TVACVAEA120705_LVN_EC_Gel_37 20131212_LVN_TVACVAEA120705_LVN_EC_Gel_38 20131212_LVN_TVACVAEA120705_LVN_IC_Gel_44 20131212_LVN_TVACVAEA120705_LVN_IC_Gel_45 20131212_LVN_TVACVAEA120705_LVN_IC_Gel_49 20131212_LVN_TVACVAEA120705_LVN_IC_Gel_50 20131212_LVN_TVACVAEA120705_LVN_IC_Gel_51 20131212_LVN_TVACVAEA…	70 125 150 81 47 102 151 3058 1188 165 264 762 230 109 102 69 220 567 148 23	1 3 4 1 3 2 6 114 38 6 8 29 5 2 2 3 6 11 6 4	1 2 3 1 1 2 4 96 33 4 7 20 5 2 2 2 6 10 5 1	1 3 2 1 3 1 5 23 12 4 5 14 3 1 1 3 5 4 2 2	1 2 1 1 1 1 3 20 11 2 4 9 3 1 1 2 5 3 2 1	2.6 11 4.3 5 9.3 2.6 16.2 59.2 31.5 11 15.1 37.1 9.5 2.6 2.6 6.9 17.7 13.4 4.3 3.9	1 3 2 1 3 1 5 23 12 4 5 14 3 1 1 3 5 4 2 2	7102	0.89042	8	1.13558	X	X	1.04702	7	1.04681	X	X	0.92167	8	1.06539	X	X	1.12273	8	1.1357	X	X	0.95522	7	1.04699	X	X	1.08543	8	1.06561	X	X
P02647	Apolipoprotein A-I	30.778	20131212_LVN_TVACVAEA120705_LVN_EC_Gel_18 20131212_LVN_TVACVAEA120705_LVN_EC_Gel_19 20131212_LVN_TVACVAEA120705_LVN_EC_Gel_20 20131212_LVN_TVACVAEA120705_LVN_EC_Gel_21 20131212_LVN_TVACVAEA120705_LVN_EC_Gel_22 20131212_LVN_TVACVAEA120705_LVN_EC_Gel_23 20131212_LVN_TVACVAEA120705_LVN_EC_Gel_24 20131212_LVN_TVACVAEA120705_LVN_EC_Gel_25 20131212_LVN_TVACVAEA120705_LVN_EC_Gel_26 20131212_LVN_TVACVAEA…	714 682 702 637 788 386 314 162 441 443 499 728 1449 2778 6118 3605 122 372 646 340 170 23 227 995	28 27 30 30 35 13 9 9 19 20 25 23 70 146 353 229 7 14 27 10 6 1 12 55	21 22 22 20 24 11 9 6 11 13 18 21 53 113 232 155 4 9 16 7 5 1 9 34	9 11 11 11 14 7 5 6 8 9 11 8 18 27 33 31 4 6 11 7 3 1 8 17	8 8 8 9 9 5 5 3 6 7 10 8 17 22 29 28 2 5 8 4 2 1 5 12	34.1 42.3 42.3 41.6 52.4 26.6 18.7 26.2 34.1 37.5 42.3 34.1 61.8 79.8 82.8 80.5 17.6 26.6 38.2 30.3 12.4 3.7 33 54.7	9 11 11 11 14 7 5 6 8 9 11 8 18 27 33 31 4 6 11 7 3 1 8 17	22671	1.19958	50	1.0965	X	X	1.30835	48	1.1067	X	X	0.92259	45	1.05608	X	X	0.8335	50	1.09663	X	X	0.76419	48	1.10674	X	X	1.08409	45	1.05619	X	X
P02671	Fibrinogen alpha chain	94.973	20131212_LVN_TVACVAEA120705_LVN_EC_Gel_22 20131212_LVN_TVACVAEA120705_LVN_EC_Gel_26 20131212_LVN_TVACVAEA120705_LVN_EC_Gel_27 20131212_LVN_TVACVAEA120705_LVN_EC_Gel_28 20131212_LVN_TVACVAEA120705_LVN_EC_Gel_29 20131212_LVN_TVACVAEA120705_LVN_EC_Gel_30 20131212_LVN_TVACVAEA120705_LVN_EC_Gel_31 20131212_LVN_TVACVAEA120705_LVN_EC_Gel_32 20131212_LVN_TVACVAEA120705_LVN_EC_Gel_33 20131212_LVN_TVACVAEA…	37 35 380 1220 918 620 119 33 72 114 163 58 72	1 5 26 81 68 58 10 2 5 8 13 2 2	1 1 15 47 36 28 5 1 4 5 7 2 2	1 5 10 17 16 14 4 1 4 4 5 1 1	1 1 7 14 13 11 3 1 3 2 3 1 1	0.9 6.4 12.6 22.5 19.7 16.5 4.4 0.9 4.4 3.7 4.8 1.3 1.3	1 5 10 17 16 14 4 1 4 4 5 1 1	3486	1.54997	15	1.10473	X	X	1.72993	13	1.141	X	X	0.92832	14	1.08456	X	X	0.64499	15	1.10491	X	X	0.57795	13	1.14126	X	X	1.07716	14	1.08452	X	X
P22314	Ubiquitin-like modifier-activating enzyme 1	117.849	20131212_LVN_TVACVAEA120705_LVN_IC_Gel_44 20131212_LVN_TVACVAEA120705_LVN_IC_Gel_45 20131212_LVN_TVACVAEA120705_LVN_IC_Gel_47	1614 1155 77	59 40 2	43 30 1	21 16 2	19 14 1	29.3 22.6 2.7	21 16 2	2790	1.05246	11	1.07814	X	X	1.14904	10	1.09581	X	X	0.93155	12	1.10008	X	X	0.94991	11	1.07787	X	X	0.87009	10	1.09576	X	X	1.07376	12	1.10006	X	X
P26373	60S ribosomal protein L13	24.261	20131212_LVN_TVACVAEA120705_LVN_IC_Gel_56 20131212_LVN_TVACVAEA120705_LVN_IC_Gel_57 20131212_LVN_TVACVAEA120705_LVN_IC_Gel_58 20131212_LVN_TVACVAEA120705_LVN_IC_Gel_59	285 1292 1012 142	17 65 54 7	9 49 43 4	5 11 9 5	3 11 9 3	24.2 41.7 38.9 22.3	5 11 9 5	2643	0.95993	13	1.04506	X	X	1.05801	11	1.03798	X	X	0.93174	10	1.01567	X	X	1.04152	13	1.04533	X	X	0.9452	11	1.03808	X	X	1.07367	10	1.0159	X	X
P51991	Heterogeneous nuclear ribonucleoprotein A3	39.595	20131212_LVN_TVACVAEA120705_LVN_IC_Gel_53 20131212_LVN_TVACVAEA120705_LVN_IC_Gel_54 20131212_LVN_TVACVAEA120705_LVN_IC_Gel_55 20131212_LVN_TVACVAEA120705_LVN_IC_Gel_57 20131212_LVN_TVACVAEA120705_LVN_IC_Gel_58 20131212_LVN_TVACVAEA120705_LVN_IC_Gel_59 20131212_LVN_TVACVAEA120705_LVN_IC_Gel_60	148 2259 55 103 36 71 158	5 82 5 4 4 7 10	3 62 1 4 1 3 8	2 18 3 3 3 4 4	1 14 1 3 1 2 3	6.1 40.7 8.5 10.8 4.8 14.3 10.3	2 16 2 3 1 4 3	2669	1.08523	11	1.12762	X	X	1.21402	9	1.0583	X	X	0.9349	10	1.0781	X	X	0.92137	11	1.12755	X	X	0.82359	9	1.0585	X	X	1.06989	10	1.07849	X	X
Q08380	Galectin-3-binding protein	65.331	20131212_LVN_TVACVAEA120705_LVN_EC_Gel_20 20131212_LVN_TVACVAEA120705_LVN_EC_Gel_21 20131212_LVN_TVACVAEA120705_LVN_EC_Gel_22 20131212_LVN_TVACVAEA120705_LVN_EC_Gel_23 20131212_LVN_TVACVAEA120705_LVN_EC_Gel_24 20131212_LVN_TVACVAEA120705_LVN_EC_Gel_25 20131212_LVN_TVACVAEA120705_LVN_EC_Gel_26 20131212_LVN_TVACVAEA120705_LVN_EC_Gel_27 20131212_LVN_TVACVAEA120705_LVN_IC_Gel_49 20131212_LVN_TVACVAEA…	72 103 221 2050 795 368 135 26 279 47 51 38	3 4 11 79 37 19 5 1 13 3 2 3	3 4 10 62 28 15 4 1 8 1 2 2	2 3 7 20 12 8 3 1 9 2 1 2	2 3 6 18 11 8 2 1 5 1 1 2	4.3 7.2 16.9 39.7 25.6 19.1 7 2.2 20.3 4.4 1.2 3.4	2 3 7 20 12 8 3 1 9 2 1 2	3877	1.10084	16	1.07087	X	X	1.18715	14	1.0848	X	X	0.93911	13	1.09912	X	X	0.9082	16	1.07091	X	X	0.84247	14	1.08473	X	X	1.06491	13	1.09918	X	X
P78371	T-complex protein 1 subunit beta	57.488	20131212_LVN_TVACVAEA120705_LVN_IC_Gel_51 20131212_LVN_TVACVAEA120705_LVN_IC_Gel_52 20131212_LVN_TVACVAEA120705_LVN_IC_Gel_57 20131212_LVN_TVACVAEA120705_LVN_IC_Gel_58	4055 39 377 203	177 5 14 8	120 1 7 4	34 5 9 6	29 1 4 2	74.6 13.5 23.6 16.1	34 5 9 6	4580	0.85165	4	1.09819	X	X	0.86474	3	1.03977	X	X	0.94515	4	1.03226	X	X	1.17386	4	1.09843	X	X	1.15621	3	1.03984	X	X	1.05799	4	1.03225	X	X
P48643	T-complex protein 1 subunit epsilon	59.671	20131212_LVN_TVACVAEA120705_LVN_IC_Gel_50 20131212_LVN_TVACVAEA120705_LVN_IC_Gel_51	2007 72	103 13	71 4	34 5	28 3	67.7 10	34 5	2050	0.84883	5	1.04237	X	X	0.91307	5	1.03778	X	X	0.9459	5	1.04462	X	X	1.17805	5	1.04266	X	X	1.09506	5	1.0383	X	X	1.05712	5	1.04498	X	X
P33778	Histone H2B type 1-B	13.95	20131212_LVN_TVACVAEA120705_LVN_EC_Gel_35 20131212_LVN_TVACVAEA120705_LVN_IC_Gel_59 20131212_LVN_TVACVAEA120705_LVN_IC_Gel_60 20131212_LVN_TVACVAEA120705_LVN_IC_Gel_61 20131212_LVN_TVACVAEA120705_LVN_IC_Gel_62	297 346 1518 1590 179	12 13 52 58 15	12 12 43 47 11	5 4 6 7 5	5 4 6 6 5	40.5 34.9 41.3 46.8 40.5	5 4 6 7 5	3963	1.05696	14	1.07178	X	X	1.12279	13	1.07393	X	X	0.94709	11	1.02484	X	X	0.94627	14	1.07181	X	X	0.89063	13	1.07391	X	X	1.05617	11	1.02511	X	X
P62807	Histone H2B type 1-C/E/F/G/I	13.906	20131212_LVN_TVACVAEA120705_LVN_EC_Gel_35 20131212_LVN_TVACVAEA120705_LVN_IC_Gel_54 20131212_LVN_TVACVAEA120705_LVN_IC_Gel_58 20131212_LVN_TVACVAEA120705_LVN_IC_Gel_59 20131212_LVN_TVACVAEA120705_LVN_IC_Gel_60 20131212_LVN_TVACVAEA120705_LVN_IC_Gel_61 20131212_LVN_TVACVAEA120705_LVN_IC_Gel_62	309 35 62 334 1592 1592 205	14 4 8 14 52 58 15	13 1 4 11 46 48 12	6 3 4 5 6 7 5	5 1 1 4 6 6 5	41.3 23 23.8 35.7 41.3 46.8 40.5	6 3 4 5 6 7 5	4067	1.05696	14	1.07178	X	X	1.12279	13	1.07393	X	X	0.94709	11	1.02484	X	X	0.94627	14	1.07181	X	X	0.89063	13	1.07391	X	X	1.05617	11	1.02511	X	X
P26599	Polypyrimidine tract-binding protein 1	57.221	20131212_LVN_TVACVAEA120705_LVN_EC_Gel_32 20131212_LVN_TVACVAEA120705_LVN_EC_Gel_36 20131212_LVN_TVACVAEA120705_LVN_EC_Gel_37 20131212_LVN_TVACVAEA120705_LVN_IC_Gel_50 20131212_LVN_TVACVAEA120705_LVN_IC_Gel_51 20131212_LVN_TVACVAEA120705_LVN_IC_Gel_53 20131212_LVN_TVACVAEA120705_LVN_IC_Gel_58	103 71 65 1403 1226 89 70	1 6 2 59 63 3 2	1 4 2 46 44 2 2	1 2 2 14 15 2 2	1 2 2 13 11 1 2	4.3 3.8 6 33.3 34.5 8.1 4	1 2 2 14 15 2 2	2862	0.89297	4	1.01866	X	X	0.95249	4	1.01461	X	X	0.95569	4	1.02189	X	X	1.11947	4	1.01882	X	X	1.04991	4	1.01436	X	X	1.04652	4	1.0222	X	X
Q16695	Histone H3.1t	15.508	20131212_LVN_TVACVAEA120705_LVN_EC_Gel_35 20131212_LVN_TVACVAEA120705_LVN_IC_Gel_59 20131212_LVN_TVACVAEA120705_LVN_IC_Gel_60 20131212_LVN_TVACVAEA120705_LVN_IC_Gel_61 20131212_LVN_TVACVAEA120705_LVN_IC_Gel_62	64 89 261 290 118	4 11 81 72 12	3 7 37 34 9	3 4 7 8 3	2 4 5 5 2	16.9 21.3 30.9 33.8 16.9	3 4 7 8 3	707	1.07832	8	1.03678	X	X	1.14301	8	1.0194	X	X	0.96279	9	1.02703	X	X	0.92709	8	1.0366	X	X	0.87495	8	1.01899	X	X	1.03919	9	1.02733	X	X
P11021	78 kDa glucose-regulated protein	72.333	20131212_LVN_TVACVAEA120705_LVN_EC_Gel_18 20131212_LVN_TVACVAEA120705_LVN_EC_Gel_20 20131212_LVN_TVACVAEA120705_LVN_EC_Gel_21 20131212_LVN_TVACVAEA120705_LVN_EC_Gel_22 20131212_LVN_TVACVAEA120705_LVN_EC_Gel_24 20131212_LVN_TVACVAEA120705_LVN_EC_Gel_25 20131212_LVN_TVACVAEA120705_LVN_EC_Gel_26 20131212_LVN_TVACVAEA120705_LVN_EC_Gel_28 20131212_LVN_TVACVAEA120705_LVN_IC_Gel_42 20131212_LVN_TVACVAEA…	48 24 31 67 413 1889 486 178 73 123 127 83 1012 8184 1466 222 176 90 174 551 39 91 75 66 225 40 77	5 2 4 4 17 95 26 11 2 4 8 6 60 285 80 15 14 16 15 32 1 8 5 4 14 2 7	2 1 1 4 13 67 17 7 2 3 5 3 41 243 57 9 5 5 7 22 1 4 2 2 9 1 3	5 2 4 4 11 24 13 6 2 4 7 5 25 36 27 10 8 9 10 13 1 6 4 3 8 2 5	2 1 1 4 10 22 10 5 2 3 4 3 18 32 20 6 4 4 6 12 1 2 2 1 5 1 2	10.6 4.7 8 8.4 21.7 45.1 22.8 11.5 3.4 8.1 11.2 9.6 44.8 52.8 45.3 16.1 15.3 14.8 16.5 24.8 1.7 9.5 7.5 6.6 16.1 3.4 9.9	5 2 4 4 11 24 13 6 2 4 7 5 25 36 27 10 8 9 10 13 1 6 4 3 8 1 5	15267	0.89841	27	1.06157	X	X	0.93266	26	1.0582	X	X	0.97153	24	1.0308	X	X	1.11283	27	1.06148	X	X	1.07193	26	1.05835	X	X	1.0293	24	1.03105	X	X
P01034	Cystatin-C	15.799	20131212_LVN_TVACVAEA120705_LVN_EC_Gel_18 20131212_LVN_TVACVAEA120705_LVN_EC_Gel_19 20131212_LVN_TVACVAEA120705_LVN_EC_Gel_20 20131212_LVN_TVACVAEA120705_LVN_EC_Gel_22 20131212_LVN_TVACVAEA120705_LVN_EC_Gel_23 20131212_LVN_TVACVAEA120705_LVN_EC_Gel_24 20131212_LVN_TVACVAEA120705_LVN_EC_Gel_25 20131212_LVN_TVACVAEA120705_LVN_EC_Gel_26 20131212_LVN_TVACVAEA120705_LVN_EC_Gel_27 20131212_LVN_TVACVAEA…	74 88 33 66 48 50 64 36 59 58 60 76 95 87 77 114 520 2254 79 76 48 54	7 5 2 4 2 3 3 2 4 4 3 4 4 7 6 8 31 109 5 2 1 1	3 3 1 2 2 2 1 1 3 3 3 3 3 3 2 4 26 80 3 2 1 1	2 2 2 1 1 2 1 1 2 2 1 2 2 3 2 2 4 7 2 1 1 1	1 1 1 1 1 1 1 1 1 1 1 1 1 1 1 1 4 7 2 1 1 1	19.2 19.2 19.2 7.5 7.5 22.6 7.5 7.5 19.2 22.6 7.5 19.2 19.2 34.2 19.2 19.2 30.8 50.7 19.2 7.5 7.5 7.5	2 2 2 1 1 2 1 1 2 2 1 2 2 3 2 2 4 7 2 1 1 1	3477	1.14796	11	1.05549	X	X	1.09201	11	1.0627	X	X	1.06982	11	1.04662	X	X	0.87091	11	1.05526	X	X	0.91567	11	1.06259	X	X	0.93497	11	1.04698	X	X
Q7Z7H5	Transmembrane emp24 domain-containing protein 4	25.943	20131212_LVN_TVACVAEA120705_LVN_IC_Gel_58 20131212_LVN_TVACVAEA120705_LVN_IC_Gel_59	230 267	19 25	10 11	6 8	3 4	37 41.4	5 7	466	0.91041	7	1.10634	X	X	0.8523	5	1.08023	X	X	1.08563	5	1.04045	X	X	1.09819	7	1.10617	X	X	1.17301	5	1.08038	X	X	0.92111	5	1.04071	X	X
Q00610	Clathrin heavy chain 1	191.615	20131212_LVN_TVACVAEA120705_LVN_EC_Gel_21 20131212_LVN_TVACVAEA120705_LVN_IC_Gel_40 20131212_LVN_TVACVAEA120705_LVN_IC_Gel_41 20131212_LVN_TVACVAEA120705_LVN_IC_Gel_42 20131212_LVN_TVACVAEA120705_LVN_IC_Gel_43 20131212_LVN_TVACVAEA120705_LVN_IC_Gel_44 20131212_LVN_TVACVAEA120705_LVN_IC_Gel_45 20131212_LVN_TVACVAEA120705_LVN_IC_Gel_46 20131212_LVN_TVACVAEA120705_LVN_IC_Gel_47 20131212_LVN_TVACVAEA…	48 388 546 1549 2085 370 1641 334 983 181 212 50 107 179 161 57 90 65 54	1 19 27 54 81 30 89 18 66 27 19 9 8 14 6 2 6 4 7	1 16 21 49 62 15 60 12 37 11 8 2 2 7 5 1 2 1 1	1 10 17 35 43 20 41 11 42 17 13 8 5 11 3 2 4 4 4	1 9 14 32 35 11 31 9 30 9 6 2 1 5 2 1 1 1 1	0.7 6.6 11.7 25.9 33.7 14.2 30 8.2 30.6 13.4 8.4 5.1 2.7 7.8 2.3 1.1 2.6 2.2 2.6	1 10 17 35 43 20 41 11 42 17 13 6 5 11 3 2 4 4 4	8750	0.85249	14	1.15016	X	X	0.82175	19	1.14343	X	X	1.0917	17	1.11651	X	X	1.17291	14	1.15035	X	X	1.21665	19	1.14324	X	X	0.91617	17	1.11651	X	X
P61006	Ras-related protein Rab-8A	23.668	20131212_LVN_TVACVAEA120705_LVN_IC_Gel_59 20131212_LVN_TVACVAEA120705_LVN_IC_Gel_60	1003 866	47 43	33 29	11 9	8 5	52.2 39.6	11 9	2064	1.03082	3	1.00203	X	X	0.91683	5	1.05548	X	X	1.13586	5	1.07012	X	X	0.97009	3	1.00199	X	X	1.09074	5	1.05533	X	X	0.88056	5	1.07028	X	X
P00367	Glutamate dehydrogenase 1, mitochondrial	61.398	20131212_LVN_TVACVAEA120705_LVN_IC_Gel_40 20131212_LVN_TVACVAEA120705_LVN_IC_Gel_41 20131212_LVN_TVACVAEA120705_LVN_IC_Gel_42 20131212_LVN_TVACVAEA120705_LVN_IC_Gel_43 20131212_LVN_TVACVAEA120705_LVN_IC_Gel_44 20131212_LVN_TVACVAEA120705_LVN_IC_Gel_45 20131212_LVN_TVACVAEA120705_LVN_IC_Gel_47 20131212_LVN_TVACVAEA120705_LVN_IC_Gel_49 20131212_LVN_TVACVAEA120705_LVN_IC_Gel_50 20131212_LVN_TVACVAEA…	47 34 130 224 152 65 50 60 38 3232 272 45 327 60 33 67	4 5 5 12 7 6 7 8 6 237 15 3 18 7 3 6	2 1 4 9 5 2 2 1 1 142 10 1 12 2 1 2	4 4 5 8 4 4 4 4 4 33 9 2 9 5 2 5	2 1 4 5 3 2 2 1 1 29 6 1 5 2 1 2	5.7 8.4 9.1 15.9 9.9 7.2 7 7.5 8.2 62.5 23.8 6.1 22.8 8.6 3.8 9.9	4 4 5 8 4 4 4 4 4 32 9 2 9 5 2 5	4613	1.24518	20	1.06839	X	X	1.10038	21	1.09617	X	X	1.14982	22	1.05646	X	X	0.80297	20	1.06841	X	X	0.90863	21	1.09617	X	X	0.86984	22	1.05657	X	X
P02545	Prelamin-A/C	74.139	20131212_LVN_TVACVAEA120705_LVN_EC_Gel_28 20131212_LVN_TVACVAEA120705_LVN_EC_Gel_33 20131212_LVN_TVACVAEA120705_LVN_EC_Gel_34 20131212_LVN_TVACVAEA120705_LVN_IC_Gel_49 20131212_LVN_TVACVAEA120705_LVN_IC_Gel_50 20131212_LVN_TVACVAEA120705_LVN_IC_Gel_52 20131212_LVN_TVACVAEA120705_LVN_IC_Gel_53 20131212_LVN_TVACVAEA120705_LVN_IC_Gel_54 20131212_LVN_TVACVAEA120705_LVN_IC_Gel_57 20131212_LVN_TVACVAEA…	42 68 50 5294 896 953 684 69 425 133 215	5 8 1 198 38 62 40 1 18 8 12	2 1 1 142 30 34 22 1 9 3 5	3 2 1 48 18 21 19 1 10 6 9	1 1 1 41 15 16 12 1 4 2 4	5.3 3.2 1.7 63.7 30.3 33.3 30.1 1.7 17.6 8.3 13	3 2 1 48 18 21 19 1 10 6 9	8543	0.94826	19	1.06207	X	X	0.82392	19	1.09023	X	X	1.15829	22	1.05018	X	X	1.05473	19	1.06219	X	X	1.21353	19	1.09037	X	X	0.86335	22	1.0501	X	X
P07237	Protein disulfide-isomerase	57.116	20131212_LVN_TVACVAEA120705_LVN_EC_Gel_27 20131212_LVN_TVACVAEA120705_LVN_EC_Gel_28 20131212_LVN_TVACVAEA120705_LVN_EC_Gel_29 20131212_LVN_TVACVAEA120705_LVN_IC_Gel_41 20131212_LVN_TVACVAEA120705_LVN_IC_Gel_42 20131212_LVN_TVACVAEA120705_LVN_IC_Gel_43 20131212_LVN_TVACVAEA120705_LVN_IC_Gel_44 20131212_LVN_TVACVAEA120705_LVN_IC_Gel_47 20131212_LVN_TVACVAEA120705_LVN_IC_Gel_49 20131212_LVN_TVACVAEA…	255 62 32 35 39 35 36 38 64 4163 1220 256 62 78 37 171 32	15 6 1 1 2 1 4 1 9 210 48 16 5 5 2 5 2	11 5 1 1 1 1 1 1 5 143 35 12 2 2 2 4 1	10 5 1 1 1 1 3 1 6 38 23 7 3 4 1 2 1	8 5 1 1 1 1 1 1 4 35 16 6 2 2 1 2 1	22.4 9.1 1.6 1.6 1.6 1.6 5.5 2.4 9.8 67.5 53.9 16.1 5.1 8.1 1.6 4.3 1.6	10 5 1 1 1 1 3 1 6 38 23 7 3 4 1 2 1	6135	1.07476	7	1.0395	X	X	0.94029	7	1.04984	X	X	1.16271	7	1.02733	X	X	0.93011	7	1.03965	X	X	1.06336	7	1.04976	X	X	0.85992	7	1.0272	X	X
Q7Z4W1	L-xylulose reductase	25.913	20131212_LVN_TVACVAEA120705_LVN_IC_Gel_57 20131212_LVN_TVACVAEA120705_LVN_IC_Gel_58 20131212_LVN_TVACVAEA120705_LVN_IC_Gel_59 20131212_LVN_TVACVAEA120705_LVN_IC_Gel_60	213 1849 54 37	14 72 3 2	7 58 2 1	7 12 2 2	4 12 1 1	28.7 63.5 8.6 8.6	7 12 2 2	2069	1.11611	7	1.10791	X	X	0.91955	7	1.07407	X	X	1.19589	9	1.09063	X	X	0.89587	7	1.10775	X	X	1.0874	7	1.07396	X	X	0.83623	9	1.09058	X	X
P07099	Epoxide hydrolase 1	52.949	20131212_LVN_TVACVAEA120705_LVN_IC_Gel_40 20131212_LVN_TVACVAEA120705_LVN_IC_Gel_41 20131212_LVN_TVACVAEA120705_LVN_IC_Gel_51 20131212_LVN_TVACVAEA120705_LVN_IC_Gel_52 20131212_LVN_TVACVAEA120705_LVN_IC_Gel_53 20131212_LVN_TVACVAEA120705_LVN_IC_Gel_57 20131212_LVN_TVACVAEA120705_LVN_IC_Gel_58	53 43 28 2184 161 36 50	2 2 4 167 21 4 8	2 2 1 102 11 1 4	2 1 3 28 9 3 7	2 1 1 22 6 1 3	4 2 5.7 60.4 22 5.5 17.8	2 1 3 28 9 3 7	2389	1.1261	18	1.08339	X	X	0.94858	19	1.06328	X	X	1.21685	17	1.03729	X	X	0.87707	17	1.06451	X	X	1.05391	19	1.06331	X	X	0.82196	17	1.03714	X	X
P00352	Retinal dehydrogenase 1	54.862	20131212_LVN_TVACVAEA120705_LVN_EC_Gel_27 20131212_LVN_TVACVAEA120705_LVN_IC_Gel_43 20131212_LVN_TVACVAEA120705_LVN_IC_Gel_45 20131212_LVN_TVACVAEA120705_LVN_IC_Gel_51 20131212_LVN_TVACVAEA120705_LVN_IC_Gel_52 20131212_LVN_TVACVAEA120705_LVN_IC_Gel_53 20131212_LVN_TVACVAEA120705_LVN_IC_Gel_54 20131212_LVN_TVACVAEA120705_LVN_IC_Gel_56 20131212_LVN_TVACVAEA120705_LVN_IC_Gel_59	135 45 60 4515 615 47 69 62 321	15 1 7 224 54 5 7 3 8	7 1 3 152 32 3 2 2 7	9 1 4 30 18 3 6 3 5	5 1 2 28 15 3 2 2 5	22.4 2.2 11.2 66.1 48.7 6.4 20.6 7.6 16.2	8 1 4 30 18 3 6 3 5	5614	1.08696	9	1.03269	X	X	0.89219	9	1.02969	X	X	1.23338	10	1.04555	X	X	0.91971	9	1.03263	X	X	1.12048	9	1.02981	X	X	0.81076	10	1.04545	X	X
P02792	Ferritin light chain	20.02	20131212_LVN_TVACVAEA120705_LVN_EC_Gel_20 20131212_LVN_TVACVAEA120705_LVN_EC_Gel_34 20131212_LVN_TVACVAEA120705_LVN_EC_Gel_35 20131212_LVN_TVACVAEA120705_LVN_IC_Gel_41 20131212_LVN_TVACVAEA120705_LVN_IC_Gel_42 20131212_LVN_TVACVAEA120705_LVN_IC_Gel_60 20131212_LVN_TVACVAEA120705_LVN_IC_Gel_61 20131212_LVN_TVACVAEA120705_LVN_IC_Gel_63	67 167 708 182 354 349 1020 34	4 2 23 20 11 9 33 3	2 2 16 9 8 8 25 1	2 1 7 7 4 3 7 1	1 1 6 5 3 3 7 1	17.7 8.6 46.9 40 25.1 21.1 40 4	2 1 7 7 4 3 7 1	2659	0.63895	10	1.17773	X	X	0.48516	11	1.22175	X	X	1.29897	10	1.15072	X	X	1.56457	10	1.17782	X	X	2.06031	11	1.22164	X	X	0.76996	10	1.15067	X	X
P04792	Heat shock protein beta-1	22.783	20131212_LVN_TVACVAEA120705_LVN_IC_Gel_58	335	17	10	4	3	25.9	4	335	1.15075	3	1.01346	X	X	0.83912	3	1.07069	X	X	1.39128	3	1.0827	X	X	0.8685	3	1.01317	X	X	1.19162	3	1.07083	X	X	0.71868	3	1.08275	X	X
Q13907	Isopentenyl-diphosphate Delta-isomerase 1	26.319	20131212_LVN_TVACVAEA120705_LVN_EC_Gel_32 20131212_LVN_TVACVAEA120705_LVN_IC_Gel_57 20131212_LVN_TVACVAEA120705_LVN_IC_Gel_58 20131212_LVN_TVACVAEA120705_LVN_IC_Gel_59 20131212_LVN_TVACVAEA120705_LVN_IC_Gel_60	62 463 407 98 78	3 30 27 2 3	2 18 16 2 2	2 11 12 1 2	1 7 6 1 1	9.3 41.9 48.9 5.3 8.4	2 11 12 1 2	995	1.30591	4	1.03986	X	X	0.9463	4	1.018	X	X	1.40412	4	1.05768	X	X	0.76557	4	1.03984	X	X	1.05617	4	1.01782	X	X	0.7121	4	1.05773	X	X
P27487	Dipeptidyl peptidase 4	88.279	20131212_LVN_TVACVAEA120705_LVN_EC_Gel_18 20131212_LVN_TVACVAEA120705_LVN_EC_Gel_20 20131212_LVN_TVACVAEA120705_LVN_EC_Gel_22 20131212_LVN_TVACVAEA120705_LVN_EC_Gel_23 20131212_LVN_TVACVAEA120705_LVN_IC_Gel_40 20131212_LVN_TVACVAEA120705_LVN_IC_Gel_41 20131212_LVN_TVACVAEA120705_LVN_IC_Gel_42 20131212_LVN_TVACVAEA120705_LVN_IC_Gel_43 20131212_LVN_TVACVAEA120705_LVN_IC_Gel_44 20131212_LVN_TVACVAEA…	56 33 262 166 987 706 244 541 2923 1303 476 544 39 33 61	1 1 17 8 43 36 7 35 138 79 24 44 6 2 1	1 1 13 7 39 27 6 17 102 53 18 29 1 1 1	1 1 11 5 15 14 6 18 36 26 12 18 4 2 1	1 1 8 4 13 11 5 10 30 20 10 12 1 1 1	1.3 1.3 14.8 6.7 17.8 16.4 8.5 25.1 41.6 32.9 16.3 23.2 5 2.9 1.3	1 1 11 5 15 14 6 18 36 26 12 18 4 2 1	7976	1.22758	15	1.0899	X	X	0.83655	16	1.1906	X	X	1.43325	16	1.15931	X	X	0.81435	15	1.08982	X	X	1.19524	16	1.19044	X	X	0.69762	16	1.15965	X	X
P00739	Haptoglobin-related protein	39.03	20131212_LVN_TVACVAEA120705_LVN_EC_Gel_29	2064	140	109	13	11	34.8	13	12254	0.00876	10	3.03196	X	X	0.00928	10	2.41955	X	X	1.44677	2	1.01008	X	X	114.178	10	3.03196	X	X	107.782	10	2.41955	X	X	0.69137	2	1.01018	X	X
P02533	Keratin, type I cytoskeletal 14	51.561	20131212_LVN_TVACVAEA120705_LVN_EC_Gel_18 20131212_LVN_TVACVAEA120705_LVN_EC_Gel_19 20131212_LVN_TVACVAEA120705_LVN_EC_Gel_21 20131212_LVN_TVACVAEA120705_LVN_EC_Gel_30 20131212_LVN_TVACVAEA120705_LVN_EC_Gel_32 20131212_LVN_TVACVAEA120705_LVN_EC_Gel_39 20131212_LVN_TVACVAEA120705_LVN_IC_Gel_40 20131212_LVN_TVACVAEA120705_LVN_IC_Gel_41 20131212_LVN_TVACVAEA120705_LVN_IC_Gel_42 20131212_LVN_TVACVAEA…	950 284 601 689 293 1962 975 586 259 144 249 289 393 76 1066	49 22 35 34 18 75 43 22 14 8 9 11 37 5 35	33 11 15 18 10 57 30 17 9 3 6 8 24 3 25	15 7 10 11 8 24 13 9 9 4 5 6 11 5 13	11 5 6 8 5 20 10 8 6 2 2 4 7 3 9	31.6 16.1 22.9 25.6 17.2 46.8 24.4 19.7 18 7.4 14.6 13.1 19.1 8.1 24.8	15 7 9 11 7 24 13 9 9 3 3 5 11 5 12	11901	0.0037	38	4.28388	X	X	0.00347	36	3.90191	X	X	1.62731	3	1.02258	X	X	270.086	38	4.28388	X	X	287.842	36	3.90191	X	X	0.61432	3	1.02263	X	X
P08779	Keratin, type I cytoskeletal 16	51.268	20131212_LVN_TVACVAEA120705_LVN_EC_Gel_18 20131212_LVN_TVACVAEA120705_LVN_EC_Gel_30 20131212_LVN_TVACVAEA120705_LVN_EC_Gel_32 20131212_LVN_TVACVAEA120705_LVN_EC_Gel_39 20131212_LVN_TVACVAEA120705_LVN_IC_Gel_41 20131212_LVN_TVACVAEA120705_LVN_IC_Gel_52 20131212_LVN_TVACVAEA120705_LVN_IC_Gel_64	914 520 272 1764 478 246 948	39 19 13 74 20 18 32	34 16 10 54 15 11 24	14 8 7 25 7 9 11	13 7 5 20 6 6 8	27.3 16.7 14 45.9 13.7 17.8 20.9	14 8 6 25 7 9 10	10688	0.00364	34	4.58756	X	X	0.00355	33	4.08089	X	X	1.62731	3	1.02258	X	X	274.55	34	4.58756	X	X	281.319	33	4.08089	X	X	0.61432	3	1.02263	X	X
Q8NBP7	Proprotein convertase subtilisin/kexin type 9	74.286	20131212_LVN_TVACVAEA120705_LVN_EC_Gel_18 20131212_LVN_TVACVAEA120705_LVN_EC_Gel_21 20131212_LVN_TVACVAEA120705_LVN_EC_Gel_25 20131212_LVN_TVACVAEA120705_LVN_EC_Gel_26 20131212_LVN_TVACVAEA120705_LVN_EC_Gel_27 20131212_LVN_TVACVAEA120705_LVN_EC_Gel_28 20131212_LVN_TVACVAEA120705_LVN_EC_Gel_31 20131212_LVN_TVACVAEA120705_LVN_EC_Gel_33 20131212_LVN_TVACVAEA120705_LVN_EC_Gel_34 20131212_LVN_TVACVAEA…	82 79 248 2223 1503 170 62 107 870 772 247	3 2 13 75 49 5 2 4 30 32 8	2 2 7 63 37 3 1 4 26 27 7	3 2 9 15 14 3 2 2 8 10 3	2 2 5 13 10 1 1 2 7 9 3	3.8 3.5 16.3 30.9 29.9 5.9 3.6 3 9.4 13 4.5	3 2 9 15 14 3 2 2 8 10 3	6069	2.00775	18	1.13667	X	X	1.18062	17	1.06746	X	X	1.73278	18	1.11361	X	X	0.49775	18	1.13673	X	X	0.84692	17	1.06739	X	X	0.57695	18	1.11373	X	X
P02766	Transthyretin	15.887	20131212_LVN_TVACVAEA120705_LVN_EC_Gel_30 20131212_LVN_TVACVAEA120705_LVN_EC_Gel_31 20131212_LVN_TVACVAEA120705_LVN_EC_Gel_35 20131212_LVN_TVACVAEA120705_LVN_EC_Gel_36	875 1256 1900 824	17 32 44 18	15 28 35 14	8 10 11 6	7 9 10 5	57.1 73.5 73.5 41.5	8 10 11 6	4763	0.5233	6	1.3866	X	X	0.28819	5	1.32797	X	X	1.97193	5	1.05794	X	X	1.91025	6	1.38626	X	X	3.46737	5	1.32788	X	X	0.50708	5	1.05797	X	X
Q92522	Histone H1x	22.487	20131212_LVN_TVACVAEA120705_LVN_IC_Gel_57	57	4	2	2	2	10.3	2	57	47011.8	4	9.24892	X	X	2535.26	4	9.43719	X	X	18.8724	4	1.06218	X	X	2.1e-05	4	9.24892	X	X	0.00039	4	9.43719	X	X	0.05299	4	1.06218	X	X
P01033	Metalloproteinase inhibitor 1	23.171	20131212_LVN_TVACVAEA120705_LVN_EC_Gel_30 20131212_LVN_TVACVAEA120705_LVN_EC_Gel_31 20131212_LVN_TVACVAEA120705_LVN_EC_Gel_32 20131212_LVN_TVACVAEA120705_LVN_EC_Gel_33	72 576 326 58	3 26 17 2	2 20 13 2	1 7 4 1	1 6 3 1	5.8 45.4 23.7 5.8	1 7 4 1	939	0.88184	4	1.07261			1.274	4	1.07452	X	X	0.70373	4	1.07855	X	X	1.13366	4	1.07274			0.78448	4	1.07435	X	X	1.42121	4	1.07852	X	X
P02765	Alpha-2-HS-glycoprotein	39.325	20131212_LVN_TVACVAEA120705_LVN_EC_Gel_18 20131212_LVN_TVACVAEA120705_LVN_EC_Gel_19 20131212_LVN_TVACVAEA120705_LVN_EC_Gel_20 20131212_LVN_TVACVAEA120705_LVN_EC_Gel_21 20131212_LVN_TVACVAEA120705_LVN_EC_Gel_22 20131212_LVN_TVACVAEA120705_LVN_EC_Gel_23 20131212_LVN_TVACVAEA120705_LVN_EC_Gel_24 20131212_LVN_TVACVAEA120705_LVN_EC_Gel_25 20131212_LVN_TVACVAEA120705_LVN_EC_Gel_26 20131212_LVN_TVACVAEA…	124 113 161 265 152 81 195 514 1025 3264 1736 465 278 150 106 307 43 115 77 51	12 11 9 16 12 5 8 21 36 91 50 17 16 12 8 13 4 7 5 5	5 6 5 12 5 3 4 14 24 73 37 10 9 7 3 9 1 4 3 2	5 5 6 8 7 3 5 9 9 11 10 6 6 6 3 6 3 3 2 3	3 4 3 7 4 2 2 6 8 9 6 4 5 5 2 5 1 2 1 1	16.9 12 18.5 22.1 24 6.5 14.7 31.6 31.6 41.1 29.2 18.5 18.5 18.5 6.5 18.5 6.5 8.4 4.6 7.6	5 5 6 8 7 3 5 9 9 11 10 6 6 6 3 6 3 3 2 3	8675	1.05065	12	1.16902		X	1.37776	11	1.07146	X	X	0.76029	13	1.16998	X	X	0.95175	12	1.16902		X	0.7255	11	1.07113	X	X	1.31516	13	1.17006	X	X
P02751	Fibronectin	262.625	20131212_LVN_TVACVAEA120705_LVN_EC_Gel_18 20131212_LVN_TVACVAEA120705_LVN_EC_Gel_19 20131212_LVN_TVACVAEA120705_LVN_EC_Gel_20 20131212_LVN_TVACVAEA120705_LVN_EC_Gel_21 20131212_LVN_TVACVAEA120705_LVN_EC_Gel_22 20131212_LVN_TVACVAEA120705_LVN_EC_Gel_23 20131212_LVN_TVACVAEA120705_LVN_EC_Gel_24 20131212_LVN_TVACVAEA120705_LVN_EC_Gel_25 20131212_LVN_TVACVAEA120705_LVN_EC_Gel_26 20131212_LVN_TVACVAEA…	10982 12451 13715 6900 2580 917 697 616 298 187 1419 1644 1497 1348 189 376 443 716 241 323 133 58 33 32 108 33	502 561 626 354 137 34 30 29 17 13 57 44 56 51 12 36 15 17 8 24 5 1 2 1 6 1	369 405 461 251 93 27 25 21 13 7 46 37 43 37 5 22 12 16 5 14 4 1 1 1 4 1	78 84 89 67 44 19 12 14 10 10 25 12 15 20 6 14 7 6 4 13 4 1 2 1 4 1	71 73 79 59 37 15 11 9 7 5 21 11 14 14 2 12 5 5 2 8 3 1 1 1 3 1	46.9 49 50.5 40.3 26.2 10.7 6.5 9.3 5.6 5.5 14 6.9 8.8 10.5 2.6 6.5 3.7 3.9 2.3 6.5 2.1 0.5 1 0.5 2.1 0.6	78 84 89 67 44 19 12 14 10 10 25 12 15 20 6 14 7 6 4 13 4 1 2 1 4 1	57183	0.98688	248	1.0905			1.2591	256	1.09603	X	X	0.79758	243	1.0748	X	X	1.01312	248	1.09045			0.79456	255	1.09588	X	X	1.25379	243	1.0749	X	X
Q00839	Heterogeneous nuclear ribonucleoprotein U	90.584	20131212_LVN_TVACVAEA120705_LVN_IC_Gel_40 20131212_LVN_TVACVAEA120705_LVN_IC_Gel_41 20131212_LVN_TVACVAEA120705_LVN_IC_Gel_42 20131212_LVN_TVACVAEA120705_LVN_IC_Gel_43 20131212_LVN_TVACVAEA120705_LVN_IC_Gel_44 20131212_LVN_TVACVAEA120705_LVN_IC_Gel_45 20131212_LVN_TVACVAEA120705_LVN_IC_Gel_46 20131212_LVN_TVACVAEA120705_LVN_IC_Gel_47 20131212_LVN_TVACVAEA120705_LVN_IC_Gel_48 20131212_LVN_TVACVAEA…	73 86 109 465 1141 499 59 125 65 217 35 51 109	1 7 4 20 70 28 2 9 6 18 7 5 7	1 2 4 11 41 17 2 5 1 8 1 1 4	1 7 3 9 23 11 2 6 4 8 6 3 3	1 2 3 6 22 8 2 4 1 4 1 1 2	1.5 7.8 3.5 12 28.5 14.5 2.3 9.6 5.1 11.2 10.2 4.4 4.5	1 7 3 9 23 11 2 6 4 8 6 3 3	2678	0.97547	11	1.12041		X	1.10025	8	1.09113	X	X	0.86459	10	1.09277	X	X	1.0251	11	1.12036		X	0.90861	8	1.09086	X	X	1.15675	10	1.09268	X	X
P13010	X-ray repair cross-complementing protein 5	82.705	20131212_LVN_TVACVAEA120705_LVN_EC_Gel_35 20131212_LVN_TVACVAEA120705_LVN_IC_Gel_40 20131212_LVN_TVACVAEA120705_LVN_IC_Gel_41 20131212_LVN_TVACVAEA120705_LVN_IC_Gel_42 20131212_LVN_TVACVAEA120705_LVN_IC_Gel_43 20131212_LVN_TVACVAEA120705_LVN_IC_Gel_44 20131212_LVN_TVACVAEA120705_LVN_IC_Gel_45 20131212_LVN_TVACVAEA120705_LVN_IC_Gel_46 20131212_LVN_TVACVAEA120705_LVN_IC_Gel_47 20131212_LVN_TVACVAEA…	110 38 57 203 121 37 36 33 3516 217 40 41	2 2 5 6 5 8 8 1 154 18 6 7	1 2 2 5 2 1 2 1 112 6 2 1	2 1 4 3 4 6 4 1 43 12 5 3	1 1 1 2 2 1 2 1 35 4 2 1	2.7 1.2 4.4 4.2 7.4 11.3 5.6 1.4 61.1 18.2 7.5 3.7	2 1 4 3 4 6 4 1 43 12 5 3	4119	1.02732	5	1.11857		X	1.17523	4	1.08441	X	X	0.87621	5	1.06914	X	X	0.97317	5	1.11858		X	0.85099	4	1.08428	X	X	1.14184	5	1.06862	X	X
P02753	Retinol-binding protein 4	23.01	20131212_LVN_TVACVAEA120705_LVN_EC_Gel_18 20131212_LVN_TVACVAEA120705_LVN_EC_Gel_22 20131212_LVN_TVACVAEA120705_LVN_EC_Gel_28 20131212_LVN_TVACVAEA120705_LVN_EC_Gel_30 20131212_LVN_TVACVAEA120705_LVN_EC_Gel_33 20131212_LVN_TVACVAEA120705_LVN_EC_Gel_34 20131212_LVN_TVACVAEA120705_LVN_EC_Gel_35 20131212_LVN_TVACVAEA120705_LVN_EC_Gel_36 20131212_LVN_TVACVAEA120705_LVN_EC_Gel_37 20131212_LVN_TVACVAEA…	37 43 46 60 75 1235 160 37 46 488	3 1 2 3 7 61 8 4 1 30	1 1 1 2 5 57 7 1 1 26	3 1 2 2 3 10 3 2 1 8	1 1 1 2 3 10 2 1 1 8	13.9 5 10.4 10.4 15.4 50.7 15.4 10.4 5 40.8	3 1 2 2 3 10 3 2 1 8	1965	1.09448	8	1.12835		X	1.33872	7	1.06051	X	X	0.88233	8	1.10658	X	X	0.91354	8	1.12827		X	0.7468	7	1.06047	X	X	1.13322	8	1.10661	X	X
P01008	Antithrombin-III	52.602	20131212_LVN_TVACVAEA120705_LVN_EC_Gel_21 20131212_LVN_TVACVAEA120705_LVN_EC_Gel_22 20131212_LVN_TVACVAEA120705_LVN_EC_Gel_25 20131212_LVN_TVACVAEA120705_LVN_EC_Gel_26 20131212_LVN_TVACVAEA120705_LVN_EC_Gel_27 20131212_LVN_TVACVAEA120705_LVN_EC_Gel_28 20131212_LVN_TVACVAEA120705_LVN_EC_Gel_32 20131212_LVN_TVACVAEA120705_LVN_EC_Gel_34 20131212_LVN_TVACVAEA120705_LVN_EC_Gel_37 20131212_LVN_TVACVAEA…	60 53 105 101 3174 255 105 88 37 46	8 7 7 6 109 16 4 2 1 1	1 3 3 3 82 9 3 1 1 1	6 6 4 5 19 8 2 2 1 1	1 3 2 3 18 5 2 1 1 1	14.2 14.9 10.6 13.1 51.3 22.4 5.4 5.2 2.6 2.6	6 6 4 5 19 8 2 2 1 1	3755	0.97099	4	1.0369		X	1.10887	5	1.05127	X	X	0.88635	4	1.06127	X	X	1.02978	4	1.03663		X	0.90184	5	1.05122	X	X	1.12893	4	1.06113	X	X
P50395	Rab GDP dissociation inhibitor beta	50.663	20131212_LVN_TVACVAEA120705_LVN_EC_Gel_28 20131212_LVN_TVACVAEA120705_LVN_IC_Gel_40 20131212_LVN_TVACVAEA120705_LVN_IC_Gel_41 20131212_LVN_TVACVAEA120705_LVN_IC_Gel_49 20131212_LVN_TVACVAEA120705_LVN_IC_Gel_52 20131212_LVN_TVACVAEA120705_LVN_IC_Gel_53 20131212_LVN_TVACVAEA120705_LVN_IC_Gel_57 20131212_LVN_TVACVAEA120705_LVN_IC_Gel_60	708 77 56 45 2471 70 133 34	44 3 4 1 154 11 7 6	28 3 3 1 100 3 5 1	19 1 2 1 32 6 4 4	12 1 1 1 28 2 3 1	51 2.5 4.5 2.5 75.3 13.7 9.2 8.3	19 1 1 1 32 5 3 2	3411	1.03883	12	1.14406		X	1.12663	11	1.11409	X	X	0.89511	12	1.15333	X	X	0.96257	12	1.14379		X	0.88733	11	1.11392	X	X	1.11723	12	1.15314	X	X
P31943	Heterogeneous nuclear ribonucleoprotein H	49.229	20131212_LVN_TVACVAEA120705_LVN_EC_Gel_36 20131212_LVN_TVACVAEA120705_LVN_EC_Gel_37 20131212_LVN_TVACVAEA120705_LVN_IC_Gel_44 20131212_LVN_TVACVAEA120705_LVN_IC_Gel_51 20131212_LVN_TVACVAEA120705_LVN_IC_Gel_52 20131212_LVN_TVACVAEA120705_LVN_IC_Gel_53 20131212_LVN_TVACVAEA120705_LVN_IC_Gel_54 20131212_LVN_TVACVAEA120705_LVN_IC_Gel_57 20131212_LVN_TVACVAEA120705_LVN_IC_Gel_58 20131212_LVN_TVACVAEA…	109 139 85 870 695 138 69 157 205 187	3 4 1 63 42 9 2 5 3 3	1 2 1 31 18 4 2 2 3 2	2 2 1 16 11 6 1 3 2 2	1 1 1 12 6 3 1 1 2 1	6 5.1 3.8 45.2 31.4 16.5 3.8 6.5 6.2 6.2	1 2 1 15 10 6 1 2 2 2	2415	0.96268	8	1.06847		X	1.13264	8	1.06737	X	X	0.90247	9	1.03847	X	X	1.03861	8	1.06811		X	0.88273	8	1.06728	X	X	1.10844	9	1.03837	X	X
P22626	Heterogeneous nuclear ribonucleoproteins A2/B1	37.43	20131212_LVN_TVACVAEA120705_LVN_EC_Gel_33 20131212_LVN_TVACVAEA120705_LVN_EC_Gel_34 20131212_LVN_TVACVAEA120705_LVN_EC_Gel_36 20131212_LVN_TVACVAEA120705_LVN_IC_Gel_54 20131212_LVN_TVACVAEA120705_LVN_IC_Gel_55 20131212_LVN_TVACVAEA120705_LVN_IC_Gel_56 20131212_LVN_TVACVAEA120705_LVN_IC_Gel_57 20131212_LVN_TVACVAEA120705_LVN_IC_Gel_58 20131212_LVN_TVACVAEA120705_LVN_IC_Gel_59 20131212_LVN_TVACVAEA…	148 274 69 366 202 1017 1591 1159 365 188	4 10 2 19 14 55 70 57 17 17	3 6 1 11 7 36 54 37 11 7	2 4 2 8 9 16 15 15 8 7	1 2 1 5 5 14 12 10 5 4	5.4 11.6 5.1 25.2 26.9 39.7 43.3 40.5 25.2 19.8	2 4 2 8 9 16 15 15 8 7	5110	0.97004	15	1.11383		X	1.06353	12	1.04964	X	X	0.90434	13	1.1244	X	X	1.03082	15	1.11394		X	0.93999	12	1.04964	X	X	1.10602	13	1.12446	X	X
Q07065	Cytoskeleton-associated protein 4	66.022	20131212_LVN_TVACVAEA120705_LVN_IC_Gel_44 20131212_LVN_TVACVAEA120705_LVN_IC_Gel_49 20131212_LVN_TVACVAEA120705_LVN_IC_Gel_50 20131212_LVN_TVACVAEA120705_LVN_IC_Gel_51 20131212_LVN_TVACVAEA120705_LVN_IC_Gel_54 20131212_LVN_TVACVAEA120705_LVN_IC_Gel_58	54 1558 47 143 24 57	2 74 3 14 3 4	1 54 1 7 1 1	2 30 3 12 2 3	1 25 1 7 1 1	3.8 60.5 6.1 22.8 3 5.1	2 30 3 12 2 3	1740	0.96384	7	1.0457		X	1.10242	6	1.07133	X	X	0.91824	8	1.09105	X	X	1.0371	7	1.04585		X	0.90698	6	1.07114	X	X	1.08929	8	1.09093	X	X
P62701	40S ribosomal protein S4, X isoform	29.598	20131212_LVN_TVACVAEA120705_LVN_IC_Gel_40 20131212_LVN_TVACVAEA120705_LVN_IC_Gel_56 20131212_LVN_TVACVAEA120705_LVN_IC_Gel_57 20131212_LVN_TVACVAEA120705_LVN_IC_Gel_58	40 888 1399 108	2 35 65 8	2 25 38 2	1 14 19 5	1 11 11 2	3.4 49.8 60.8 19	1 14 19 4	2347	1.05207	6	1.05716		X	1.15673	6	1.08806	X	X	0.92234	7	1.04533	X	X	0.95047	6	1.05724		X	0.86433	6	1.08778	X	X	1.08417	7	1.0452	X	X
Q13268	Dehydrogenase/reductase SDR family member 2, mitochondrial	27.439	20131212_LVN_TVACVAEA120705_LVN_IC_Gel_50 20131212_LVN_TVACVAEA120705_LVN_IC_Gel_57 20131212_LVN_TVACVAEA120705_LVN_IC_Gel_58 20131212_LVN_TVACVAEA120705_LVN_IC_Gel_59 20131212_LVN_TVACVAEA120705_LVN_IC_Gel_60 20131212_LVN_TVACVAEA120705_LVN_IC_Gel_62	27 1014 4308 801 87 36	2 51 139 34 10 1	1 34 115 24 6 1	1 10 13 11 4 1	1 8 12 8 4 1	2.9 46.8 50 49.6 15.4 3.2	1 10 13 11 4 1	6130	0.96747	14	1.11263		X	1.07217	13	1.07981	X	X	0.94408	14	1.101	X	X	1.03347	14	1.11273		X	0.93271	13	1.08017	X	X	1.05948	14	1.10118	X	X
Q16822	Phosphoenolpyruvate carboxykinase [GTP], mitochondrial	70.73	20131212_LVN_TVACVAEA120705_LVN_IC_Gel_43 20131212_LVN_TVACVAEA120705_LVN_IC_Gel_49 20131212_LVN_TVACVAEA120705_LVN_IC_Gel_50 20131212_LVN_TVACVAEA120705_LVN_IC_Gel_52 20131212_LVN_TVACVAEA120705_LVN_IC_Gel_59	35 2574 70 47 46	3 112 3 8 1	1 78 1 1 1	2 29 2 5 1	1 22 1 1 1	3.6 57.5 3.6 7.7 1.9	2 29 2 5 1	2674	1.04717	8	1.16413		X	1.0981	8	1.05928	X	X	0.94798	6	1.03547	X	X	0.95474	8	1.16392		X	0.91047	8	1.05941	X	X	1.05495	6	1.03535	X	X
Q9Y4L1	Hypoxia up-regulated protein 1	111.335	20131212_LVN_TVACVAEA120705_LVN_IC_Gel_42 20131212_LVN_TVACVAEA120705_LVN_IC_Gel_43 20131212_LVN_TVACVAEA120705_LVN_IC_Gel_44 20131212_LVN_TVACVAEA120705_LVN_IC_Gel_45 20131212_LVN_TVACVAEA120705_LVN_IC_Gel_47 20131212_LVN_TVACVAEA120705_LVN_IC_Gel_50	55 3517 187 941 41 51	4 113 8 40 7 9	1 87 6 24 2 1	4 36 6 20 5 8	1 30 5 15 1 1	4.9 42.9 8.3 26.4 6.4 8.5	4 36 6 20 5 7	4642	0.98382	9	1.06241		X	0.93936	9	1.05845	X	X	1.06536	9	1.04258	X	X	1.01612	9	1.0623		X	1.06447	9	1.05832	X	X	0.93894	9	1.04243	X	X
P06576	ATP synthase subunit beta, mitochondrial	56.56	20131212_LVN_TVACVAEA120705_LVN_IC_Gel_49 20131212_LVN_TVACVAEA120705_LVN_IC_Gel_51 20131212_LVN_TVACVAEA120705_LVN_IC_Gel_52 20131212_LVN_TVACVAEA120705_LVN_IC_Gel_53 20131212_LVN_TVACVAEA120705_LVN_IC_Gel_54 20131212_LVN_TVACVAEA120705_LVN_IC_Gel_56 20131212_LVN_TVACVAEA120705_LVN_IC_Gel_57 20131212_LVN_TVACVAEA120705_LVN_IC_Gel_58 20131212_LVN_TVACVAEA120705_LVN_IC_Gel_59 20131212_LVN_TVACVAEA…	35 7910 569 511 724 46 332 189 79 59 30 68 103	1 330 35 26 31 1 10 6 3 9 2 6 2	1 222 20 18 24 1 10 6 2 2 1 2 2	1 28 12 8 12 1 4 3 2 7 2 5 1	1 26 7 7 10 1 4 3 2 1 1 2 1	2.5 72.8 33.8 21.7 32.9 1.9 8.9 6.4 5.3 16.4 5.5 9.3 2.3	1 28 12 8 12 1 4 3 2 7 2 5 1	10313	0.99269	29	1.06973		X	0.93665	28	1.04199	X	X	1.07887	29	1.05591	X	X	1.00735	29	1.0697		X	1.06745	28	1.04203	X	X	0.92718	29	1.05594	X	X
O43707	Alpha-actinin-4	104.854	20131212_LVN_TVACVAEA120705_LVN_EC_Gel_23 20131212_LVN_TVACVAEA120705_LVN_IC_Gel_44 20131212_LVN_TVACVAEA120705_LVN_IC_Gel_45 20131212_LVN_TVACVAEA120705_LVN_IC_Gel_49 20131212_LVN_TVACVAEA120705_LVN_IC_Gel_50 20131212_LVN_TVACVAEA120705_LVN_IC_Gel_53	646 442 7442 229 58 220	18 24 305 14 3 13	15 15 222 6 2 7	10 17 59 10 3 7	9 11 52 5 2 4	13.3 27.2 72.6 14.4 4.1 9.8	10 17 59 10 3 7	9157	1.01147	27	1.08335		X	0.95246	25	1.08278	X	X	1.09064	26	1.06352	X	X	0.98845	27	1.08334		X	1.04969	25	1.08283	X	X	0.91701	26	1.06368	X	X
P51571	Translocon-associated protein subunit delta	18.999	20131212_LVN_TVACVAEA120705_LVN_IC_Gel_60 20131212_LVN_TVACVAEA120705_LVN_IC_Gel_61	748 313	32 13	25 10	5 4	5 4	36.4 30.6	5 4	1032	1.02118	4	1.03603		X	0.93584	4	1.03807	X	X	1.09136	3	1.00774	X	X	0.97918	4	1.03636		X	1.06824	4	1.03812	X	X	0.91631	3	1.00757	X	X
P55072	Transitional endoplasmic reticulum ATPase	89.322	20131212_LVN_TVACVAEA120705_LVN_IC_Gel_41 20131212_LVN_TVACVAEA120705_LVN_IC_Gel_45 20131212_LVN_TVACVAEA120705_LVN_IC_Gel_46 20131212_LVN_TVACVAEA120705_LVN_IC_Gel_47 20131212_LVN_TVACVAEA120705_LVN_IC_Gel_49 20131212_LVN_TVACVAEA120705_LVN_IC_Gel_52 20131212_LVN_TVACVAEA120705_LVN_IC_Gel_53 20131212_LVN_TVACVAEA120705_LVN_IC_Gel_59	94 882 4245 420 44 25 70 34	3 55 172 23 9 5 5 3	2 35 140 11 1 1 1 1	3 24 41 16 6 4 5 3	2 18 36 9 1 1 1 1	5.6 38.1 56.8 27.8 7.8 4.8 6.9 4.1	3 24 41 16 6 4 5 3	5617	0.99455	16	1.09429		X	0.91426	15	1.04661	X	X	1.10844	16	1.08256	X	X	1.00539	16	1.0942		X	1.09362	15	1.04677	X	X	0.90232	16	1.08261	X	X
P27824	Calnexin	67.568	20131212_LVN_TVACVAEA120705_LVN_IC_Gel_45 20131212_LVN_TVACVAEA120705_LVN_IC_Gel_46 20131212_LVN_TVACVAEA120705_LVN_IC_Gel_47 20131212_LVN_TVACVAEA120705_LVN_IC_Gel_49 20131212_LVN_TVACVAEA120705_LVN_IC_Gel_50 20131212_LVN_TVACVAEA120705_LVN_IC_Gel_59 20131212_LVN_TVACVAEA120705_LVN_IC_Gel_60	130 212 2921 228 66 38 36	6 7 150 19 4 1 4	3 7 101 11 3 1 1	4 4 30 8 2 1 2	3 4 26 6 2 1 1	9 7.8 38.2 17.4 3.5 1.7 4.4	4 4 30 8 2 1 2	3455	1.03921	11	1.07597		X	0.96717	10	1.04473	X	X	1.11021	11	1.05479	X	X	0.96231	11	1.07595		X	1.03374	10	1.04468	X	X	0.90086	11	1.05482	X	X
P04844	Dolichyl-diphosphooligosaccharide--protein glycosyltransferase subunit 2	69.284	20131212_LVN_TVACVAEA120705_LVN_IC_Gel_40 20131212_LVN_TVACVAEA120705_LVN_IC_Gel_41 20131212_LVN_TVACVAEA120705_LVN_IC_Gel_42 20131212_LVN_TVACVAEA120705_LVN_IC_Gel_50 20131212_LVN_TVACVAEA120705_LVN_IC_Gel_51 20131212_LVN_TVACVAEA120705_LVN_IC_Gel_53 20131212_LVN_TVACVAEA120705_LVN_IC_Gel_54	128 159 128 1637 938 47 43	5 7 2 67 30 2 3	4 4 2 51 23 1 1	3 6 1 18 11 2 2	3 3 1 17 8 1 1	6.2 13 2.2 39 29.3 4.1 4.1	3 6 1 18 11 2 2	2910	1.03738	6	1.09924		X	0.90424	4	1.02486	X	X	1.11233	6	1.02018	X	X	0.96409	6	1.09921		X	1.10575	4	1.02484	X	X	0.89915	6	1.02072	X	X
Q9BVK6	Transmembrane emp24 domain-containing protein 9	27.277	20131212_LVN_TVACVAEA120705_LVN_IC_Gel_58 20131212_LVN_TVACVAEA120705_LVN_IC_Gel_59	524 603	38 48	25 30	7 9	5 8	33.6 34.5	6 8	1097	0.9724	12	1.12522		X	0.90952	9	1.11302	X	X	1.12675	10	1.0554	X	X	1.02825	12	1.12509		X	1.09931	9	1.11297	X	X	0.88757	10	1.05543	X	X
Q9P2E9	Ribosome-binding protein 1	152.472	20131212_LVN_TVACVAEA120705_LVN_IC_Gel_40 20131212_LVN_TVACVAEA120705_LVN_IC_Gel_41 20131212_LVN_TVACVAEA120705_LVN_IC_Gel_42 20131212_LVN_TVACVAEA120705_LVN_IC_Gel_43 20131212_LVN_TVACVAEA120705_LVN_IC_Gel_44 20131212_LVN_TVACVAEA120705_LVN_IC_Gel_45 20131212_LVN_TVACVAEA120705_LVN_IC_Gel_46 20131212_LVN_TVACVAEA120705_LVN_IC_Gel_47 20131212_LVN_TVACVAEA120705_LVN_IC_Gel_49 20131212_LVN_TVACVAEA…	131 215 678 158 673 1730 330 399 193 84 187 157 115 446 355 136 177 157	4 9 22 12 26 87 10 23 18 6 14 16 9 14 14 7 16 7	2 5 19 6 20 66 8 14 6 2 6 8 4 10 8 3 6 2	3 9 12 10 16 43 8 17 13 5 11 11 7 10 10 3 11 4	2 5 11 5 14 34 6 9 4 2 5 6 3 6 5 2 4 1	2.6 7.4 10.9 7.4 14 36 5.8 14.5 10.5 4.2 8 7.8 5.6 7.8 7.2 2.5 8.2 3.5	3 9 12 10 16 43 8 16 13 5 10 9 7 10 10 3 11 4	5828	1.01805	5	1.0334		X	0.88087	6	1.09196	X	X	1.16602	6	1.08721	X	X	0.98236	5	1.03309		X	1.13517	6	1.09156	X	X	0.85766	6	1.08723	X	X
Q15907	Ras-related protein Rab-11B	24.489	20131212_LVN_TVACVAEA120705_LVN_IC_Gel_59 20131212_LVN_TVACVAEA120705_LVN_IC_Gel_60	1428 290	68 13	57 9	12 6	12 4	60.1 33.9	12 6	1707	1.00759	5	1.10651			0.89526	3	1.01499	X	X	1.16642	5	1.03662	X	X	0.99251	5	1.1063			1.1167	3	1.01504	X	X	0.8571	5	1.03683	X	X
P30044	Peroxiredoxin-5, mitochondrial	22.086	20131212_LVN_TVACVAEA120705_LVN_EC_Gel_35 20131212_LVN_TVACVAEA120705_LVN_IC_Gel_60 20131212_LVN_TVACVAEA120705_LVN_IC_Gel_61 20131212_LVN_TVACVAEA120705_LVN_IC_Gel_62	241 140 1634 129	7 9 43 6	7 5 40 5	4 6 8 3	4 4 8 3	21.5 35.5 55.1 14	4 6 8 3	2057	1.05363	2	1.02106		X	0.85626	2	1.01414	X	X	1.25177	2	1.00579	X	X	0.94885	2	1.02105		X	1.1677	2	1.0141	X	X	0.79889	2	1.00582	X	X
P32322	Pyrroline-5-carboxylate reductase 1, mitochondrial	33.361	20131212_LVN_TVACVAEA120705_LVN_IC_Gel_55 20131212_LVN_TVACVAEA120705_LVN_IC_Gel_56 20131212_LVN_TVACVAEA120705_LVN_IC_Gel_60	613 103 33	22 3 2	20 3 1	9 1 2	8 1 1	36.4 3.4 5.6	9 1 2	694	1.0563	3	1.05915		X	0.8425	3	1.03886	X	X	1.276	3	1.03047	X	X	0.94654	3	1.05939		X	1.18694	3	1.0388	X	X	0.78391	3	1.03018	X	X
P10619	Lysosomal protective protein	54.466	20131212_LVN_TVACVAEA120705_LVN_EC_Gel_27 20131212_LVN_TVACVAEA120705_LVN_EC_Gel_31 20131212_LVN_TVACVAEA120705_LVN_EC_Gel_34 20131212_LVN_TVACVAEA120705_LVN_IC_Gel_56 20131212_LVN_TVACVAEA120705_LVN_IC_Gel_57 20131212_LVN_TVACVAEA120705_LVN_IC_Gel_60 20131212_LVN_TVACVAEA120705_LVN_IC_Gel_61	37 113 256 321 78 442 196	1 5 5 15 2 20 2	1 2 4 8 1 10 2	1 3 3 6 2 7 1	1 1 2 5 1 3 1	2.7 5.4 6.7 9.8 4.2 16.3 2.7	1 3 3 6 2 7 1	1269	0.82293	2	1.06509		X	0.65612	2	1.04677	X	X	1.27744	2	1.0155	X	X	1.21495	2	1.06511		X	1.52334	2	1.04619	X	X	0.78291	2	1.01545	X	X
P23141	Liver carboxylesterase 1	62.521	20131212_LVN_TVACVAEA120705_LVN_EC_Gel_27 20131212_LVN_TVACVAEA120705_LVN_IC_Gel_40 20131212_LVN_TVACVAEA120705_LVN_IC_Gel_41 20131212_LVN_TVACVAEA120705_LVN_IC_Gel_42 20131212_LVN_TVACVAEA120705_LVN_IC_Gel_43 20131212_LVN_TVACVAEA120705_LVN_IC_Gel_44 20131212_LVN_TVACVAEA120705_LVN_IC_Gel_45 20131212_LVN_TVACVAEA120705_LVN_IC_Gel_49 20131212_LVN_TVACVAEA120705_LVN_IC_Gel_50 20131212_LVN_TVACVAEA…	110 1152 994 430 354 117 95 59 4073 1020 31	6 64 61 21 17 6 13 9 175 63 4	3 47 37 18 15 6 5 2 131 41 1	5 17 19 13 9 5 7 7 32 22 3	2 15 15 13 9 5 4 2 27 19 1	9.9 29.1 37.6 27 19 11.6 13.9 15.7 64.7 47.4 5.3	5 17 19 13 9 5 7 7 32 22 3	8148	1.106	17	1.19626			0.84914	14	1.11523	X	X	1.28162	13	1.13505	X	X	0.90403	17	1.19609			1.17751	14	1.11505	X	X	0.78034	13	1.13519	X	X
P10909	Clusterin	52.495	20131212_LVN_TVACVAEA120705_LVN_EC_Gel_28 20131212_LVN_TVACVAEA120705_LVN_EC_Gel_29 20131212_LVN_TVACVAEA120705_LVN_EC_Gel_30 20131212_LVN_TVACVAEA120705_LVN_EC_Gel_31	227 1170 780 559	7 41 24 19	6 30 18 14	5 12 9 6	4 9 7 6	16 28.7 25.2 18.3	5 12 9 6	2652	0.68457	5	3.16827			0.78612	5	1.20484	X	X	1.42233	4	1.08609	X	X	0.77653	3	1.13901		X	1.27183	5	1.20455	X	X	0.70307	4	1.08624	X	X
Q14240	Eukaryotic initiation factor 4A-II	46.402	20131212_LVN_TVACVAEA120705_LVN_IC_Gel_52	1518	93	53	20	14	52.6	20	1804	0.91913	7	1.07027	X	X	1.0679	4	1.08855		X	0.86794	5	1.05839	X	X	1.08839	7	1.07005	X	X	0.93651	4	1.08887		X	1.15213	5	1.05805	X	X
Q06210	Glutamine--fructose-6-phosphate aminotransferase [isomerizing] 1	78.806	20131212_LVN_TVACVAEA120705_LVN_IC_Gel_43 20131212_LVN_TVACVAEA120705_LVN_IC_Gel_47 20131212_LVN_TVACVAEA120705_LVN_IC_Gel_48 20131212_LVN_TVACVAEA120705_LVN_IC_Gel_49	47 2518 666 75	6 123 15 9	1 77 13 2	4 38 7 5	1 26 6 2	6.9 61.4 16 8.3	4 38 7 5	3210	0.82654	7	1.09178	X	X	0.99295	7	1.05958		X	0.8769	6	1.0395	X	X	1.20986	7	1.09188	X	X	1.00686	7	1.05962		X	1.14047	6	1.03946	X	X
P68104	Elongation factor 1-alpha 1	50.141	20131212_LVN_TVACVAEA120705_LVN_EC_Gel_33 20131212_LVN_TVACVAEA120705_LVN_EC_Gel_34 20131212_LVN_TVACVAEA120705_LVN_IC_Gel_40 20131212_LVN_TVACVAEA120705_LVN_IC_Gel_41 20131212_LVN_TVACVAEA120705_LVN_IC_Gel_42 20131212_LVN_TVACVAEA120705_LVN_IC_Gel_43 20131212_LVN_TVACVAEA120705_LVN_IC_Gel_44 20131212_LVN_TVACVAEA120705_LVN_IC_Gel_45 20131212_LVN_TVACVAEA120705_LVN_IC_Gel_46 20131212_LVN_TVACVAEA…	65 42 685 674 219 102 86 157 134 125 109 184 270 432 3318 1973 470 393 601 362 254 264 110 71 129 118 79	3 3 41 45 10 7 4 11 7 14 3 8 20 38 190 111 32 12 28 16 17 23 9 4 9 4 2	3 1 34 33 10 3 2 5 6 6 3 7 12 22 123 73 22 11 22 12 12 14 4 3 7 4 2	3 2 11 12 6 5 4 7 5 8 2 5 8 12 19 17 12 5 10 7 8 9 7 2 5 1 1	3 1 10 9 6 3 2 4 4 4 2 4 5 8 16 13 8 4 8 5 6 6 3 1 4 1 1	6.5 3.9 26.4 27.9 16.5 12.8 11.5 17.1 9.1 18.8 8.4 13 18.6 32.5 57.1 46.8 28.4 13.9 23.8 17.1 18.8 20.8 17.5 3.7 10.8 1.9 1.9	3 2 11 12 6 5 4 7 5 8 2 5 8 12 19 17 12 5 10 7 8 9 7 2 5 1 1	10656	0.87089	27	1.12398	X	X	1.0021	23	1.13283		X	0.89083	21	1.08021	X	X	1.14821	27	1.12392	X	X	0.99785	23	1.13284		X	1.12291	21	1.07997	X	X
P62899	60S ribosomal protein L31	14.463	20131212_LVN_TVACVAEA120705_LVN_IC_Gel_59 20131212_LVN_TVACVAEA120705_LVN_IC_Gel_60 20131212_LVN_TVACVAEA120705_LVN_IC_Gel_61	133 580 465	4 24 19	3 20 15	3 7 6	2 6 5	24.8 52 44.8	3 7 6	1118	0.93492	4	1.00817	X	X	1.0637	4	1.05942		X	0.89456	4	1.05398	X	X	1.06955	4	1.00774	X	X	0.94004	4	1.05989		X	1.1179	4	1.05348	X	X
P41250	Glycine--tRNA ligase	83.166	20131212_LVN_TVACVAEA120705_LVN_IC_Gel_47 20131212_LVN_TVACVAEA120705_LVN_IC_Gel_48	95 1375	4 53	3 43	3 18	2 15	4.6 32.3	3 18	1438	0.87203	3	1.00084	X	X	1.04238	5	1.09589		X	0.91028	5	1.0577	X	X	1.14641	3	1.0009	X	X	0.95971	5	1.09597		X	1.09914	5	1.05787	X	X
P19338	Nucleolin	76.614	20131212_LVN_TVACVAEA120705_LVN_IC_Gel_44 20131212_LVN_TVACVAEA120705_LVN_IC_Gel_45 20131212_LVN_TVACVAEA120705_LVN_IC_Gel_46 20131212_LVN_TVACVAEA120705_LVN_IC_Gel_47 20131212_LVN_TVACVAEA120705_LVN_IC_Gel_48 20131212_LVN_TVACVAEA120705_LVN_IC_Gel_49 20131212_LVN_TVACVAEA120705_LVN_IC_Gel_50 20131212_LVN_TVACVAEA120705_LVN_IC_Gel_51 20131212_LVN_TVACVAEA120705_LVN_IC_Gel_52 20131212_LVN_TVACVAEA…	85 1824 3762 1585 575 894 742 633 962 102 380 25 122 112 227 270 53 57 69	5 62 129 61 14 41 35 29 45 10 22 3 5 3 8 12 3 2 1	3 54 113 46 13 31 27 20 34 7 14 1 4 2 6 10 1 2 1	5 23 34 28 8 20 19 15 19 7 13 2 4 2 5 8 2 1 1	3 21 32 22 7 15 14 11 15 5 9 1 3 1 3 6 1 1 1	6.9 32.1 36.5 34.6 15.5 26.9 27.9 21.7 28.5 9.4 22 2.3 6.1 3.8 7.2 11 3.1 1.3 1.3	5 23 34 28 8 19 19 15 19 7 13 2 4 2 5 8 2 1 1	11971	0.87167	13	1.15708	X	X	0.95893	14	1.08717		X	0.92165	11	1.06677	X	X	1.14662	13	1.15708	X	X	1.04256	14	1.08682		X	1.08512	11	1.06671	X	X
P06748	Nucleophosmin	32.575	20131212_LVN_TVACVAEA120705_LVN_IC_Gel_42 20131212_LVN_TVACVAEA120705_LVN_IC_Gel_44 20131212_LVN_TVACVAEA120705_LVN_IC_Gel_45 20131212_LVN_TVACVAEA120705_LVN_IC_Gel_53 20131212_LVN_TVACVAEA120705_LVN_IC_Gel_54 20131212_LVN_TVACVAEA120705_LVN_IC_Gel_55 20131212_LVN_TVACVAEA120705_LVN_IC_Gel_56 20131212_LVN_TVACVAEA120705_LVN_IC_Gel_57 20131212_LVN_TVACVAEA120705_LVN_IC_Gel_58 20131212_LVN_TVACVAEA…	44 32 31 157 3879 133 59 490 320 174 1301 326 162 121 45	2 2 3 5 149 5 2 24 15 5 52 13 9 5 1	1 1 1 4 113 5 2 18 14 5 44 10 8 4 1	1 2 2 2 14 4 2 6 7 3 11 4 3 3 1	1 1 1 2 11 4 2 6 7 3 10 3 2 2 1	3.1 6.8 6.8 11.6 51.7 15 7.5 26.5 28.9 11.9 36.1 18.7 7.5 6.1 3.1	1 2 2 2 14 4 2 6 7 3 11 4 3 3 1	6878	0.89278	24	1.09379	X	X	0.9758	23	1.07341		X	0.92978	21	1.04072	X	X	1.11995	24	1.09373	X	X	1.02474	23	1.0735		X	1.07577	21	1.04058	X	X
P62241	40S ribosomal protein S8	24.205	20131212_LVN_TVACVAEA120705_LVN_IC_Gel_40 20131212_LVN_TVACVAEA120705_LVN_IC_Gel_41 20131212_LVN_TVACVAEA120705_LVN_IC_Gel_51 20131212_LVN_TVACVAEA120705_LVN_IC_Gel_53 20131212_LVN_TVACVAEA120705_LVN_IC_Gel_54 20131212_LVN_TVACVAEA120705_LVN_IC_Gel_57 20131212_LVN_TVACVAEA120705_LVN_IC_Gel_58 20131212_LVN_TVACVAEA120705_LVN_IC_Gel_59 20131212_LVN_TVACVAEA120705_LVN_IC_Gel_60 20131212_LVN_TVACVAEA…	49 51 37 41 26 478 1052 127 52 22	2 1 2 1 1 17 55 5 9 3	2 1 1 1 1 14 35 3 1 1	2 1 2 1 1 5 12 3 4 2	2 1 1 1 1 5 9 2 1 1	9.6 5.3 12.5 6.3 5.3 26.4 59.1 15.9 19.2 8.2	2 1 2 1 1 5 12 3 4 2	1674	0.91081	7	1.05238	X	X	0.98437	7	1.08817		X	0.94139	7	1.06561	X	X	1.09778	7	1.05216	X	X	1.01587	7	1.088		X	1.06232	7	1.06596	X	X
P23396	40S ribosomal protein S3	26.688	20131212_LVN_TVACVAEA120705_LVN_IC_Gel_40 20131212_LVN_TVACVAEA120705_LVN_IC_Gel_41 20131212_LVN_TVACVAEA120705_LVN_IC_Gel_42 20131212_LVN_TVACVAEA120705_LVN_IC_Gel_43 20131212_LVN_TVACVAEA120705_LVN_IC_Gel_56 20131212_LVN_TVACVAEA120705_LVN_IC_Gel_57 20131212_LVN_TVACVAEA120705_LVN_IC_Gel_59 20131212_LVN_TVACVAEA120705_LVN_IC_Gel_60	95 43 36 28 1935 47 53 43	8 7 3 1 108 1 2 4	7 4 2 1 86 1 2 1	5 5 1 1 20 1 2 3	5 3 1 1 19 1 2 1	18.9 19.8 5.3 3.3 75.7 5.8 11.1 13.2	5 5 1 1 20 1 2 3	2086	0.92284	6	1.04564	X	X	0.98786	7	1.03796		X	0.95153	6	1.02951	X	X	1.08349	6	1.04547	X	X	1.0124	7	1.03779		X	1.05135	6	1.02965	X	X
P13639	Elongation factor 2	95.338	20131212_LVN_TVACVAEA120705_LVN_EC_Gel_29 20131212_LVN_TVACVAEA120705_LVN_IC_Gel_41 20131212_LVN_TVACVAEA120705_LVN_IC_Gel_42 20131212_LVN_TVACVAEA120705_LVN_IC_Gel_43 20131212_LVN_TVACVAEA120705_LVN_IC_Gel_44 20131212_LVN_TVACVAEA120705_LVN_IC_Gel_45 20131212_LVN_TVACVAEA120705_LVN_IC_Gel_46 20131212_LVN_TVACVAEA120705_LVN_IC_Gel_47 20131212_LVN_TVACVAEA120705_LVN_IC_Gel_49 20131212_LVN_TVACVAEA…	83 142 280 120 250 7817 4030 363 396 128 174 64 253 77 40 36 44	1 7 8 10 16 352 186 26 21 14 8 9 14 2 7 3 3	1 5 5 3 10 259 144 12 13 5 6 3 8 2 1 1 1	1 5 6 7 13 52 39 15 15 9 4 7 8 1 4 3 2	1 3 3 3 8 44 36 7 8 4 3 2 5 1 1 1 1	1.6 5.7 7.6 8.2 15.5 61.8 47.3 18.1 20.3 10.7 6.9 7.7 10.1 1.5 4 3.7 2.6	1 4 6 7 13 51 39 15 15 9 4 7 8 1 4 3 2	13809	0.93799	34	1.07939	X	X	1.25413	36	3.62017			0.96149	32	1.07406	X	X	1.0659	34	1.07931	X	X	0.79719	36	3.62016			1.04013	32	1.07417	X	X
Q15366	Poly(rC)-binding protein 2	38.58	20131212_LVN_TVACVAEA120705_LVN_IC_Gel_53 20131212_LVN_TVACVAEA120705_LVN_IC_Gel_54 20131212_LVN_TVACVAEA120705_LVN_IC_Gel_55 20131212_LVN_TVACVAEA120705_LVN_IC_Gel_56	68 1175 155 36	5 54 4 1	4 38 4 1	2 9 3 1	2 8 3 1	7.4 31.8 10.4 3.6	2 9 3 1	1354	0.94521	5	1.0272	X	X	1.01607	5	1.05422		X	0.96281	4	1.01235	X	X	1.05789	5	1.02702	X	X	0.98468	5	1.05449		X	1.03866	4	1.01266	X	X
P62269	40S ribosomal protein S18	17.719	20131212_LVN_TVACVAEA120705_LVN_IC_Gel_59 20131212_LVN_TVACVAEA120705_LVN_IC_Gel_60 20131212_LVN_TVACVAEA120705_LVN_IC_Gel_61	533 1427 572	28 82 18	21 53 18	8 13 6	7 10 6	48 57.2 38.2	8 13 6	2471	0.90644	7	1.08102	X	X	0.97686	8	1.09101		X	0.96339	7	1.04113	X	X	1.10318	7	1.08074	X	X	1.02373	8	1.09109		X	1.03822	7	1.04138	X	X
P08238	Heat shock protein HSP 90-beta	83.264	20131212_LVN_TVACVAEA120705_LVN_EC_Gel_26 20131212_LVN_TVACVAEA120705_LVN_IC_Gel_40 20131212_LVN_TVACVAEA120705_LVN_IC_Gel_41 20131212_LVN_TVACVAEA120705_LVN_IC_Gel_42 20131212_LVN_TVACVAEA120705_LVN_IC_Gel_43 20131212_LVN_TVACVAEA120705_LVN_IC_Gel_44 20131212_LVN_TVACVAEA120705_LVN_IC_Gel_45 20131212_LVN_TVACVAEA120705_LVN_IC_Gel_46 20131212_LVN_TVACVAEA120705_LVN_IC_Gel_47 20131212_LVN_TVACVAEA…	49 574 538 897 601 419 977 761 8274 672 1152 648 726 904 608 471 93 196 327 534 286 55	3 17 22 33 19 16 40 30 374 25 60 27 44 51 32 32 4 12 14 22 10 5	1 15 20 28 15 12 29 25 253 17 43 21 28 29 18 21 4 6 11 17 7 3	2 7 11 17 12 10 19 15 48 8 23 14 15 19 14 14 2 8 8 7 5 4	1 6 11 13 8 8 11 13 42 7 20 11 11 13 8 8 2 4 7 6 4 3	3.6 10.9 16.9 25.7 17.5 16 27.8 20.3 61.7 14.2 35.1 21.1 24.4 24 23.1 21.1 3.3 11.5 12.3 11 8.6 5.8	1 7 11 17 11 9 19 15 48 8 23 14 15 19 14 14 2 7 8 7 4 4	19348	0.94281	39	1.07041	X	X	0.99061	39	1.08358		X	0.96707	40	1.05884	X	X	1.06053	39	1.07034	X	X	1.00935	39	1.08353		X	1.03406	40	1.05892	X	X
P38646	Stress-70 protein, mitochondrial	73.68	20131212_LVN_TVACVAEA120705_LVN_EC_Gel_30 20131212_LVN_TVACVAEA120705_LVN_EC_Gel_35 20131212_LVN_TVACVAEA120705_LVN_IC_Gel_43 20131212_LVN_TVACVAEA120705_LVN_IC_Gel_47 20131212_LVN_TVACVAEA120705_LVN_IC_Gel_48 20131212_LVN_TVACVAEA120705_LVN_IC_Gel_49 20131212_LVN_TVACVAEA120705_LVN_IC_Gel_50 20131212_LVN_TVACVAEA120705_LVN_IC_Gel_51 20131212_LVN_TVACVAEA120705_LVN_IC_Gel_52 20131212_LVN_TVACVAEA…	34 60 34 110 9230 3466 35 119 116 55 407 115 56	1 1 2 8 228 138 6 10 12 4 22 3 1	1 1 1 6 199 107 2 4 5 3 16 2 1	1 1 2 6 30 39 4 6 6 2 10 2 1	1 1 1 5 30 35 2 3 4 1 8 1 1	1.8 1.8 3.4 11.3 51.1 59.9 7.8 11 11.6 2.8 17.4 3.1 1.3	1 1 2 6 30 39 4 6 6 2 10 2 1	13472	0.93634	18	1.04385	X	X	0.93619	21	1.05125			1.04255	21	1.06929	X	X	1.06784	18	1.04373	X	X	1.06793	21	1.05126			0.95943	21	1.0693	X	X
P08133	Annexin A6	75.873	20131212_LVN_TVACVAEA120705_LVN_IC_Gel_49	2879	180	100	50	35	73	50	2879	1.05777	16	1.06014	X	X	1.03197	17	1.08468		X	1.05461	17	1.07736	X	X	0.94533	16	1.06016	X	X	0.96889	17	1.08461		X	0.94853	17	1.07748	X	X
P12236	ADP/ATP translocase 3	32.866	20131212_LVN_TVACVAEA120705_LVN_IC_Gel_40 20131212_LVN_TVACVAEA120705_LVN_IC_Gel_41 20131212_LVN_TVACVAEA120705_LVN_IC_Gel_42 20131212_LVN_TVACVAEA120705_LVN_IC_Gel_43 20131212_LVN_TVACVAEA120705_LVN_IC_Gel_45 20131212_LVN_TVACVAEA120705_LVN_IC_Gel_50 20131212_LVN_TVACVAEA120705_LVN_IC_Gel_56 20131212_LVN_TVACVAEA120705_LVN_IC_Gel_57 20131212_LVN_TVACVAEA120705_LVN_IC_Gel_58	477 279 164 122 71 41 295 840 67	33 27 14 10 7 3 24 61 6	26 17 7 6 2 1 18 44 2	9 9 7 5 4 3 11 16 4	8 6 3 3 1 1 8 12 1	29.9 29.9 20.8 15.1 14.1 9.4 37.6 47.7 14.1	9 9 7 5 4 3 11 16 4	2264	1.21541	7	1.11616	X	X	1.04247	9	1.24909		X	1.06536	8	1.05829	X	X	0.82277	7	1.11625	X	X	0.95911	9	1.2492		X	0.93885	8	1.0588	X	X
P54886	Delta-1-pyrroline-5-carboxylate synthase	87.302	20131212_LVN_TVACVAEA120705_LVN_IC_Gel_40 20131212_LVN_TVACVAEA120705_LVN_IC_Gel_41 20131212_LVN_TVACVAEA120705_LVN_IC_Gel_42 20131212_LVN_TVACVAEA120705_LVN_IC_Gel_43 20131212_LVN_TVACVAEA120705_LVN_IC_Gel_44 20131212_LVN_TVACVAEA120705_LVN_IC_Gel_45 20131212_LVN_TVACVAEA120705_LVN_IC_Gel_46 20131212_LVN_TVACVAEA120705_LVN_IC_Gel_47 20131212_LVN_TVACVAEA120705_LVN_IC_Gel_48 20131212_LVN_TVACVAEA…	141 115 65 42 38 44 48 4887 70 34 40 53 57	5 11 1 1 3 4 1 252 2 11 1 5 5	3 3 1 1 1 2 1 176 2 1 1 1 1	3 8 1 1 2 2 1 41 2 7 1 3 5	2 2 1 1 1 2 1 37 2 1 1 1 1	4.3 12.1 1.6 1.6 3.6 3.6 1.6 56.1 3.8 12.1 2 4.4 6.7	3 8 1 1 2 2 1 41 2 7 1 3 5	5290	1.15621	22	1.07577	X	X	1.10969	25	1.09108			1.06552	22	1.07782	X	X	0.86484	22	1.07584	X	X	0.90107	25	1.09115			0.93856	22	1.078	X	X
Q99969	Retinoic acid receptor responder protein 2	18.618	20131212_LVN_TVACVAEA120705_LVN_EC_Gel_34 20131212_LVN_TVACVAEA120705_LVN_EC_Gel_35	42 210	1 21	1 11	1 6	1 4	6.7 35.6	1 6	219	1.30697	3	1.11158	X	X	1.23	3	1.13684		X	1.07849	3	1.02543	X	X	0.76482	3	1.11124	X	X	0.81306	3	1.13741		X	0.92749	3	1.02552	X	X
Q9BPW8	Protein NipSnap homolog 1	33.31	20131212_LVN_TVACVAEA120705_LVN_IC_Gel_57	762	50	29	10	7	28.9	10	762	1.23188	4	1.13882	X	X	1.15715	4	1.11322		X	1.08254	4	1.04264	X	X	0.8115	4	1.13931	X	X	0.86403	4	1.11297		X	0.9236	4	1.04264	X	X
P48047	ATP synthase subunit O, mitochondrial	23.277	20131212_LVN_TVACVAEA120705_LVN_IC_Gel_58 20131212_LVN_TVACVAEA120705_LVN_IC_Gel_59 20131212_LVN_TVACVAEA120705_LVN_IC_Gel_60 20131212_LVN_TVACVAEA120705_LVN_IC_Gel_61 20131212_LVN_TVACVAEA120705_LVN_IC_Gel_63	31 2186 180 30 69	1 88 16 2 1	1 69 7 1 1	1 13 8 2 1	1 12 4 1 1	4.7 70 41.8 10.3 5.2	1 13 8 2 1	2392	1.07329	9	1.05335	X	X	0.956	9	1.04931			1.14515	9	1.02567	X	X	0.9316	9	1.05327	X	X	1.0459	9	1.04939			0.87358	9	1.02582	X	X
O75489	NADH dehydrogenase [ubiquinone] iron-sulfur protein 3, mitochondrial	30.242	20131212_LVN_TVACVAEA120705_LVN_IC_Gel_57	1940	57	43	9	8	42	9	1940	1.12925	5	1.04291	X	X	1.00307	5	1.02645		X	1.14568	5	1.02628	X	X	0.88581	5	1.04302	X	X	0.99693	5	1.0268		X	0.87266	5	1.026	X	X
Q14697	Neutral alpha-glucosidase AB	106.874	20131212_LVN_TVACVAEA120705_LVN_IC_Gel_45	1709	97	65	36	31	46.1	36	1708	1.15623	9	1.06353	X	X	1.02869	9	1.09376		X	1.15441	8	1.07103	X	X	0.86467	9	1.06329	X	X	0.97224	9	1.09374		X	0.86642	8	1.07135	X	X
P14314	Glucosidase 2 subunit beta	59.425	20131212_LVN_TVACVAEA120705_LVN_IC_Gel_46 20131212_LVN_TVACVAEA120705_LVN_IC_Gel_47	161 1545	6 72	5 56	3 17	3 13	5.7 35.2	3 17	1678	1.2429	5	1.10939	X	X	1.09669	5	1.12773		X	1.1549	4	1.08591	X	X	0.80412	5	1.10935	X	X	0.91193	5	1.12805		X	0.8659	4	1.08579	X	X
P40939	Trifunctional enzyme subunit alpha, mitochondrial	83	20131212_LVN_TVACVAEA120705_LVN_IC_Gel_40 20131212_LVN_TVACVAEA120705_LVN_IC_Gel_41 20131212_LVN_TVACVAEA120705_LVN_IC_Gel_42 20131212_LVN_TVACVAEA120705_LVN_IC_Gel_43 20131212_LVN_TVACVAEA120705_LVN_IC_Gel_44 20131212_LVN_TVACVAEA120705_LVN_IC_Gel_45 20131212_LVN_TVACVAEA120705_LVN_IC_Gel_47 20131212_LVN_TVACVAEA120705_LVN_IC_Gel_48 20131212_LVN_TVACVAEA120705_LVN_IC_Gel_49 20131212_LVN_TVACVAEA…	34 160 33 72 98 66 398 5692 475 139 55 95 58	4 9 4 5 6 6 15 174 27 14 2 5 5	1 7 1 4 2 2 10 147 15 9 1 3 2	3 7 2 3 5 5 10 32 17 8 2 5 4	1 5 1 3 2 2 7 31 12 7 1 3 2	4.3 9.7 2.5 4.1 9 10.2 20.4 59.2 33.6 11.4 5.2 10.4 6.8	3 7 2 3 5 5 10 32 17 8 2 5 4	7026	1.12581	13	1.0827	X	X	0.98086	13	1.13864			1.15566	9	1.04215	X	X	0.88812	13	1.08267	X	X	1.01955	13	1.13855			0.86534	9	1.04226	X	X
P45954	Short/branched chain specific acyl-CoA dehydrogenase, mitochondrial	47.485	20131212_LVN_TVACVAEA120705_LVN_IC_Gel_53 20131212_LVN_TVACVAEA120705_LVN_IC_Gel_54	1119 33	48 5	38 1	15 4	13 1	46.1 8.8	15 4	1126	1.19133	3	1.05522	X	X	1.04591	3	1.02649		X	1.15906	3	1.02892	X	X	0.83931	3	1.05565	X	X	0.95657	3	1.02638		X	0.86252	3	1.02864	X	X
P48735	Isocitrate dehydrogenase [NADP], mitochondrial	50.909	20131212_LVN_TVACVAEA120705_LVN_IC_Gel_52 20131212_LVN_TVACVAEA120705_LVN_IC_Gel_53 20131212_LVN_TVACVAEA120705_LVN_IC_Gel_58	274 1438 28	30 86 1	18 56 1	12 26 1	9 20 1	27 54.6 3.5	12 26 1	1707	1.29066	6	1.18044	X	X	1.10632	5	1.10899		X	1.1664	6	1.11242	X	X	0.7746	6	1.18066	X	X	0.90354	5	1.10896		X	0.85722	6	1.11233	X	X
P30084	Enoyl-CoA hydratase, mitochondrial	31.387	20131212_LVN_TVACVAEA120705_LVN_IC_Gel_57	2048	81	64	13	13	50.3	13	2048	1.17765	6	1.07776	X	X	1.02616	6	1.04915		X	1.16735	6	1.05968	X	X	0.84897	6	1.07775	X	X	0.97454	6	1.04925		X	0.85674	6	1.05976	X	X
Q15084	Protein disulfide-isomerase A6	48.121	20131212_LVN_TVACVAEA120705_LVN_EC_Gel_27 20131212_LVN_TVACVAEA120705_LVN_IC_Gel_51 20131212_LVN_TVACVAEA120705_LVN_IC_Gel_52 20131212_LVN_TVACVAEA120705_LVN_IC_Gel_53 20131212_LVN_TVACVAEA120705_LVN_IC_Gel_54 20131212_LVN_TVACVAEA120705_LVN_IC_Gel_59 20131212_LVN_TVACVAEA120705_LVN_IC_Gel_60 20131212_LVN_TVACVAEA120705_LVN_IC_Gel_61	256 3642 463 103 416 120 91 69	9 128 17 4 15 6 5 1	8 94 12 2 12 5 4 1	4 22 7 4 6 3 4 1	4 19 6 2 5 3 3 1	11.4 56.1 21.4 11.6 16.1 8.2 12 3.2	4 22 7 4 6 3 4 1	4954	1.05773	8	1.06449	X	X	0.94341	9	1.10149		X	1.17349	9	1.12505	X	X	0.94532	8	1.0644	X	X	1.05975	9	1.10133		X	0.85228	9	1.12506	X	X
P07339	Cathepsin D	44.552	20131212_LVN_TVACVAEA120705_LVN_EC_Gel_27 20131212_LVN_TVACVAEA120705_LVN_EC_Gel_28 20131212_LVN_TVACVAEA120705_LVN_EC_Gel_31 20131212_LVN_TVACVAEA120705_LVN_EC_Gel_33 20131212_LVN_TVACVAEA120705_LVN_EC_Gel_34 20131212_LVN_TVACVAEA120705_LVN_IC_Gel_52 20131212_LVN_TVACVAEA120705_LVN_IC_Gel_53 20131212_LVN_TVACVAEA120705_LVN_IC_Gel_54 20131212_LVN_TVACVAEA120705_LVN_IC_Gel_56 20131212_LVN_TVACVAEA…	900 657 257 65 78 854 487 60 3203 609 61 66 91	49 42 21 4 4 60 40 2 128 36 9 7 4	31 29 14 3 4 34 26 1 103 26 2 6 4	12 13 8 2 2 15 11 2 15 9 5 3 2	10 13 5 2 2 9 9 1 14 8 1 3 2	40.5 42.2 23.3 4.6 4.6 43 34.7 5.8 42.5 27.7 15.3 6.6 4.6	12 13 8 2 2 15 11 2 15 9 5 3 2	7033	1.1493	14	1.07659	X	X	0.98277	13	1.07112		X	1.17767	13	1.05841	X	X	0.86997	14	1.07655	X	X	1.01728	13	1.07124		X	0.84928	13	1.05825	X	X
P35270	Sepiapterin reductase	28.048	20131212_LVN_TVACVAEA120705_LVN_IC_Gel_56 20131212_LVN_TVACVAEA120705_LVN_IC_Gel_57	85 1368	1 70	1 50	1 12	1 11	5.7 57.9	1 12	1419	1.16803	7	1.1468	X	X	1.02557	5	1.0665		X	1.18197	5	1.11596	X	X	0.85606	7	1.14687	X	X	0.97497	5	1.06603		X	0.84607	5	1.11543	X	X
P52209	6-phosphogluconate dehydrogenase, decarboxylating	53.14	20131212_LVN_TVACVAEA120705_LVN_EC_Gel_28 20131212_LVN_TVACVAEA120705_LVN_IC_Gel_42 20131212_LVN_TVACVAEA120705_LVN_IC_Gel_44 20131212_LVN_TVACVAEA120705_LVN_IC_Gel_52 20131212_LVN_TVACVAEA120705_LVN_IC_Gel_53 20131212_LVN_TVACVAEA120705_LVN_IC_Gel_54 20131212_LVN_TVACVAEA120705_LVN_IC_Gel_60	86 40 43 1847 108 30 86	6 1 2 96 9 3 5	3 1 2 65 3 2 3	4 1 2 21 5 2 3	2 1 2 19 1 1 2	10.1 2.3 4.3 43.7 14.1 4.3 7.9	4 1 2 21 5 2 3	2066	1.09759	4	1.05625	X	X	0.93416	5	1.28622		X	1.1852	6	1.11033	X	X	0.91098	4	1.05634	X	X	1.07053	5	1.28548		X	0.84393	6	1.11027	X	X
Q6UWM9	UDP-glucuronosyltransferase 2A3	60.254	20131212_LVN_TVACVAEA120705_LVN_IC_Gel_51	644	45	27	13	10	27.7	12	644	1.19828	3	1.067	X	X	0.97382	3	1.03977		X	1.19888	4	1.08496	X	X	0.83456	3	1.06732	X	X	1.02667	3	1.03917		X	0.83406	4	1.08482	X	X
P09327	Villin-1	92.695	20131212_LVN_TVACVAEA120705_LVN_IC_Gel_41 20131212_LVN_TVACVAEA120705_LVN_IC_Gel_42 20131212_LVN_TVACVAEA120705_LVN_IC_Gel_43 20131212_LVN_TVACVAEA120705_LVN_IC_Gel_45 20131212_LVN_TVACVAEA120705_LVN_IC_Gel_47 20131212_LVN_TVACVAEA120705_LVN_IC_Gel_48 20131212_LVN_TVACVAEA120705_LVN_IC_Gel_49 20131212_LVN_TVACVAEA120705_LVN_IC_Gel_50 20131212_LVN_TVACVAEA120705_LVN_IC_Gel_51 20131212_LVN_TVACVAEA…	71 86 39 59 3357 50 71 47 104 40 36 30	6 3 4 4 175 2 11 1 13 9 3 3	3 3 1 3 119 1 2 1 5 1 1 2	5 2 3 4 36 2 8 1 9 7 3 3	2 2 1 3 34 1 1 1 5 1 1 2	7.5 3 5.6 5.4 52.7 2.5 10 1.6 13.3 9.7 4.6 5.1	5 2 3 4 36 2 8 1 9 7 3 3	3660	1.1352	12	1.08705	X	X	0.95619	11	1.10454		X	1.22431	9	1.07217	X	X	0.88062	12	1.08708	X	X	1.04561	11	1.10473		X	0.81694	9	1.07219	X	X
P49753	Acyl-coenzyme A thioesterase 2, mitochondrial	53.218	20131212_LVN_TVACVAEA120705_LVN_IC_Gel_52	1147	78	51	19	16	42.2	19	1188	1.28913	6	1.04668	X	X	1.05096	6	1.11137		X	1.24701	6	1.1417	X	X	0.77551	6	1.0463	X	X	0.95155	6	1.11108		X	0.8019	6	1.14157	X	X
P05787	Keratin, type II cytoskeletal 8	53.704	20131212_LVN_TVACVAEA120705_LVN_EC_Gel_28 20131212_LVN_TVACVAEA120705_LVN_EC_Gel_29 20131212_LVN_TVACVAEA120705_LVN_EC_Gel_30 20131212_LVN_TVACVAEA120705_LVN_EC_Gel_34 20131212_LVN_TVACVAEA120705_LVN_EC_Gel_35 20131212_LVN_TVACVAEA120705_LVN_EC_Gel_36 20131212_LVN_TVACVAEA120705_LVN_EC_Gel_37 20131212_LVN_TVACVAEA120705_LVN_IC_Gel_40 20131212_LVN_TVACVAEA120705_LVN_IC_Gel_41 20131212_LVN_TVACVAEA…	92 1150 136 199 296 129 173 486 371 71 73 97 36 37 7563 4738 1544 622 134 568 1278 1100 451 395 141 399 384 202	11 52 13 9 16 13 13 22 17 5 9 8 9 3 376 262 103 36 3 26 66 57 33 32 15 29 15 17	3 37 4 5 10 6 7 16 10 1 3 4 2 2 261 177 72 26 3 20 45 39 23 18 9 20 11 5	6 18 6 5 10 7 6 7 6 5 6 7 8 3 43 40 27 14 3 10 20 21 14 17 11 12 5 5	2 13 2 2 6 3 5 5 3 1 3 4 2 2 38 31 22 11 3 7 16 14 11 10 6 8 3 2	12.2 39.8 9.7 9.9 20.3 12.6 11.4 12.8 10.8 11.2 12 13.3 15.3 6.4 82.2 64.6 52.8 30.4 7 20.1 41.4 40.8 27.7 34.8 20.7 23.4 8.3 8.9	6 17 5 5 10 6 6 6 4 5 4 5 6 3 42 38 25 12 3 8 19 18 13 15 9 11 5 3	24208	1.25576	53	1.07854	X	X	1.01284	54	1.08921		X	1.25973	49	1.10383	X	X	0.79609	53	1.07836	X	X	0.98725	54	1.08917		X	0.79387	49	1.10386	X	X
Q86TX2	Acyl-coenzyme A thioesterase 1	46.277	20131212_LVN_TVACVAEA120705_LVN_EC_Gel_28 20131212_LVN_TVACVAEA120705_LVN_IC_Gel_52 20131212_LVN_TVACVAEA120705_LVN_IC_Gel_53 20131212_LVN_TVACVAEA120705_LVN_IC_Gel_57	37 1277 38 52	3 85 3 2	1 58 1 1	2 18 3 2	1 16 1 1	7.1 46.3 7.8 4.8	2 18 3 2	1318	1.31947	6	1.05726	X	X	1.06	6	1.11484		X	1.25977	5	1.15664	X	X	0.75778	6	1.05684	X	X	0.94322	6	1.1147		X	0.79378	5	1.15648	X	X
P30837	Aldehyde dehydrogenase X, mitochondrial	57.206	20131212_LVN_TVACVAEA120705_LVN_IC_Gel_51 20131212_LVN_TVACVAEA120705_LVN_IC_Gel_52 20131212_LVN_TVACVAEA120705_LVN_IC_Gel_53	1960 177 70	107 6 7	72 4 2	22 4 6	18 3 2	50.7 9.9 13	22 4 6	2166	1.12073	7	1.11406	X	X	0.93465	4	1.10652		X	1.26504	7	1.07936	X	X	0.89183	7	1.11391	X	X	1.06964	4	1.10663		X	0.79057	7	1.07908	X	X
Q13011	Delta(3,5)-Delta(2,4)-dienoyl-CoA isomerase, mitochondrial	35.816	20131212_LVN_TVACVAEA120705_LVN_EC_Gel_30 20131212_LVN_TVACVAEA120705_LVN_IC_Gel_55 20131212_LVN_TVACVAEA120705_LVN_IC_Gel_56	72 783 93	4 23 5	3 20 4	3 8 4	3 6 3	9.1 25.3 12.2	3 8 4	890	1.19705	3	1.03451	X	X	0.94582	3	1.07253		X	1.28825	3	1.10545	X	X	0.83537	3	1.03464	X	X	1.05706	3	1.07263		X	0.77625	3	1.1057	X	X
Q15738	Sterol-4-alpha-carboxylate 3-dehydrogenase, decarboxylating	41.9	20131212_LVN_TVACVAEA120705_LVN_IC_Gel_53 20131212_LVN_TVACVAEA120705_LVN_IC_Gel_54	90 774	5 58	3 41	3 18	3 16	9.1 58.4	3 18	833	1.55275	5	1.07844	X	X	1.17008	5	1.14341		X	1.36675	5	1.10004	X	X	0.64386	5	1.07853	X	X	0.85486	5	1.14349		X	0.73192	5	1.10022	X	X
O75369	Filamin-B	278.164	20131212_LVN_TVACVAEA120705_LVN_EC_Gel_22 20131212_LVN_TVACVAEA120705_LVN_IC_Gel_40 20131212_LVN_TVACVAEA120705_LVN_IC_Gel_41 20131212_LVN_TVACVAEA120705_LVN_IC_Gel_42 20131212_LVN_TVACVAEA120705_LVN_IC_Gel_43 20131212_LVN_TVACVAEA120705_LVN_IC_Gel_44 20131212_LVN_TVACVAEA120705_LVN_IC_Gel_45 20131212_LVN_TVACVAEA120705_LVN_IC_Gel_47 20131212_LVN_TVACVAEA120705_LVN_IC_Gel_49 20131212_LVN_TVACVAEA…	65 76 3012 1723 1100 812 444 124 120 127 42 58 56 132	5 5 144 60 44 50 31 21 20 23 2 9 3 10	2 3 110 49 37 33 15 6 6 6 1 1 1 3	3 4 62 37 34 35 23 16 17 18 2 3 3 5	2 3 51 34 29 25 10 4 6 4 1 1 1 1	1.2 1.5 28.5 19.2 17.3 17.6 12.2 7.6 7.5 9.4 0.7 1.2 1.3 2.1	3 4 62 37 34 33 23 15 17 18 2 3 3 5	7845	1.33859	3	1.0817	X	X	0.9439	3	1.05017		X	1.41538	3	1.10285	X	X	0.7472	3	1.08192	X	X	1.05898	3	1.05005		X	0.70668	3	1.10319	X	X
P06727	Apolipoprotein A-IV	45.399	20131212_LVN_TVACVAEA120705_LVN_EC_Gel_28 20131212_LVN_TVACVAEA120705_LVN_EC_Gel_29 20131212_LVN_TVACVAEA120705_LVN_EC_Gel_30 20131212_LVN_TVACVAEA120705_LVN_EC_Gel_31 20131212_LVN_TVACVAEA120705_LVN_EC_Gel_32 20131212_LVN_TVACVAEA120705_LVN_IC_Gel_53	2603 837 39 41 57 78	139 47 2 1 4 4	102 31 1 1 1 1	30 20 2 1 2 3	30 15 1 1 1 1	71.7 44.9 5.8 3 6.1 8.1	30 20 2 1 2 3	3511	1.48714	17	1.0889	X	X	1.03946	17	1.07916		X	1.44297	16	1.08831	X	X	0.67231	17	1.0889	X	X	0.96195	17	1.07923		X	0.69299	16	1.08863	X	X
P53007	Tricarboxylate transport protein, mitochondrial	34.013	20131212_LVN_TVACVAEA120705_LVN_IC_Gel_40 20131212_LVN_TVACVAEA120705_LVN_IC_Gel_41 20131212_LVN_TVACVAEA120705_LVN_IC_Gel_56 20131212_LVN_TVACVAEA120705_LVN_IC_Gel_57 20131212_LVN_TVACVAEA120705_LVN_IC_Gel_58 20131212_LVN_TVACVAEA120705_LVN_IC_Gel_60	97 80 650 396 44 62	2 3 41 32 1 2	2 3 35 21 1 2	1 2 11 11 1 2	1 2 9 8 1 2	3.9 7.7 33.8 33.8 3.5 7.7	1 2 11 11 1 2	1186	1.51887	3	1.1532	X	X	1.03238	3	1.0481		X	1.49934	3	1.12895	X	X	0.65819	3	1.15322	X	X	0.96866	3	1.04781		X	0.66698	3	1.12867	X	X
Q9BWD1	Acetyl-CoA acetyltransferase, cytosolic	41.351	20131212_LVN_TVACVAEA120705_LVN_IC_Gel_53 20131212_LVN_TVACVAEA120705_LVN_IC_Gel_54	2141 75	93 6	68 3	17 5	16 3	66.5 25.7	17 5	2186	1.46287	9	1.1413	X	X	0.92699	7	1.10172		X	1.50916	8	1.08661	X	X	0.68341	9	1.14159	X	X	1.07858	7	1.10208		X	0.66263	8	1.08696	X	X
P00738	Haptoglobin	45.205	20131212_LVN_TVACVAEA120705_LVN_EC_Gel_18 20131212_LVN_TVACVAEA120705_LVN_EC_Gel_19 20131212_LVN_TVACVAEA120705_LVN_EC_Gel_20 20131212_LVN_TVACVAEA120705_LVN_EC_Gel_21 20131212_LVN_TVACVAEA120705_LVN_EC_Gel_22 20131212_LVN_TVACVAEA120705_LVN_EC_Gel_23 20131212_LVN_TVACVAEA120705_LVN_EC_Gel_24 20131212_LVN_TVACVAEA120705_LVN_EC_Gel_25 20131212_LVN_TVACVAEA120705_LVN_EC_Gel_26 20131212_LVN_TVACVAEA…	712 838 710 844 942 791 786 621 576 730 2587 4528 2045 1568 843 914 2397 2442 2832 823 1107 115 30	52 51 52 59 52 50 44 42 30 32 165 244 127 102 53 52 96 110 122 46 41 7 1	34 38 36 38 40 39 33 28 23 27 118 190 97 76 36 42 80 93 97 38 35 4 1	16 17 18 19 19 16 15 16 10 13 22 25 24 25 17 23 24 24 21 16 15 3 1	12 13 14 13 16 13 11 10 8 10 21 23 21 21 13 20 21 23 18 14 14 3 1	41.4 40.9 40.9 41.1 47.3 37.9 34 37.7 25.4 28.3 49 50 49.5 56.4 45.6 54.9 57.6 51 41.9 38.2 35.5 7.4 2.5	16 17 18 19 19 16 15 16 10 13 22 25 24 25 17 23 24 24 21 16 15 3 1	29140	0.00641	78	3.57531	X	X	0.00361	80	9.09939			1.52805	4	1.06949	X	X	156.06	78	3.57531	X	X	277.216	80	9.09939			0.65442	4	1.06991	X	X
P14324	Farnesyl pyrophosphate synthase	48.275	20131212_LVN_TVACVAEA120705_LVN_EC_Gel_29 20131212_LVN_TVACVAEA120705_LVN_IC_Gel_42 20131212_LVN_TVACVAEA120705_LVN_IC_Gel_54 20131212_LVN_TVACVAEA120705_LVN_IC_Gel_55 20131212_LVN_TVACVAEA120705_LVN_IC_Gel_58	76 29 758 25 42	3 2 40 1 1	3 1 30 1 1	2 1 10 1 1	2 1 10 1 1	4.5 2.1 26.5 2.4 2.1	2 1 10 1 1	828	1.46624	7	1.05005	X	X	0.93651	6	1.06946			1.60394	6	1.09761	X	X	0.68192	7	1.05008	X	X	1.06755	6	1.06945			0.62339	6	1.09786	X	X
O00264	Membrane-associated progesterone receptor component 1	21.671	20131212_LVN_TVACVAEA120705_LVN_IC_Gel_58 20131212_LVN_TVACVAEA120705_LVN_IC_Gel_59	759 254	54 21	36 10	11 9	9 4	39 29.2	11 9	1023	1.44637	5	1.09591	X	X	0.99801	3	1.07179		X	1.61558	4	1.083	X	X	0.69125	5	1.09607	X	X	1.00216	3	1.07181		X	0.61878	4	1.08282	X	X
P37268	Squalene synthase	48.115	20131212_LVN_TVACVAEA120705_LVN_IC_Gel_53 20131212_LVN_TVACVAEA120705_LVN_IC_Gel_54	1871 77	84 10	59 4	18 6	18 2	48.9 14.9	18 6	1920	1.81138	5	1.0488	X	X	0.99189	3	1.02304		X	1.85589	3	1.08994	X	X	0.55183	5	1.04899	X	X	1.00832	3	1.02272		X	0.53863	3	1.08985	X	X
P53396	ATP-citrate synthase	120.839	20131212_LVN_TVACVAEA120705_LVN_EC_Gel_22 20131212_LVN_TVACVAEA120705_LVN_IC_Gel_40 20131212_LVN_TVACVAEA120705_LVN_IC_Gel_41 20131212_LVN_TVACVAEA120705_LVN_IC_Gel_42 20131212_LVN_TVACVAEA120705_LVN_IC_Gel_43 20131212_LVN_TVACVAEA120705_LVN_IC_Gel_44 20131212_LVN_TVACVAEA120705_LVN_IC_Gel_45 20131212_LVN_TVACVAEA120705_LVN_IC_Gel_47 20131212_LVN_TVACVAEA120705_LVN_IC_Gel_49 20131212_LVN_TVACVAEA…	87 122 594 137 203 3959 2701 78 131 248 135	3 6 30 8 12 177 114 12 12 15 11	2 3 20 5 8 127 78 2 6 9 7	3 5 16 6 10 45 37 11 11 9 6	2 2 11 4 6 38 26 2 6 6 5	3.9 4.6 17.6 6.2 9.5 43.7 41.5 12.4 12.4 10.2 6.4	3 5 16 6 10 45 37 11 11 9 6	8112	1.68837	19	1.08794	X	X	0.90149	14	1.204			1.86129	15	1.07974	X	X	0.59203	19	1.08837	X	X	1.109	14	1.20393			0.53719	15	1.07965	X	X
Q9H6R3	Acyl-CoA synthetase short-chain family member 3, mitochondrial	74.778	20131212_LVN_TVACVAEA120705_LVN_IC_Gel_49	1269	79	52	24	20	48.5	24	1269	1.37727	2	1.01263	X	X						1.37935	2	1.02948	X	X	0.7262	2	1.01261	X	X						0.72529	2	1.02915	X	X
Q16656	Nuclear respiratory factor 1	53.541	20131212_LVN_TVACVAEA120705_LVN_EC_Gel_18 20131212_LVN_TVACVAEA120705_LVN_EC_Gel_30	26 26	4 3	1 1	2 1	1 1	5.4 3	2 1	26	189.913	4	1.40959	X	X						52.5242	5	1.93593	X	X	0.00526	4	1.40959	X	X						0.01904	5	1.93593	X	X
O76061	Stanniocalcin-2	33.249	20131212_LVN_TVACVAEA120705_LVN_EC_Gel_29 20131212_LVN_TVACVAEA120705_LVN_EC_Gel_30 20131212_LVN_TVACVAEA120705_LVN_EC_Gel_31 20131212_LVN_TVACVAEA120705_LVN_EC_Gel_32	132 206 185 33	14 25 21 3	8 13 15 1	5 6 4 2	4 3 3 1	13.9 15.9 11.3 5.6	5 6 4 2	472	0.80755	4	1.25393		X	1.1982	4	1.1604		X	0.69171	4	1.10379	X	X	1.23803	4	1.25374		X	0.83446	4	1.16003		X	1.44566	4	1.1038	X	X
P19652	Alpha-1-acid glycoprotein 2	23.603	20131212_LVN_TVACVAEA120705_LVN_EC_Gel_26 20131212_LVN_TVACVAEA120705_LVN_EC_Gel_27 20131212_LVN_TVACVAEA120705_LVN_EC_Gel_28 20131212_LVN_TVACVAEA120705_LVN_EC_Gel_29	131 473 1075 172	11 36 59 16	5 22 44 9	7 8 10 6	5 7 9 5	31.8 36.3 44.3 22.9	7 8 10 6	1779	0.93912	7	1.13828		X	1.1747	7	1.27231		X	0.81723	7	1.1237	X	X	1.06474	7	1.13842		X	0.85118	7	1.27222		X	1.22375	7	1.12379	X	X
P02763	Alpha-1-acid glycoprotein 1	23.512	20131212_LVN_TVACVAEA120705_LVN_EC_Gel_22 20131212_LVN_TVACVAEA120705_LVN_EC_Gel_25 20131212_LVN_TVACVAEA120705_LVN_EC_Gel_26 20131212_LVN_TVACVAEA120705_LVN_EC_Gel_27 20131212_LVN_TVACVAEA120705_LVN_EC_Gel_28 20131212_LVN_TVACVAEA120705_LVN_EC_Gel_29 20131212_LVN_TVACVAEA120705_LVN_EC_Gel_30	52 73 235 607 994 306 60	2 4 13 40 50 19 2	1 2 7 25 37 13 2	2 3 7 9 11 8 2	1 2 5 7 9 6 2	11.9 14.4 32.8 37.8 45.3 37.3 8.5	2 2 7 9 11 8 2	2148	0.93708	14	1.20112			1.16193	13	1.43339		X	0.81974	13	1.24623	X	X	1.06681	14	1.20116			0.8604	13	1.43299		X	1.21988	13	1.24603	X	X
P01019	Angiotensinogen	53.154	20131212_LVN_TVACVAEA120705_LVN_EC_Gel_18 20131212_LVN_TVACVAEA120705_LVN_EC_Gel_19 20131212_LVN_TVACVAEA120705_LVN_EC_Gel_20 20131212_LVN_TVACVAEA120705_LVN_EC_Gel_21 20131212_LVN_TVACVAEA120705_LVN_EC_Gel_22 20131212_LVN_TVACVAEA120705_LVN_EC_Gel_23 20131212_LVN_TVACVAEA120705_LVN_EC_Gel_24 20131212_LVN_TVACVAEA120705_LVN_EC_Gel_25 20131212_LVN_TVACVAEA120705_LVN_EC_Gel_26 20131212_LVN_TVACVAEA…	472 549 366 756 546 302 610 1615 3884 3578 735 274 315 194 123 125 99 101 53 93 500	22 26 21 35 23 9 22 62 111 107 29 10 14 6 4 3 2 2 3 3 13	17 18 12 23 19 9 19 46 94 86 19 7 10 6 4 3 2 2 1 2 10	8 8 7 9 7 4 6 10 12 14 8 5 5 4 3 2 1 1 2 2 7	7 8 5 9 7 4 6 10 12 12 8 3 5 4 3 2 1 1 1 2 5	22.9 21.4 19 26.4 17.9 9.9 15.1 28 31.8 42.1 23.9 12.6 12.6 10.7 7.2 4.5 2.5 2.5 4.3 5.2 21.6	8 8 7 9 7 4 6 10 12 14 8 5 5 4 3 2 1 1 2 2 7	14744	1.06371	34	1.0946			1.25758	34	1.15807			0.85042	31	1.08349	X	X	0.93997	34	1.09463			0.79497	34	1.15798			1.17597	31	1.08344	X	X
P14678	Small nuclear ribonucleoprotein-associated proteins B and B'	24.61	20131212_LVN_TVACVAEA120705_LVN_IC_Gel_57 20131212_LVN_TVACVAEA120705_LVN_IC_Gel_58 20131212_LVN_TVACVAEA120705_LVN_IC_Gel_61	567 41 113	25 3 4	19 2 4	6 2 3	5 1 3	19.2 5.8 12.5	6 2 3	824	0.98946	4	1.10255		X	1.13258	4	1.08834		X	0.88912	4	1.02875	X	X	1.01063	4	1.10233		X	0.88299	4	1.08881		X	1.12469	4	1.02926	X	X
P31939	Bifunctional purine biosynthesis protein PURH	64.616	20131212_LVN_TVACVAEA120705_LVN_IC_Gel_49 20131212_LVN_TVACVAEA120705_LVN_IC_Gel_50	2056 3050	88 129	60 98	27 32	22 28	58.3 69.1	27 32	5076	0.94297	9	1.13867		X	1.03033	9	1.06678		X	0.90316	9	1.13369	X	X	1.06012	9	1.13872		X	0.97039	9	1.06701		X	1.10755	9	1.13374	X	X
P26640	Valine--tRNA ligase	140.476	20131212_LVN_TVACVAEA120705_LVN_IC_Gel_41 20131212_LVN_TVACVAEA120705_LVN_IC_Gel_43 20131212_LVN_TVACVAEA120705_LVN_IC_Gel_44 20131212_LVN_TVACVAEA120705_LVN_IC_Gel_45	91 645 255 71	4 40 18 5	2 25 13 1	2 21 12 4	2 16 10 1	1.8 22 12.3 4.8	2 21 12 4	972	0.99355	5	1.06874			1.1008	4	1.07839		X	0.9074	4	1.04282	X	X	1.00642	5	1.06876			0.9083	4	1.07828		X	1.1023	4	1.04284	X	X
P36776	Lon protease homolog, mitochondrial	106.489	20131212_LVN_TVACVAEA120705_LVN_IC_Gel_44 20131212_LVN_TVACVAEA120705_LVN_IC_Gel_45 20131212_LVN_TVACVAEA120705_LVN_IC_Gel_47 20131212_LVN_TVACVAEA120705_LVN_IC_Gel_48 20131212_LVN_TVACVAEA120705_LVN_IC_Gel_49 20131212_LVN_TVACVAEA120705_LVN_IC_Gel_50 20131212_LVN_TVACVAEA120705_LVN_IC_Gel_51 20131212_LVN_TVACVAEA120705_LVN_IC_Gel_53 20131212_LVN_TVACVAEA120705_LVN_IC_Gel_54 20131212_LVN_TVACVAEA…	112 2294 206 53 45 63 52 63 36 41	6 132 10 2 8 14 11 9 8 1	6 82 7 2 1 3 2 1 1 1	5 39 8 1 6 6 8 5 4 1	5 27 5 1 1 3 1 1 1 1	5.7 49.1 8.8 1.1 7.2 7 8.9 5.7 4.2 1.5	5 39 8 1 6 6 8 5 4 1	2720	0.97204	8	1.11561		X	0.99252	7	1.08349		X	0.90796	5	1.02988	X	X	1.02848	8	1.11582		X	1.00753	7	1.08337		X	1.10107	5	1.03029	X	X
P61247	40S ribosomal protein S3a	29.945	20131212_LVN_TVACVAEA120705_LVN_IC_Gel_55 20131212_LVN_TVACVAEA120705_LVN_IC_Gel_56 20131212_LVN_TVACVAEA120705_LVN_IC_Gel_59 20131212_LVN_TVACVAEA120705_LVN_IC_Gel_61	23 932 39 42	1 63 2 2	1 53 1 1	1 19 1 2	1 16 1 1	3 60.2 3.4 6.8	1 19 1 2	955	1.04271	7	1.12282		X	1.16415	6	1.20141		X	0.9094	8	1.08738	X	X	0.9589	7	1.12313		X	0.8586	6	1.20124		X	1.09984	8	1.08725	X	X
P55795	Heterogeneous nuclear ribonucleoprotein H2	49.264	20131212_LVN_TVACVAEA120705_LVN_IC_Gel_51	440	36	13	12	7	33.2	11	1540	0.97404	3	1.05335		X	1.11265	3	1.06868		X	0.91036	4	1.04581	X	X	1.02641	3	1.05267		X	0.89864	3	1.06882		X	1.09893	4	1.0454	X	X
P63241	Eukaryotic translation initiation factor 5A-1	16.832	20131212_LVN_TVACVAEA120705_LVN_EC_Gel_34 20131212_LVN_TVACVAEA120705_LVN_EC_Gel_35 20131212_LVN_TVACVAEA120705_LVN_IC_Gel_60 20131212_LVN_TVACVAEA120705_LVN_IC_Gel_61	99 197 82 371	8 12 11 31	4 8 4 21	3 6 5 9	2 4 2 7	14.9 33.8 31.8 42.9	3 6 5 9	656	0.89421	2	1.05467		X	0.9973	2	1.04605		X	0.91243	2	1.00778	X	X	1.11764	2	1.05353		X	1.00294	2	1.04577		X	1.09628	2	1.00851	X	X
P52597	Heterogeneous nuclear ribonucleoprotein F	45.672	20131212_LVN_TVACVAEA120705_LVN_EC_Gel_33 20131212_LVN_TVACVAEA120705_LVN_IC_Gel_52 20131212_LVN_TVACVAEA120705_LVN_IC_Gel_53 20131212_LVN_TVACVAEA120705_LVN_IC_Gel_58 20131212_LVN_TVACVAEA120705_LVN_IC_Gel_60	113 927 277 56 58	2 48 8 7 2	2 29 6 1 1	1 12 4 5 2	1 10 3 1 1	4.1 39.3 14.5 13.3 6.5	1 12 4 5 1	1540	0.97557	7	1.07714		X	1.0574	7	1.18793			0.91384	7	1.05913	X	X	1.02499	7	1.0769		X	0.94562	7	1.18815			1.09482	7	1.05908	X	X
P06396	Gelsolin	85.698	20131212_LVN_TVACVAEA120705_LVN_EC_Gel_18 20131212_LVN_TVACVAEA120705_LVN_EC_Gel_19 20131212_LVN_TVACVAEA120705_LVN_EC_Gel_20 20131212_LVN_TVACVAEA120705_LVN_EC_Gel_21 20131212_LVN_TVACVAEA120705_LVN_EC_Gel_22 20131212_LVN_TVACVAEA120705_LVN_EC_Gel_23 20131212_LVN_TVACVAEA120705_LVN_EC_Gel_24 20131212_LVN_TVACVAEA120705_LVN_EC_Gel_25 20131212_LVN_TVACVAEA120705_LVN_EC_Gel_26 20131212_LVN_TVACVAEA…	83 65 57 41 58 481 1455 41 56 58 1552 377 85 121 35 549	9 3 3 6 4 18 56 4 3 6 67 13 5 5 9 24	3 2 1 1 2 16 45 1 1 2 45 13 2 2 2 16	6 3 2 5 4 11 21 3 3 5 20 8 2 2 3 14	3 2 1 1 2 10 19 1 1 2 17 8 1 1 2 11	13 6.1 3.8 8.6 5.2 16 38 4.3 5.8 7.4 31.1 13.4 3.8 3.8 6 23.9	6 3 2 5 4 11 21 3 3 5 20 8 2 2 3 14	4648	1.09663	3	1.18121		X	1.19184	3	1.17481		X	0.91809	4	1.04518	X	X	0.91182	3	1.18106		X	0.83889	3	1.17469		X	1.08915	4	1.04509	X	X
P02749	Beta-2-glycoprotein 1	38.298	20131212_LVN_TVACVAEA120705_LVN_EC_Gel_18 20131212_LVN_TVACVAEA120705_LVN_EC_Gel_19 20131212_LVN_TVACVAEA120705_LVN_EC_Gel_20 20131212_LVN_TVACVAEA120705_LVN_EC_Gel_21 20131212_LVN_TVACVAEA120705_LVN_EC_Gel_22 20131212_LVN_TVACVAEA120705_LVN_EC_Gel_23 20131212_LVN_TVACVAEA120705_LVN_EC_Gel_24 20131212_LVN_TVACVAEA120705_LVN_EC_Gel_25 20131212_LVN_TVACVAEA120705_LVN_EC_Gel_26 20131212_LVN_TVACVAEA…	554 466 366 658 634 330 309 633 811 2622 1349 100 220 36 205 242 139 132 43	29 22 21 30 26 15 17 30 31 98 48 7 14 1 11 14 6 7 3	22 19 16 22 21 12 14 25 26 76 40 6 11 1 10 12 5 5 2	9 9 9 9 11 8 8 9 11 17 14 6 7 1 6 6 4 4 2	7 8 7 8 9 6 7 8 9 14 14 5 7 1 6 6 4 3 2	35.4 35.9 38.3 35.9 40.3 31.6 31.9 37.7 41.4 58.3 49.9 28.7 31.3 6.1 24.1 21.7 13 18.6 7.5	9 9 9 9 11 8 8 9 11 17 14 6 7 1 6 6 4 4 2	9341	1.0541	14	1.17368		X	1.10537	12	1.19889		X	0.92531	13	1.06065	X	X	0.94859	14	1.17383		X	0.9046	12	1.19873		X	1.08088	13	1.06067	X	X
P15531	Nucleoside diphosphate kinase A	17.149	20131212_LVN_TVACVAEA120705_LVN_EC_Gel_34 20131212_LVN_TVACVAEA120705_LVN_IC_Gel_60 20131212_LVN_TVACVAEA120705_LVN_IC_Gel_62	351 1444 37	25 81 2	17 58 1	9 11 2	6 11 1	64.5 70.4 16.4	9 11 2	2617	0.90479	12	1.06401			1.01548	14	1.16969			0.9371	10	1.03348	X	X	1.10512	12	1.06395			0.98451	14	1.16947			1.06757	10	1.03369	X	X
P14868	Aspartate--tRNA ligase, cytoplasmic	57.136	20131212_LVN_TVACVAEA120705_LVN_IC_Gel_51	1652	120	75	32	26	67.7	32	1652	0.94659	6	1.10252		X	0.97739	5	1.12452		X	0.95211	5	1.01755	X	X	1.05634	6	1.10254		X	1.02302	5	1.12407		X	1.05089	5	1.01742	X	X
P08758	Annexin A5	35.937	20131212_LVN_TVACVAEA120705_LVN_EC_Gel_30 20131212_LVN_TVACVAEA120705_LVN_EC_Gel_31 20131212_LVN_TVACVAEA120705_LVN_IC_Gel_55 20131212_LVN_TVACVAEA120705_LVN_IC_Gel_56	913 48 1889 693	39 3 77 33	30 2 66 27	14 3 16 13	12 2 15 11	48.8 9.1 48.8 40.3	14 3 16 13	3498	1.13417	13	1.50615			1.20695	14	1.52247			0.95482	14	1.06306	X	X	0.88129	13	1.50631			0.82812	14	1.52255			1.04733	14	1.06288	X	X
P12956	X-ray repair cross-complementing protein 6	69.843	20131212_LVN_TVACVAEA120705_LVN_EC_Gel_30 20131212_LVN_TVACVAEA120705_LVN_IC_Gel_41 20131212_LVN_TVACVAEA120705_LVN_IC_Gel_42 20131212_LVN_TVACVAEA120705_LVN_IC_Gel_43 20131212_LVN_TVACVAEA120705_LVN_IC_Gel_49 20131212_LVN_TVACVAEA120705_LVN_IC_Gel_50 20131212_LVN_TVACVAEA120705_LVN_IC_Gel_51 20131212_LVN_TVACVAEA120705_LVN_IC_Gel_52 20131212_LVN_TVACVAEA120705_LVN_IC_Gel_54 20131212_LVN_TVACVAEA…	53 102 73 73 3228 128 57 35 69 48 57 69	2 8 4 2 154 14 3 12 2 1 1 2	1 5 2 2 107 6 2 1 1 1 1 1	2 5 3 2 40 7 2 5 2 1 1 2	1 4 2 2 34 5 1 1 1 1 1 1	4.1 8.9 5.3 3.8 60.3 12.5 3.4 8.4 5.1 1.8 1.5 3.6	2 5 3 2 40 7 2 4 2 1 1 2	3666	0.96105	6	1.04357		X	1.03395	6	1.04969		X	0.9552	5	1.00843	X	X	1.04058	6	1.0436		X	0.96738	6	1.04987		X	1.04674	5	1.00843	X	X
P49368	T-complex protein 1 subunit gamma	60.534	20131212_LVN_TVACVAEA120705_LVN_IC_Gel_41 20131212_LVN_TVACVAEA120705_LVN_IC_Gel_49 20131212_LVN_TVACVAEA120705_LVN_IC_Gel_50 20131212_LVN_TVACVAEA120705_LVN_IC_Gel_51 20131212_LVN_TVACVAEA120705_LVN_IC_Gel_52 20131212_LVN_TVACVAEA120705_LVN_IC_Gel_54	39 2273 48 40 38 45	4 106 3 9 4 2	2 71 1 1 1 2	2 31 3 3 3 1	1 26 1 1 1 1	4.2 64 6.1 5 5.1 2	2 31 3 3 3 1	2324	0.94187	8	1.08749		X	0.99295	8	1.10552		X	0.95767	6	1.02339	X	X	1.06166	8	1.08703		X	1.00699	8	1.1056		X	1.04424	6	1.02316	X	X
P07900	Heat shock protein HSP 90-alpha	84.66	20131212_LVN_TVACVAEA120705_LVN_EC_Gel_30 20131212_LVN_TVACVAEA120705_LVN_IC_Gel_41 20131212_LVN_TVACVAEA120705_LVN_IC_Gel_42 20131212_LVN_TVACVAEA120705_LVN_IC_Gel_43 20131212_LVN_TVACVAEA120705_LVN_IC_Gel_44 20131212_LVN_TVACVAEA120705_LVN_IC_Gel_45 20131212_LVN_TVACVAEA120705_LVN_IC_Gel_46 20131212_LVN_TVACVAEA120705_LVN_IC_Gel_47 20131212_LVN_TVACVAEA120705_LVN_IC_Gel_49 20131212_LVN_TVACVAEA…	102 461 676 433 464 612 939 7145 939 543 541 717 331 263 391	4 20 23 15 19 29 29 319 42 21 32 31 26 11 18	3 16 21 12 14 19 28 222 34 18 21 23 16 10 14	2 10 13 11 11 14 17 48 17 10 11 14 13 6 6	2 9 12 8 10 8 16 43 15 8 8 11 8 6 5	3.4 13.8 19.4 16 17.1 19.9 22.7 62.3 25.5 14.2 16.8 17.9 17.8 9.4 10	2 10 13 10 10 14 17 48 17 10 11 14 13 6 6	15897	0.886	33	1.16664			1.00602	24	1.08231		X	0.96188	27	1.06063	X	X	1.12835	33	1.16652			0.99381	24	1.08221		X	1.03966	27	1.06062	X	X
P00338	L-lactate dehydrogenase A chain	36.689	20131212_LVN_TVACVAEA120705_LVN_EC_Gel_30 20131212_LVN_TVACVAEA120705_LVN_IC_Gel_40 20131212_LVN_TVACVAEA120705_LVN_IC_Gel_41 20131212_LVN_TVACVAEA120705_LVN_IC_Gel_42 20131212_LVN_TVACVAEA120705_LVN_IC_Gel_43 20131212_LVN_TVACVAEA120705_LVN_IC_Gel_44 20131212_LVN_TVACVAEA120705_LVN_IC_Gel_45 20131212_LVN_TVACVAEA120705_LVN_IC_Gel_47 20131212_LVN_TVACVAEA120705_LVN_IC_Gel_49 20131212_LVN_TVACVAEA…	592 268 215 164 141 116 132 130 128 60 84 112 162 124 1766 1668 774 143 196 199 286 79	19 16 12 7 5 4 10 10 5 2 1 5 6 3 71 68 30 5 7 7 5 3	15 10 6 5 3 3 3 6 2 1 1 2 4 2 56 52 23 3 4 3 4 1	9 8 5 4 5 2 6 5 4 2 1 3 5 3 19 17 12 4 3 4 3 2	7 5 3 3 3 1 2 3 2 1 1 2 3 2 18 16 9 2 2 2 2 1	28 22.6 14.5 12 16.9 5.7 17.5 15.1 13.3 6.3 4.5 10.2 16.3 10.5 52.4 45.5 34.9 12 9.6 13.3 9.9 5.4	9 8 5 4 5 2 5 5 4 2 1 3 5 3 19 17 12 4 3 4 3 2	6915	0.98406	11	1.10125		X	1.03306	12	1.10429		X	0.9661	9	1.03093	X	X	1.01572	11	1.10091		X	0.96808	12	1.10437		X	1.03519	9	1.03089	X	X
P18085	ADP-ribosylation factor 4	20.511	20131212_LVN_TVACVAEA120705_LVN_EC_Gel_35 20131212_LVN_TVACVAEA120705_LVN_IC_Gel_59 20131212_LVN_TVACVAEA120705_LVN_IC_Gel_60 20131212_LVN_TVACVAEA120705_LVN_IC_Gel_61	235 33 878 2002	7 1 41 68	7 1 36 63	4 1 8 8	4 1 8 8	28.9 5.6 55.6 48.9	4 1 8 8	3056	0.95884	3	1.09938		X	0.93957	3	1.09759		X	1.03135	4	1.01294	X	X	1.04291	3	1.09968		X	1.06407	3	1.09763		X	0.97014	4	1.01325	X	X
P10809	60 kDa heat shock protein, mitochondrial	61.055	20131212_LVN_TVACVAEA120705_LVN_IC_Gel_40 20131212_LVN_TVACVAEA120705_LVN_IC_Gel_41 20131212_LVN_TVACVAEA120705_LVN_IC_Gel_42 20131212_LVN_TVACVAEA120705_LVN_IC_Gel_43 20131212_LVN_TVACVAEA120705_LVN_IC_Gel_44 20131212_LVN_TVACVAEA120705_LVN_IC_Gel_45 20131212_LVN_TVACVAEA120705_LVN_IC_Gel_46 20131212_LVN_TVACVAEA120705_LVN_IC_Gel_47 20131212_LVN_TVACVAEA120705_LVN_IC_Gel_48 20131212_LVN_TVACVAEA…	113 525 529 575 343 656 96 276 216 1302 16331 3658 3236 1721 1605 289 1261 2307 1672 873 1446 1087 321 399	5 22 12 18 7 16 3 14 3 47 468 131 113 75 66 10 42 65 43 30 46 30 23 14	5 20 9 15 6 15 2 8 3 36 399 97 93 47 48 10 41 52 36 23 33 22 16 14	5 12 9 10 5 11 3 10 2 25 47 30 32 25 23 5 18 19 14 15 15 10 12 6	5 11 7 9 4 10 2 7 2 23 47 25 29 20 19 5 17 17 12 12 10 10 8 6	9.1 25.5 21.8 21.6 11.2 27.4 5.1 23.6 7 52.4 78.4 65.1 65.4 50.8 50.3 10.5 34.6 40 29.7 33.2 31.9 22.9 15.4 11.3	5 12 9 10 5 11 3 10 2 25 47 30 32 25 23 5 18 19 14 15 15 10 12 6	40135	1.01136	27	1.19618		X	0.95056	28	1.26322			1.03504	26	1.05324	X	X	0.98871	27	1.19623		X	1.05197	28	1.26302			0.9663	26	1.05314	X	X
Q96IU4	Alpha/beta hydrolase domain-containing protein 14B	22.346	20131212_LVN_TVACVAEA120705_LVN_IC_Gel_59	677	33	25	8	8	47.6	8	677	0.9679	3	1.15716		X	0.99707	5	1.15359		X	1.04545	4	1.02772	X	X	1.03287	3	1.15725		X	1.00283	5	1.15389		X	0.95679	4	1.02789	X	X
P22061	Protein-L-isoaspartate(D-aspartate) O-methyltransferase	24.636	20131212_LVN_TVACVAEA120705_LVN_EC_Gel_32 20131212_LVN_TVACVAEA120705_LVN_IC_Gel_58	36 997	4 41	1 35	3 12	1 11	23.3 52	3 12	999	1.00781	4	1.04752		X	0.97362	4	1.03335		X	1.0528	4	1.02476	X	X	0.99227	4	1.04738		X	1.02671	4	1.03338		X	0.95036	4	1.02481	X	X
P68363	Tubulin alpha-1B chain	50.152	20131212_LVN_TVACVAEA120705_LVN_IC_Gel_41 20131212_LVN_TVACVAEA120705_LVN_IC_Gel_42 20131212_LVN_TVACVAEA120705_LVN_IC_Gel_43 20131212_LVN_TVACVAEA120705_LVN_IC_Gel_44 20131212_LVN_TVACVAEA120705_LVN_IC_Gel_45 20131212_LVN_TVACVAEA120705_LVN_IC_Gel_49 20131212_LVN_TVACVAEA120705_LVN_IC_Gel_50 20131212_LVN_TVACVAEA120705_LVN_IC_Gel_51 20131212_LVN_TVACVAEA120705_LVN_IC_Gel_53 20131212_LVN_TVACVAEA…	429 550 469 229 253 452 1565 6613 543 1220 104	16 11 18 9 11 16 61 266 17 41 1	12 10 11 6 9 13 42 199 15 30 1	7 5 10 5 6 7 17 26 5 12 1	5 5 7 5 5 6 11 24 5 11 1	20 16.9 29.5 15.3 17.5 22.6 50.1 74.3 14.6 40.1 3.1	7 5 9 5 6 7 15 26 5 12 1	14051	0.79442	42	1.32142			0.75079	47	1.3683			1.06275	42	1.09981	X	X	1.25849	42	1.32143			1.33154	47	1.36828			0.94107	42	1.09977	X	X
Q9BQE3	Tubulin alpha-1C chain	49.895	20131212_LVN_TVACVAEA120705_LVN_IC_Gel_51	6893	257	198	27	24	74.4	27	14188	0.79319	42	1.31996			0.74401	46	1.36461			1.06598	41	1.10154	X	X	1.26045	42	1.31996			1.34371	46	1.36458			0.93823	41	1.10152	X	X
P04075	Fructose-bisphosphate aldolase A	39.42	20131212_LVN_TVACVAEA120705_LVN_EC_Gel_28 20131212_LVN_TVACVAEA120705_LVN_EC_Gel_29 20131212_LVN_TVACVAEA120705_LVN_IC_Gel_41 20131212_LVN_TVACVAEA120705_LVN_IC_Gel_42 20131212_LVN_TVACVAEA120705_LVN_IC_Gel_43 20131212_LVN_TVACVAEA120705_LVN_IC_Gel_45 20131212_LVN_TVACVAEA120705_LVN_IC_Gel_46 20131212_LVN_TVACVAEA120705_LVN_IC_Gel_52 20131212_LVN_TVACVAEA120705_LVN_IC_Gel_53 20131212_LVN_TVACVAEA…	32 642 73 85 61 96 68 33 1235 6831 664 297 313 78 44 84	3 45 1 1 3 7 2 2 74 342 15 7 20 1 4 2	1 24 1 1 1 2 1 1 46 219 15 6 13 1 2 1	3 13 1 1 2 4 2 2 19 35 7 4 10 1 4 2	1 10 1 1 1 1 1 1 17 31 7 3 6 1 2 1	9.1 49.7 3.8 3.8 6.3 14.6 6.3 6.3 70.1 91.5 35.7 23.1 33.2 3.8 13.5 6	2 13 1 1 1 3 2 2 19 35 7 4 9 1 4 2	10180	0.99105	31	1.07448		X	0.98828	31	1.18466			1.07457	26	1.04733	X	X	1.00894	31	1.07442		X	1.01162	31	1.1845			0.93082	26	1.04732	X	X
P20340	Ras-related protein Rab-6A	23.593	20131212_LVN_TVACVAEA120705_LVN_IC_Gel_59 20131212_LVN_TVACVAEA120705_LVN_IC_Gel_60	613 1199	29 72	25 48	6 11	5 10	33.2 55.8	6 11	1791	0.94286	3	1.08239		X	0.89214	3	1.06822		X	1.07859	3	1.01147	X	X	1.06006	3	1.08221		X	1.12062	3	1.06816		X	0.92734	3	1.01179	X	X
P30101	Protein disulfide-isomerase A3	56.782	20131212_LVN_TVACVAEA120705_LVN_EC_Gel_27 20131212_LVN_TVACVAEA120705_LVN_EC_Gel_35 20131212_LVN_TVACVAEA120705_LVN_IC_Gel_49 20131212_LVN_TVACVAEA120705_LVN_IC_Gel_50 20131212_LVN_TVACVAEA120705_LVN_IC_Gel_51 20131212_LVN_TVACVAEA120705_LVN_IC_Gel_52 20131212_LVN_TVACVAEA120705_LVN_IC_Gel_54 20131212_LVN_TVACVAEA120705_LVN_IC_Gel_60 20131212_LVN_TVACVAEA120705_LVN_IC_Gel_62	323 45 30 622 5079 89 49 78 59	24 1 3 38 222 7 3 4 2	17 1 1 28 172 3 2 2 2	8 1 3 16 37 5 2 4 2	6 1 1 14 32 3 1 2 2	16.8 2.2 5.3 34.7 67.7 11.5 4.8 9.3 4.4	8 1 3 16 37 5 2 4 2	6155	0.99511	13	1.06637		X	0.96239	15	1.0914			1.07947	14	1.07925	X	X	0.98857	14	1.09012		X	1.03874	15	1.09156			0.92637	14	1.0793	X	X
P61457	Pterin-4-alpha-carbinolamine dehydratase	12	20131212_LVN_TVACVAEA120705_LVN_IC_Gel_62 20131212_LVN_TVACVAEA120705_LVN_IC_Gel_63	87 141	17 14	5 12	4 5	3 4	29.8 36.5	4 4	201	1.00015	4	1.06258			0.9373	4	1.07441		X	1.08616	4	1.02639	X	X	0.99991	4	1.06261			1.06627	4	1.07456		X	0.92075	4	1.02598	X	X
P62158	Calmodulin	16.838	20131212_LVN_TVACVAEA120705_LVN_EC_Gel_35 20131212_LVN_TVACVAEA120705_LVN_EC_Gel_36 20131212_LVN_TVACVAEA120705_LVN_IC_Gel_61 20131212_LVN_TVACVAEA120705_LVN_IC_Gel_62	84 224 112 648	9 13 3 43	3 7 3 31	4 7 1 7	2 6 1 6	39.6 50.3 11.4 35.6	3 7 1 7	979	1.02106	4	1.03962		X	0.96483	4	1.02859		X	1.08658	5	1.02503	X	X	0.97936	4	1.03963		X	1.03629	4	1.02803		X	0.92026	5	1.02485	X	X
P29401	Transketolase	67.878	20131212_LVN_TVACVAEA120705_LVN_EC_Gel_26 20131212_LVN_TVACVAEA120705_LVN_IC_Gel_49	664 3551	25 155	18 120	9 30	8 27	23.9 54.9	9 30	4186	1.03655	9	1.06449		X	0.96912	10	1.07183		X	1.09891	9	1.03643	X	X	0.96445	9	1.06442		X	1.03171	10	1.07171		X	0.90999	9	1.03694	X	X
P27797	Calreticulin	48.142	20131212_LVN_TVACVAEA120705_LVN_EC_Gel_27 20131212_LVN_TVACVAEA120705_LVN_IC_Gel_50 20131212_LVN_TVACVAEA120705_LVN_IC_Gel_51	162 2411 105	6 124 9	5 89 5	2 19 5	2 17 4	6.2 51.8 12.7	2 19 5	2621	1.0454	5	1.08723		X	0.96715	5	1.06782		X	1.09931	5	1.06193	X	X	0.95651	5	1.08734		X	1.0337	5	1.06775		X	0.90939	5	1.06204	X	X
P25705	ATP synthase subunit alpha, mitochondrial	59.751	20131212_LVN_TVACVAEA120705_LVN_IC_Gel_40 20131212_LVN_TVACVAEA120705_LVN_IC_Gel_41 20131212_LVN_TVACVAEA120705_LVN_IC_Gel_43 20131212_LVN_TVACVAEA120705_LVN_IC_Gel_44 20131212_LVN_TVACVAEA120705_LVN_IC_Gel_45 20131212_LVN_TVACVAEA120705_LVN_IC_Gel_50 20131212_LVN_TVACVAEA120705_LVN_IC_Gel_51 20131212_LVN_TVACVAEA120705_LVN_IC_Gel_52 20131212_LVN_TVACVAEA120705_LVN_IC_Gel_53 20131212_LVN_TVACVAEA…	93 116 74 30 34 34 8095 1135 238 568 76 67 132 124 136 259 159 258 114	4 6 4 1 4 5 310 48 16 26 1 2 6 4 6 12 2 11 6	2 4 1 1 1 1 239 36 9 17 1 1 3 3 4 8 2 9 6	3 4 3 1 3 3 32 18 9 13 1 2 5 3 4 6 2 5 1	1 2 1 1 1 1 32 14 6 9 1 1 3 3 3 4 2 4 1	5.8 8 5.2 2.9 7.2 5.8 60.6 40.5 17.5 24.1 2.2 4.5 11.2 5.8 8.3 12.7 4.9 9.2 1.8	3 4 3 1 3 3 32 18 9 13 1 2 5 3 4 6 2 5 1	11219	1.03095	21	1.09403		X	0.98263	22	1.14149			1.1104	22	1.06326	X	X	0.96985	21	1.094		X	1.01745	22	1.14135			0.90076	22	1.06338	X	X
P50225	Sulfotransferase 1A1	34.165	20131212_LVN_TVACVAEA120705_LVN_IC_Gel_56 20131212_LVN_TVACVAEA120705_LVN_IC_Gel_57 20131212_LVN_TVACVAEA120705_LVN_IC_Gel_58	856 56 60	62 5 1	44 4 1	14 3 1	12 3 1	44.7 11.9 3.4	14 3 1	908	1.08725	4	1.08461		X	0.99363	4	1.07385		X	1.11369	4	1.0133	X	X	0.91974	4	1.0846		X	1.0065	4	1.07395		X	0.89822	4	1.01313	X	X
P50226	Sulfotransferase 1A2	34.31	20131212_LVN_TVACVAEA120705_LVN_IC_Gel_56	761	53	36	12	9	41	12	818	1.08725	4	1.08461		X	0.99363	4	1.07385		X	1.11369	4	1.0133	X	X	0.91974	4	1.0846		X	1.0065	4	1.07395		X	0.89822	4	1.01313	X	X
P12235	ADP/ATP translocase 1	33.064	20131212_LVN_TVACVAEA120705_LVN_IC_Gel_40 20131212_LVN_TVACVAEA120705_LVN_IC_Gel_41 20131212_LVN_TVACVAEA120705_LVN_IC_Gel_46 20131212_LVN_TVACVAEA120705_LVN_IC_Gel_56 20131212_LVN_TVACVAEA120705_LVN_IC_Gel_57	292 191 65 260 617	20 16 3 18 49	16 11 2 14 36	7 6 2 8 14	6 4 1 6 12	24.8 21.1 8.4 28.9 43.3	7 6 2 8 14	1675	0.09418	4	156.555			0.9767	4	1.24889		X	1.11632	3	1.01098	X	X	10.6155	4	156.548			1.02364	4	1.24901		X	0.89545	3	1.01153	X	X
P40926	Malate dehydrogenase, mitochondrial	35.503	20131212_LVN_TVACVAEA120705_LVN_EC_Gel_30 20131212_LVN_TVACVAEA120705_LVN_EC_Gel_31 20131212_LVN_TVACVAEA120705_LVN_IC_Gel_55 20131212_LVN_TVACVAEA120705_LVN_IC_Gel_56 20131212_LVN_TVACVAEA120705_LVN_IC_Gel_57	1504 58 3549 1083 38	52 1 106 42 2	42 1 94 36 1	16 1 19 14 2	16 1 19 12 1	60.1 3.3 67.8 53.6 6.2	16 1 19 14 2	6125	1.01674	5	1.04785		X	1.01319	5	1.19394			1.11701	5	1.05642	X	X	0.98355	5	1.04835		X	0.98682	5	1.19377			0.89524	5	1.05654	X	X
P34897	Serine hydroxymethyltransferase, mitochondrial	55.993	20131212_LVN_TVACVAEA120705_LVN_IC_Gel_51 20131212_LVN_TVACVAEA120705_LVN_IC_Gel_52 20131212_LVN_TVACVAEA120705_LVN_IC_Gel_53	2523 109 95	129 2 8	90 1 5	25 1 5	21 1 2	59.3 3.2 10.7	25 1 5	2661	1.00412	3	1.00288		X	0.99637	5	1.1239		X	1.12345	6	1.0844	X	X	0.92629	5	1.14723			1.00339	5	1.12406		X	0.89007	6	1.08389	X	X
O75390	Citrate synthase, mitochondrial	51.712	20131212_LVN_TVACVAEA120705_LVN_IC_Gel_53 20131212_LVN_TVACVAEA120705_LVN_IC_Gel_57 20131212_LVN_TVACVAEA120705_LVN_IC_Gel_58 20131212_LVN_TVACVAEA120705_LVN_IC_Gel_60 20131212_LVN_TVACVAEA120705_LVN_IC_Gel_61	1296 27 33 35 36	95 2 1 1 1	60 1 1 1 1	16 1 1 1 1	12 1 1 1 1	33.7 2.4 2.4 2.4 2.4	16 1 1 1 1	1326	1.18872	4	1.15706		X	1.02237	2	1.04893		X	1.12854	4	1.05048	X	X	0.84127	4	1.1567		X	0.97783	2	1.04888		X	0.88622	4	1.05087	X	X
P51659	Peroxisomal multifunctional enzyme type 2	79.686	20131212_LVN_TVACVAEA120705_LVN_EC_Gel_30 20131212_LVN_TVACVAEA120705_LVN_IC_Gel_47 20131212_LVN_TVACVAEA120705_LVN_IC_Gel_48 20131212_LVN_TVACVAEA120705_LVN_IC_Gel_49 20131212_LVN_TVACVAEA120705_LVN_IC_Gel_52 20131212_LVN_TVACVAEA120705_LVN_IC_Gel_55 20131212_LVN_TVACVAEA120705_LVN_IC_Gel_57	226 793 1575 29 854 936 57	6 32 39 3 44 28 1	6 23 34 1 22 22 1	3 19 13 3 17 8 1	3 14 12 1 10 7 1	5.4 40.5 30.6 5.3 31.4 14.5 1.9	3 19 13 3 17 8 1	4301	0.93439	5	1.0568		X	0.83836	5	1.03196			1.13477	5	1.0624	X	X	1.0699	5	1.05697		X	1.1927	5	1.032	X	X	0.88093	5	1.06227	X	X
P20674	Cytochrome c oxidase subunit 5A, mitochondrial	16.762	20131212_LVN_TVACVAEA120705_LVN_IC_Gel_61 20131212_LVN_TVACVAEA120705_LVN_IC_Gel_62	45 221	1 14	1 12	1 4	1 4	10 16.7	1 4	234	1.10943	2	1.10596		X	0.98384	2	1.12125		X	1.14655	2	1.01455	X	X	0.90126	2	1.10545		X	1.01656	2	1.1216		X	0.87208	2	1.01358	X	X
P00167	Cytochrome b5	15.33	20131212_LVN_TVACVAEA120705_LVN_IC_Gel_61	228	13	8	5	3	47	5	228	1.19716	3	1.08164		X	1.05929	3	1.1164		X	1.15193	3	1.04574	X	X	0.83455	3	1.08109		X	0.94376	3	1.1165		X	0.86831	3	1.04555	X	X
P05783	Keratin, type I cytoskeletal 18	48.058	20131212_LVN_TVACVAEA120705_LVN_EC_Gel_29 20131212_LVN_TVACVAEA120705_LVN_EC_Gel_34 20131212_LVN_TVACVAEA120705_LVN_IC_Gel_52 20131212_LVN_TVACVAEA120705_LVN_IC_Gel_53 20131212_LVN_TVACVAEA120705_LVN_IC_Gel_54 20131212_LVN_TVACVAEA120705_LVN_IC_Gel_56 20131212_LVN_TVACVAEA120705_LVN_IC_Gel_57 20131212_LVN_TVACVAEA120705_LVN_IC_Gel_58 20131212_LVN_TVACVAEA120705_LVN_IC_Gel_59 20131212_LVN_TVACVAEA…	324 103 6784 4134 136 58 474 372 304 440 192 115	15 3 256 173 10 2 25 19 14 18 5 9	11 3 203 126 6 1 19 15 11 16 5 4	6 2 31 30 7 2 12 7 7 10 4 5	6 2 28 26 3 1 10 6 6 8 4 3	13.3 3.7 62.1 62.8 15.8 4.4 31.9 13.5 15.1 25.6 9.3 9.1	6 2 31 30 7 1 12 7 7 10 4 5	13612	0.46741	54	7.85329			0.30131	51	37.7611			1.15384	44	1.07507	X	X	2.13894	54	7.85314			3.31812	51	37.7607			0.86665	44	1.07512	X	X
P62491	Ras-related protein Rab-11A	24.394	20131212_LVN_TVACVAEA120705_LVN_EC_Gel_35 20131212_LVN_TVACVAEA120705_LVN_IC_Gel_59	36 1129	2 64	1 51	2 11	1 11	9.7 58.3	2 11	1340	0.99206	4	1.11602		X	0.86936	4	1.12507		X	1.1564	4	1.03566	X	X	1.00815	4	1.11566		X	1.14986	4	1.12493		X	0.86447	4	1.03607	X	X
Q13724	Mannosyl-oligosaccharide glucosidase	91.918	20131212_LVN_TVACVAEA120705_LVN_IC_Gel_47	722	61	33	20	15	30	20	722	1.11852	3	1.10637		X	0.94625	3	1.08149		X	1.15822	6	1.09727	X	X	0.89404	3	1.10681		X	1.05656	3	1.08173		X	0.86363	6	1.09737	X	X
Q9UIJ7	GTP:AMP phosphotransferase AK3, mitochondrial	25.565	20131212_LVN_TVACVAEA120705_LVN_EC_Gel_32 20131212_LVN_TVACVAEA120705_LVN_IC_Gel_57 20131212_LVN_TVACVAEA120705_LVN_IC_Gel_58	64 2042 148	1 96 8	1 79 4	1 17 5	1 14 2	4.4 76.2 23.8	1 17 5	2195	1.10287	5	1.09583		X	0.9958	6	1.05461		X	1.16272	6	1.07729	X	X	0.90664	5	1.0962		X	1.00446	6	1.05471		X	0.8601	6	1.07738	X	X
P07686	Beta-hexosaminidase subunit beta	63.111	20131212_LVN_TVACVAEA120705_LVN_EC_Gel_26 20131212_LVN_TVACVAEA120705_LVN_EC_Gel_31 20131212_LVN_TVACVAEA120705_LVN_IC_Gel_49 20131212_LVN_TVACVAEA120705_LVN_IC_Gel_56 20131212_LVN_TVACVAEA120705_LVN_IC_Gel_57 20131212_LVN_TVACVAEA120705_LVN_IC_Gel_58 20131212_LVN_TVACVAEA120705_LVN_IC_Gel_59	66 183 42 309 532 229 160	6 10 3 15 29 28 22	2 7 1 12 25 18 15	4 5 3 6 11 8 6	2 4 1 5 9 7 6	9.2 9.2 5 11 20.7 13.8 11.5	4 5 3 6 11 8 6	1348	1.08641	2	1.05744		X	0.87877	2	1.07648		X	1.18192	3	1.06783	X	X	0.98147	3	1.12503		X	1.13787	2	1.07603		X	0.84631	3	1.06743	X	X
P21796	Voltage-dependent anion-selective channel protein 1	30.773	20131212_LVN_TVACVAEA120705_LVN_IC_Gel_40 20131212_LVN_TVACVAEA120705_LVN_IC_Gel_54 20131212_LVN_TVACVAEA120705_LVN_IC_Gel_55 20131212_LVN_TVACVAEA120705_LVN_IC_Gel_56 20131212_LVN_TVACVAEA120705_LVN_IC_Gel_57 20131212_LVN_TVACVAEA120705_LVN_IC_Gel_58 20131212_LVN_TVACVAEA120705_LVN_IC_Gel_59 20131212_LVN_TVACVAEA120705_LVN_IC_Gel_60 20131212_LVN_TVACVAEA120705_LVN_IC_Gel_61 20131212_LVN_TVACVAEA…	77 43 190 3221 344 734 114 65 317 380 51	1 2 6 103 11 22 3 1 7 10 1	1 1 5 75 9 19 3 1 7 9 1	1 1 3 16 6 9 2 1 4 6 1	1 1 3 15 4 9 2 1 4 5 1	3.5 3.9 14.5 71.7 28.3 39.9 12.7 4.6 15.9 23 4.2	1 1 3 16 6 9 2 1 4 6 1	5238	1.37667	3	1.19461			1.1813	3	1.20676		X	1.18804	3	1.01587	X	X	0.72591	3	1.19466			0.84645	3	1.20685		X	0.84194	3	1.01607	X	X
P11233	Ras-related protein Ral-A	23.567	20131212_LVN_TVACVAEA120705_LVN_IC_Gel_59	271	17	12	5	5	27.2	5	271	1.21485	2	1.09127		X	1.02439	2	1.10697		X	1.20839	2	1.01273	X	X	0.82293	2	1.09108		X	0.97649	2	1.10682		X	0.82746	2	1.01235	X	X
P11234	Ras-related protein Ral-B	23.409	20131212_LVN_TVACVAEA120705_LVN_IC_Gel_59	360	20	14	6	6	25.7	6	360	1.21485	2	1.09127		X	1.02439	2	1.10697		X	1.20839	2	1.01273	X	X	0.82293	2	1.09108		X	0.97649	2	1.10682		X	0.82746	2	1.01235	X	X
P43307	Translocon-associated protein subunit alpha	32.235	20131212_LVN_TVACVAEA120705_LVN_EC_Gel_30 20131212_LVN_TVACVAEA120705_LVN_IC_Gel_54 20131212_LVN_TVACVAEA120705_LVN_IC_Gel_55	30 226 429	1 14 15	1 8 12	1 3 3	1 3 3	2.8 11.9 11.9	1 3 3	633	0.97764	2	1.03731		X	0.80971	2	1.04401		X	1.22962	2	1.00612	X	X	1.02255	2	1.03689		X	1.23477	2	1.04402		X	0.8133	2	1.00615	X	X
O00748	Cocaine esterase	61.807	20131212_LVN_TVACVAEA120705_LVN_IC_Gel_49 20131212_LVN_TVACVAEA120705_LVN_IC_Gel_50	96 984	2 60	2 38	1 18	1 13	2.1 43.1	1 17	1048	1.08811	3	1.04335		X	0.89382	3	1.06634		X	1.24001	3	1.03641	X	X	0.91909	3	1.04274		X	1.11882	3	1.0661		X	0.80653	3	1.03646	X	X
P02787	Serotransferrin	77.064	20131212_LVN_TVACVAEA120705_LVN_EC_Gel_18 20131212_LVN_TVACVAEA120705_LVN_EC_Gel_19 20131212_LVN_TVACVAEA120705_LVN_EC_Gel_20 20131212_LVN_TVACVAEA120705_LVN_EC_Gel_21 20131212_LVN_TVACVAEA120705_LVN_EC_Gel_22 20131212_LVN_TVACVAEA120705_LVN_EC_Gel_23 20131212_LVN_TVACVAEA120705_LVN_EC_Gel_24 20131212_LVN_TVACVAEA120705_LVN_EC_Gel_25 20131212_LVN_TVACVAEA120705_LVN_EC_Gel_26 20131212_LVN_TVACVAEA…	6100 6380 5927 6003 5686 5720 12054 9841 4031 3421 4346 2554 2592 2386 927 1003 1857 1964 1284 264 403 41 1154 69 62	257 264 271 267 244 214 498 419 175 122 192 99 118 107 51 54 78 73 56 12 19 7 75 1 8	206 214 207 205 197 179 380 318 137 106 141 84 88 87 39 41 68 66 45 8 16 4 48 1 2	44 49 49 50 47 49 59 56 46 39 46 32 36 37 23 24 27 26 21 7 10 3 31 1 6	43 47 46 44 45 45 56 52 41 38 42 30 29 33 20 22 25 25 18 5 9 2 21 1 2	60.7 69.1 69.9 67.8 64.5 62.6 77.4 76.9 63.8 58.7 63 50.3 51 55.6 35.7 37.5 38.1 38 28.4 10.9 14.6 3 43.6 2 10.9	44 49 49 50 47 49 59 56 46 39 46 32 36 37 23 24 27 26 21 7 10 3 31 1 6	85362	0.18716	248	1.88728			0.13794	238	2.01505			1.30894	162	1.11303	X	X	5.34129	248	1.88742			7.24791	238	2.01513			0.76401	162	1.11299	X	X
P06753	Tropomyosin alpha-3 chain	32.819	20131212_LVN_TVACVAEA120705_LVN_EC_Gel_30 20131212_LVN_TVACVAEA120705_LVN_IC_Gel_55	144 252	10 21	5 15	5 7	3 6	14.7 21.4	5 7	365	1.02301	3	1.06975		X	0.77211	2	1.05876		X	1.33105	3	1.02701	X	X	0.97747	3	1.06944		X	1.29487	2	1.05889		X	0.75144	3	1.02688	X	X
Q04695	Keratin, type I cytoskeletal 17	48.106	20131212_LVN_TVACVAEA120705_LVN_EC_Gel_39 20131212_LVN_TVACVAEA120705_LVN_IC_Gel_52	500 145	42 9	27 7	13 6	10 5	19.4 12	13 6	3020	0.02869	21	21.628			0.02099	19	17.0692			1.63949	5	1.02189	X	X	34.8454	21	21.6267			47.6289	19	17.0679			0.60961	5	1.02201	X	X
P08727	Keratin, type I cytoskeletal 19	44.106	20131212_LVN_TVACVAEA120705_LVN_EC_Gel_33 20131212_LVN_TVACVAEA120705_LVN_EC_Gel_35 20131212_LVN_TVACVAEA120705_LVN_IC_Gel_53 20131212_LVN_TVACVAEA120705_LVN_IC_Gel_54 20131212_LVN_TVACVAEA120705_LVN_IC_Gel_63	62 130 3996 504 82	6 6 187 31 3	4 6 141 21 3	4 3 33 16 3	3 3 30 11 3	7.5 5.8 74.8 41.3 6.3	4 3 33 16 3	6832	0.13052	34	21.9946			0.11228	34	17.1269			1.64192	21	1.16058	X	X	7.65986	34	21.9944			8.90396	34	17.1274			0.60884	21	1.16069	X	X
P13646	Keratin, type I cytoskeletal 13	49.588	20131212_LVN_TVACVAEA120705_LVN_EC_Gel_39 20131212_LVN_TVACVAEA120705_LVN_IC_Gel_40	717 387	32 22	28 16	12 10	10 8	20.7 16.8	11 9	3357	0.0247	19	15.6433			0.02033	17	11.1856			1.69964	3	1.02941	X	X	40.4752	19	15.6427			49.182	17	11.1849			0.58808	3	1.02996	X	X
P67936	Tropomyosin alpha-4 chain	28.522	20131212_LVN_TVACVAEA120705_LVN_EC_Gel_30 20131212_LVN_TVACVAEA120705_LVN_IC_Gel_55	139 334	6 25	4 19	4 10	2 9	16.1 37.1	4 10	444	1.06279	2	1.01914		X						1.34556	2	1.02711	X	X	0.94102	2	1.01889		X						0.74335	2	1.02689	X	X
Q9UBM7	7-dehydrocholesterol reductase	54.489	20131212_LVN_TVACVAEA120705_LVN_IC_Gel_40 20131212_LVN_TVACVAEA120705_LVN_IC_Gel_41 20131212_LVN_TVACVAEA120705_LVN_IC_Gel_42 20131212_LVN_TVACVAEA120705_LVN_IC_Gel_54	316 160 62 414	19 12 3 23	17 9 3 14	7 4 3 7	6 4 3 6	15.4 7.4 5.1 16.2	7 4 3 7	861	1.83375	2	1.07452		X						1.72797	2	1.02306	X	X	0.54488	2	1.07541		X						0.57852	2	1.0232	X	X
P61313	60S ribosomal protein L15	24.146	20131212_LVN_TVACVAEA120705_LVN_IC_Gel_40 20131212_LVN_TVACVAEA120705_LVN_IC_Gel_41 20131212_LVN_TVACVAEA120705_LVN_IC_Gel_57 20131212_LVN_TVACVAEA120705_LVN_IC_Gel_58 20131212_LVN_TVACVAEA120705_LVN_IC_Gel_59	164 83 90 486 294	8 4 6 36 19	7 4 3 25 15	3 2 3 11 7	2 2 2 7 6	13.7 10.3 16.7 52 38.2	3 2 3 11 7	1003						0.89448	3	1.11443			0.92251	2	1.00645	X	X						1.11771	3	1.11487			1.0839	2	1.00653	X	X
P01857	Ig gamma-1 chain C region	36.106	20131212_LVN_TVACVAEA120705_LVN_EC_Gel_27 20131212_LVN_TVACVAEA120705_LVN_EC_Gel_28 20131212_LVN_TVACVAEA120705_LVN_EC_Gel_29 20131212_LVN_TVACVAEA120705_LVN_EC_Gel_30 20131212_LVN_TVACVAEA120705_LVN_EC_Gel_31 20131212_LVN_TVACVAEA120705_LVN_EC_Gel_32 20131212_LVN_TVACVAEA120705_LVN_EC_Gel_36	441 58 138 169 189 47 207	22 6 9 14 11 2 8	15 2 5 10 9 2 7	6 4 5 7 6 1 4	6 2 4 5 6 1 4	21.5 15.2 20.3 26.1 24.5 3.6 15.2	6 4 5 7 6 1 4	1229						4105.34	2	31.1434		X	0.05489	2	1.06014	X	X						0.00024	2	31.1434		X	18.2183	2	1.06014	X	X
P01859	Ig gamma-2 chain C region	35.901	20131212_LVN_TVACVAEA120705_LVN_EC_Gel_18 20131212_LVN_TVACVAEA120705_LVN_EC_Gel_19 20131212_LVN_TVACVAEA120705_LVN_EC_Gel_20 20131212_LVN_TVACVAEA120705_LVN_EC_Gel_21 20131212_LVN_TVACVAEA120705_LVN_EC_Gel_22 20131212_LVN_TVACVAEA120705_LVN_EC_Gel_23 20131212_LVN_TVACVAEA120705_LVN_EC_Gel_24 20131212_LVN_TVACVAEA120705_LVN_EC_Gel_25 20131212_LVN_TVACVAEA120705_LVN_EC_Gel_26 20131212_LVN_TVACVAEA…	157 171 157 107 242 118 131 51 34 698 189 114 191 166 95 59 85 81	9 8 7 9 17 4 5 2 2 36 12 8 11 4 6 2 6 7	7 6 5 5 9 4 3 2 1 25 6 6 9 3 4 2 3 5	5 4 4 5 6 3 3 1 2 9 6 4 6 2 3 2 3 3	4 3 3 4 5 3 2 1 1 7 3 4 6 2 2 2 2 3	15.3 13.2 13.2 18.4 20.9 11 11 4.3 7.4 33.7 20.9 13.2 21.8 8 11 8 11 10.1	5 4 4 5 6 3 2 1 2 9 6 4 6 2 2 2 2 3	2532						4105.34	2	31.1434		X	0.05489	2	1.06014	X	X						0.00024	2	31.1434		X	18.2183	2	1.06014	X	X
P01861	Ig gamma-4 chain C region	35.941	20131212_LVN_TVACVAEA120705_LVN_EC_Gel_27 20131212_LVN_TVACVAEA120705_LVN_EC_Gel_31	318 204	12 9	9 9	5 5	5 5	18.3 18	5 5	2082						4105.34	2	31.1434		X	0.05489	2	1.06014	X	X						0.00024	2	31.1434		X	18.2183	2	1.06014	X	X
Q8TD47	40S ribosomal protein S4, Y isoform 2	29.295	20131212_LVN_TVACVAEA120705_LVN_IC_Gel_57	402	29	15	11	8	31.6	11	496											0.90246	2	1.00874	X	X											1.10833	2	1.00776	X	X
Q04828	Aldo-keto reductase family 1 member C1	36.788	20131212_LVN_TVACVAEA120705_LVN_EC_Gel_29 20131212_LVN_TVACVAEA120705_LVN_EC_Gel_30 20131212_LVN_TVACVAEA120705_LVN_EC_Gel_31 20131212_LVN_TVACVAEA120705_LVN_EC_Gel_35 20131212_LVN_TVACVAEA120705_LVN_EC_Gel_36 20131212_LVN_TVACVAEA120705_LVN_IC_Gel_40 20131212_LVN_TVACVAEA120705_LVN_IC_Gel_41 20131212_LVN_TVACVAEA120705_LVN_IC_Gel_42 20131212_LVN_TVACVAEA120705_LVN_IC_Gel_43 20131212_LVN_TVACVAEA…	156 535 84 72 84 135 180 175 175 131 237 50 234 98 155 58 76 86 555 243 80 327 481 146 217 195	9 38 6 3 1 17 15 12 12 12 16 4 25 5 15 5 10 9 36 19 13 24 36 12 18 10	7 25 1 2 1 9 11 7 7 6 9 3 13 5 7 2 3 4 26 14 6 17 22 8 11 10	6 11 4 1 1 7 9 6 5 6 8 3 9 3 9 3 6 6 12 8 7 9 15 7 5 3	5 9 1 1 1 6 7 5 5 4 7 3 7 3 6 2 2 3 10 7 5 8 11 5 4 3	21.1 37.8 9.3 2.5 2.5 22.6 29.1 22 22.9 21.1 40.9 7.7 36.8 14.2 31 14.6 30.3 23.2 45.2 26.9 19.8 31 55.1 24.1 14.9 7.4	6 11 2 1 1 7 9 6 5 6 8 3 9 3 9 2 4 6 12 8 7 8 14 7 5 3	0 0 0 0 0 0 0 0 0 0 0 0 0 0 0 0 0 0 0 0 0 0 0 0 0 0
P16402	Histone H1.3	22.35	20131212_LVN_TVACVAEA120705_LVN_IC_Gel_40 20131212_LVN_TVACVAEA120705_LVN_IC_Gel_42 20131212_LVN_TVACVAEA120705_LVN_IC_Gel_43 20131212_LVN_TVACVAEA120705_LVN_IC_Gel_49 20131212_LVN_TVACVAEA120705_LVN_IC_Gel_52 20131212_LVN_TVACVAEA120705_LVN_IC_Gel_53 20131212_LVN_TVACVAEA120705_LVN_IC_Gel_55 20131212_LVN_TVACVAEA120705_LVN_IC_Gel_56 20131212_LVN_TVACVAEA120705_LVN_IC_Gel_57 20131212_LVN_TVACVAEA…	119 48 43 33 37 45 253 205 175 232 239 101 72	13 6 7 12 9 9 16 20 16 20 16 14 10	4 1 1 2 1 2 11 9 8 10 9 3 3	3 3 2 4 2 3 5 5 4 6 5 5 3	2 1 1 2 1 1 4 3 3 5 4 2 2	13.1 14.5 9 16.3 9 14.5 19.5 18.1 14.9 19.5 18.1 23.5 14.5	3 3 2 4 2 3 5 4 4 6 5 5 3	0 0 0 0 0 0 0 0 0 0 0 0 0
Q71U36	Tubulin alpha-1A chain	50.136	20131212_LVN_TVACVAEA120705_LVN_EC_Gel_28 20131212_LVN_TVACVAEA120705_LVN_IC_Gel_40 20131212_LVN_TVACVAEA120705_LVN_IC_Gel_46 20131212_LVN_TVACVAEA120705_LVN_IC_Gel_47 20131212_LVN_TVACVAEA120705_LVN_IC_Gel_48 20131212_LVN_TVACVAEA120705_LVN_IC_Gel_52 20131212_LVN_TVACVAEA120705_LVN_IC_Gel_57 20131212_LVN_TVACVAEA120705_LVN_IC_Gel_59 20131212_LVN_TVACVAEA120705_LVN_IC_Gel_60 20131212_LVN_TVACVAEA…	48 106 65 202 54 553 50 263 93 100 52 58	1 9 5 14 4 28 1 8 8 5 2 1	1 7 4 8 3 20 1 7 7 4 2 1	1 4 1 6 2 12 1 4 3 3 2 1	1 4 1 4 2 9 1 4 3 2 2 1	2 10.9 3.3 20.2 5.3 39 2 13.7 8.2 9.5 4.2 2.2	1 4 1 6 2 11 1 4 3 3 2 1	0 0 0 0 0 0 0 0 0 0 0 0
P62736	Actin, aortic smooth muscle	42.009	20131212_LVN_TVACVAEA120705_LVN_EC_Gel_21 20131212_LVN_TVACVAEA120705_LVN_EC_Gel_28 20131212_LVN_TVACVAEA120705_LVN_EC_Gel_36 20131212_LVN_TVACVAEA120705_LVN_EC_Gel_37 20131212_LVN_TVACVAEA120705_LVN_IC_Gel_54 20131212_LVN_TVACVAEA120705_LVN_IC_Gel_64	27 1240 53 163 965 46	1 60 1 4 59 1	1 43 1 4 39 1	1 11 1 1 10 1	1 9 1 1 8 1	2.9 28.6 2.7 2.7 27.3 2.9	1 11 1 1 10 1	0 0 0 0 0 0
Q32P51	Heterogeneous nuclear ribonucleoprotein A1-like 2	34.225	20131212_LVN_TVACVAEA120705_LVN_EC_Gel_31 20131212_LVN_TVACVAEA120705_LVN_EC_Gel_33 20131212_LVN_TVACVAEA120705_LVN_EC_Gel_34 20131212_LVN_TVACVAEA120705_LVN_IC_Gel_57 20131212_LVN_TVACVAEA120705_LVN_IC_Gel_58 20131212_LVN_TVACVAEA120705_LVN_IC_Gel_61	210 104 345 255 91 105	9 3 15 14 10 6	6 2 12 9 2 4	3 2 4 5 6 2	1 1 3 3 1 1	9.7 5.6 14.4 20.3 18.1 5.6	3 2 4 5 4 2	0 0 0 0 0 0
P04908	Histone H2A type 1-B/E	14.135	20131212_LVN_TVACVAEA120705_LVN_EC_Gel_35 20131212_LVN_TVACVAEA120705_LVN_EC_Gel_36 20131212_LVN_TVACVAEA120705_LVN_IC_Gel_57 20131212_LVN_TVACVAEA120705_LVN_IC_Gel_59 20131212_LVN_TVACVAEA120705_LVN_IC_Gel_60	314 201 84 383 809	6 3 2 12 28	6 3 2 10 22	2 1 1 3 4	2 1 1 2 4	21.5 14.6 14.6 26.9 32.3	2 1 1 3 4	0 0 0 0 0
Q8NHW5	60S acidic ribosomal protein P0-like	34.364	20131212_LVN_TVACVAEA120705_LVN_IC_Gel_57 20131212_LVN_TVACVAEA120705_LVN_IC_Gel_58 20131212_LVN_TVACVAEA120705_LVN_IC_Gel_59 20131212_LVN_TVACVAEA120705_LVN_IC_Gel_62	124 151 213 53	5 5 5 1	4 5 4 1	4 3 3 1	3 3 2 1	12.9 13.9 14.5 3.8	4 3 3 1	0 0 0 0
Q96A08	Histone H2B type 1-A	14.167	20131212_LVN_TVACVAEA120705_LVN_EC_Gel_36 20131212_LVN_TVACVAEA120705_LVN_IC_Gel_53 20131212_LVN_TVACVAEA120705_LVN_IC_Gel_63 20131212_LVN_TVACVAEA120705_LVN_IC_Gel_64	34 28 79 82	3 2 4 3	2 1 3 3	1 1 1 1	1 1 1 1	7.1 7.1 7.1 7.1	1 1 1 1	0 0 0 0
P62987	Ubiquitin-60S ribosomal protein L40	14.728	20131212_LVN_TVACVAEA120705_LVN_IC_Gel_40 20131212_LVN_TVACVAEA120705_LVN_IC_Gel_47 20131212_LVN_TVACVAEA120705_LVN_IC_Gel_56 20131212_LVN_TVACVAEA120705_LVN_IC_Gel_57	87 127 44 98	15 9 7 9	4 4 1 2	5 4 4 3	3 2 1 1	39.1 30.5 32 25	5 4 4 3	0 0 0 0
P49448	Glutamate dehydrogenase 2, mitochondrial	61.434	20131212_LVN_TVACVAEA120705_LVN_EC_Gel_27 20131212_LVN_TVACVAEA120705_LVN_IC_Gel_58 20131212_LVN_TVACVAEA120705_LVN_IC_Gel_62	63 161 61	5 8 6	1 4 2	4 5 5	1 2 2	6.8 9.1 8.1	4 5 5	0 0 0
O60812	Heterogeneous nuclear ribonucleoprotein C-like 1	32.142	20131212_LVN_TVACVAEA120705_LVN_EC_Gel_36 20131212_LVN_TVACVAEA120705_LVN_IC_Gel_57 20131212_LVN_TVACVAEA120705_LVN_IC_Gel_59	59 48 113	4 7 6	1 1 5	3 4 4	1 1 3	9.2 10.2 11.6	3 4 4	0 0 0
Q15155	Nodal modulator 1	134.324	20131212_LVN_TVACVAEA120705_LVN_EC_Gel_22 20131212_LVN_TVACVAEA120705_LVN_IC_Gel_43 20131212_LVN_TVACVAEA120705_LVN_IC_Gel_45	87 41 44	5 3 3	3 1 1	3 2 3	2 1 1	2.5 1.7 2.8	3 2 3	0 0 0
P0C7P4	Putative cytochrome b-c1 complex subunit Rieske-like protein 1	30.815	20131212_LVN_TVACVAEA120705_LVN_IC_Gel_60 20131212_LVN_TVACVAEA120705_LVN_IC_Gel_62 20131212_LVN_TVACVAEA120705_LVN_IC_Gel_63	111 136 178	1 4 6	1 3 6	1 2 2	1 1 2	7.4 7.8 7.8	1 2 2	0 0 0
P30046	D-dopachrome decarboxylase	12.712	20131212_LVN_TVACVAEA120705_LVN_IC_Gel_62 20131212_LVN_TVACVAEA120705_LVN_IC_Gel_63	53 33	17 7	5 1	3 2	2 1	19.5 13.6	3 2	0 0
Q14315	Filamin-C	291.022	20131212_LVN_TVACVAEA120705_LVN_IC_Gel_48 20131212_LVN_TVACVAEA120705_LVN_IC_Gel_61	59 90	3 7	1 2	2 4	1 1	1 1.7	2 4	0 0
P14649	Myosin light chain 6B	22.764	20131212_LVN_TVACVAEA120705_LVN_EC_Gel_35 20131212_LVN_TVACVAEA120705_LVN_IC_Gel_58	43 46	1 3	1 2	1 2	1 1	6.3 11.1	1 2	0 0
Q6NVV1	Putative 60S ribosomal protein L13a-like MGC87657	12.135	20131212_LVN_TVACVAEA120705_LVN_IC_Gel_41 20131212_LVN_TVACVAEA120705_LVN_IC_Gel_61	62 33	7 1	1 1	3 1	1 1	29.4 10.8	3 1	0 0
Q9BWF3	RNA-binding protein 4	40.314	20131212_LVN_TVACVAEA120705_LVN_IC_Gel_53 20131212_LVN_TVACVAEA120705_LVN_IC_Gel_54	40 51	4 8	1 3	4 7	1 2	9.9 22.3	4 7	0 0
Q86SE5	RNA-binding Raly-like protein	32.331	20131212_LVN_TVACVAEA120705_LVN_IC_Gel_55 20131212_LVN_TVACVAEA120705_LVN_IC_Gel_62	104 64	2 1	2 1	1 1	1 1	4.1 4.1	1 1	0 0
Q92804	TATA-binding protein-associated factor 2N	61.83	20131212_LVN_TVACVAEA120705_LVN_IC_Gel_54 20131212_LVN_TVACVAEA120705_LVN_IC_Gel_59	77 89	3 3	1 2	2 2	1 1	4.4 3.9	2 2	0 0
P04350	Tubulin beta-4A chain	49.586	20131212_LVN_TVACVAEA120705_LVN_EC_Gel_34 20131212_LVN_TVACVAEA120705_LVN_EC_Gel_35	57 41	2 4	2 1	1 2	1 1	2 5.6	1 1	0 0
P01876	Ig alpha-1 chain C region	37.655	20131212_LVN_TVACVAEA120705_LVN_EC_Gel_18 20131212_LVN_TVACVAEA120705_LVN_EC_Gel_19 20131212_LVN_TVACVAEA120705_LVN_EC_Gel_20 20131212_LVN_TVACVAEA120705_LVN_EC_Gel_21 20131212_LVN_TVACVAEA120705_LVN_EC_Gel_22 20131212_LVN_TVACVAEA120705_LVN_EC_Gel_23 20131212_LVN_TVACVAEA120705_LVN_EC_Gel_24 20131212_LVN_TVACVAEA120705_LVN_EC_Gel_25 20131212_LVN_TVACVAEA120705_LVN_EC_Gel_26 20131212_LVN_TVACVAEA…	91 95 37 171 351 40 32 161 685 669 353 386 281 146 91 273 262 213 53 51	5 5 2 9 10 1 1 7 25 23 12 16 12 6 5 6 8 5 1 1	3 4 1 6 10 1 1 7 19 22 12 14 10 5 4 6 8 4 1 1	3 5 1 5 6 1 1 4 10 11 7 7 6 4 4 4 3 2 1 1	2 4 1 5 6 1 1 4 8 10 7 7 6 3 3 4 3 2 1 1	11 17.8 3.4 17.8 20.4 2.5 2.8 13.6 41.4 50.4 26.9 22.4 20.4 11.3 13 14.4 11 7.6 2.5 2.8	3 5 1 5 6 1 1 4 10 11 7 7 6 4 4 4 3 2 1 1	3889	0.0043	7	5.31313	X	X	0.00549	9	2.63026	X	X	2.1e-05	2	8429.04		X	232.525	7	5.31313	X	X	182.209	9	2.63026	X	X	46995.2	2	8429.04		X
P35908	Keratin, type II cytoskeletal 2 epidermal	65.433	20131212_LVN_TVACVAEA120705_LVN_EC_Gel_18 20131212_LVN_TVACVAEA120705_LVN_EC_Gel_19 20131212_LVN_TVACVAEA120705_LVN_EC_Gel_20 20131212_LVN_TVACVAEA120705_LVN_EC_Gel_21 20131212_LVN_TVACVAEA120705_LVN_EC_Gel_22 20131212_LVN_TVACVAEA120705_LVN_EC_Gel_23 20131212_LVN_TVACVAEA120705_LVN_EC_Gel_24 20131212_LVN_TVACVAEA120705_LVN_EC_Gel_25 20131212_LVN_TVACVAEA120705_LVN_EC_Gel_27 20131212_LVN_TVACVAEA…	2227 459 712 734 379 299 165 230 217 253 225 840 397 263 583 473 694 538 257 841 4561 1707 667 393 351 210 109 224 344 392 256 484 192 258 206 191 369 294 179 289 1480	86 22 29 44 18 10 5 11 8 7 9 33 11 20 17 15 20 15 8 25 141 66 28 15 14 7 7 12 23 16 17 31 11 11 10 10 19 12 7 9 57	72 16 22 28 13 8 5 6 5 6 5 24 10 11 15 15 20 15 7 25 130 57 23 10 10 6 4 6 15 13 11 18 6 8 5 6 14 8 7 9 53	27 12 13 19 12 6 3 7 5 3 7 14 7 9 10 8 10 8 4 11 36 21 12 12 10 6 6 8 12 8 9 13 7 7 7 7 11 7 5 5 19	27 8 9 15 8 5 3 4 4 3 3 10 6 8 8 8 10 8 4 11 35 20 11 8 8 5 3 4 9 6 7 8 4 5 4 4 9 4 5 5 18	54.8 19.9 25.8 33 20 9.7 5 11.6 8.9 5.6 11.4 24.7 12.2 15.2 17.4 13.8 18.5 14.1 6.4 18.5 65.9 37.9 19.6 20.7 17.7 10.3 9.5 10.2 18.3 13.8 15 21.3 10.8 12.8 11.1 11.7 18.2 11.3 8.3 8.1 30.2	27 11 11 18 11 5 3 6 5 3 7 14 6 9 9 8 10 8 4 11 36 21 11 12 10 6 4 6 11 8 9 11 5 7 7 7 11 6 5 5 18	23190	0.00389	38	4.1257	X	X	0.00342	41	4.22459	X	X	0.00191	7	2015.44		X	257.261	38	4.1257	X	X	292.457	41	4.22459	X	X	522.359	7	2015.64		X
P02538	Keratin, type II cytoskeletal 6A	60.045	20131212_LVN_TVACVAEA120705_LVN_EC_Gel_18 20131212_LVN_TVACVAEA120705_LVN_EC_Gel_19 20131212_LVN_TVACVAEA120705_LVN_EC_Gel_21 20131212_LVN_TVACVAEA120705_LVN_EC_Gel_39 20131212_LVN_TVACVAEA120705_LVN_IC_Gel_40 20131212_LVN_TVACVAEA120705_LVN_IC_Gel_41 20131212_LVN_TVACVAEA120705_LVN_IC_Gel_47 20131212_LVN_TVACVAEA120705_LVN_IC_Gel_64	759 233 273 1894 918 287 116 391	37 13 22 78 40 19 13 25	31 8 12 67 34 11 4 16	16 8 11 24 17 12 9 10	16 5 7 23 15 8 4 8	29.1 14.5 20.4 35.8 30.3 20.9 14.5 16.8	16 7 9 24 16 10 4 8	7895	0.00173	11	3.99123	X	X	0.00901	13	11.1547	X	X	0.10297	3	10.3448		X	576.382	11	3.99123	X	X	110.946	13	11.1543	X	X	9.70909	3	10.349		X
P13647	Keratin, type II cytoskeletal 5	62.378	20131212_LVN_TVACVAEA120705_LVN_EC_Gel_18 20131212_LVN_TVACVAEA120705_LVN_EC_Gel_21 20131212_LVN_TVACVAEA120705_LVN_EC_Gel_30 20131212_LVN_TVACVAEA120705_LVN_EC_Gel_35 20131212_LVN_TVACVAEA120705_LVN_EC_Gel_38 20131212_LVN_TVACVAEA120705_LVN_EC_Gel_39 20131212_LVN_TVACVAEA120705_LVN_IC_Gel_40 20131212_LVN_TVACVAEA120705_LVN_IC_Gel_41 20131212_LVN_TVACVAEA120705_LVN_IC_Gel_51 20131212_LVN_TVACVAEA…	613 244 245 156 182 1869 761 325 87 170 30 84 678	41 26 12 6 6 90 42 20 21 22 5 3 33	32 10 6 4 4 71 31 12 6 6 1 2 24	21 13 7 4 3 29 14 11 11 9 4 2 15	18 5 4 2 2 26 11 8 5 3 1 1 12	36.3 19.2 11.5 7.6 5.9 39.5 22.7 18.3 16.3 12.7 6.1 3.2 23.4	21 11 5 4 3 29 13 9 10 6 1 1 13	7010	0.00142	10	6.30488	X	X	0.00952	12	12.4889	X	X	0.10297	3	10.3448		X	706.65	10	6.30488	X	X	105.044	12	12.4884	X	X	9.70909	3	10.349		X
P04259	Keratin, type II cytoskeletal 6B	60.067	20131212_LVN_TVACVAEA120705_LVN_EC_Gel_18 20131212_LVN_TVACVAEA120705_LVN_EC_Gel_26 20131212_LVN_TVACVAEA120705_LVN_EC_Gel_30 20131212_LVN_TVACVAEA120705_LVN_EC_Gel_32 20131212_LVN_TVACVAEA120705_LVN_EC_Gel_39 20131212_LVN_TVACVAEA120705_LVN_IC_Gel_42 20131212_LVN_TVACVAEA120705_LVN_IC_Gel_44 20131212_LVN_TVACVAEA120705_LVN_IC_Gel_48	796 115 415 242 1756 267 126 148	40 5 22 19 75 13 7 4	31 4 14 9 64 8 5 4	16 4 11 8 22 10 5 2	15 3 6 6 21 6 3 2	29.1 7.6 18.4 14 31 18.4 9.2 3.9	16 3 9 7 22 10 3 2	10109	0.0043	21	2.5774	X	X	0.00933	23	8.487	X	X	0.17243	2	21.1877		X	232.771	21	2.5774	X	X	107.198	23	8.48679	X	X	5.79714	2	21.1982		X
P04217	Alpha-1B-glycoprotein	54.254	20131212_LVN_TVACVAEA120705_LVN_EC_Gel_18 20131212_LVN_TVACVAEA120705_LVN_EC_Gel_19 20131212_LVN_TVACVAEA120705_LVN_EC_Gel_20 20131212_LVN_TVACVAEA120705_LVN_EC_Gel_21 20131212_LVN_TVACVAEA120705_LVN_EC_Gel_22 20131212_LVN_TVACVAEA120705_LVN_EC_Gel_23 20131212_LVN_TVACVAEA120705_LVN_EC_Gel_24 20131212_LVN_TVACVAEA120705_LVN_EC_Gel_25 20131212_LVN_TVACVAEA120705_LVN_EC_Gel_26 20131212_LVN_TVACVAEA…	155 331 176 264 416 206 909 1518 426 47 801 172 287 266 75 412 374 574 621	9 13 10 13 17 6 44 82 15 2 35 6 13 11 4 13 12 19 16	5 12 8 9 15 6 35 57 14 2 25 6 11 9 2 10 11 19 16	5 8 7 8 10 4 14 16 8 2 15 3 6 7 4 7 5 6 6	4 7 6 6 8 4 13 13 7 2 11 3 6 6 2 5 5 6 6	10.9 21.2 16.8 22.8 27.1 10.3 44 57.2 28.1 4.6 44.6 8.7 14.3 18.2 8.9 20 11.3 16 16.8	5 8 7 8 10 4 14 16 8 2 15 3 6 7 4 7 5 6 6	7503	0.02255	31	6.18665	X	X	0.01534	26	7.52714	X	X	0.25814	11	10.0782		X	44.3246	31	6.18738	X	X	65.1641	26	7.52715	X	X	3.87428	11	10.077		X
Q8N4F0	BPI fold-containing family B member 2	49.172	20131212_LVN_TVACVAEA120705_LVN_EC_Gel_27 20131212_LVN_TVACVAEA120705_LVN_EC_Gel_28	119 76	8 4	4 2	3 1	2 1	7.9 3.9	3 1	167	1.14243	4	1.08068	X	X	1.31556	4	1.14943	X	X	0.88376	4	1.13353		X	0.87502	4	1.08048	X	X	0.75991	4	1.14918	X	X	1.13157	4	1.13361		X
P62249	40S ribosomal protein S16	16.445	20131212_LVN_TVACVAEA120705_LVN_IC_Gel_59 20131212_LVN_TVACVAEA120705_LVN_IC_Gel_60 20131212_LVN_TVACVAEA120705_LVN_IC_Gel_61 20131212_LVN_TVACVAEA120705_LVN_IC_Gel_62	79 479 621 161	3 27 58 9	2 19 30 4	2 7 10 2	2 7 10 1	14.4 43.8 60.3 12.3	2 7 10 2	1268	0.90343	5	1.08334	X	X	1.05841	3	1.01839	X	X	0.9116	5	1.10174		X	1.10647	5	1.08348	X	X	0.9449	3	1.01868	X	X	1.09746	5	1.10153		X
P07858	Cathepsin B	37.822	20131212_LVN_TVACVAEA120705_LVN_EC_Gel_28 20131212_LVN_TVACVAEA120705_LVN_IC_Gel_56 20131212_LVN_TVACVAEA120705_LVN_IC_Gel_57 20131212_LVN_TVACVAEA120705_LVN_IC_Gel_58 20131212_LVN_TVACVAEA120705_LVN_IC_Gel_59	54 174 53 472 147	7 15 1 44 14	3 9 1 24 6	4 5 1 8 5	2 3 1 7 3	10.3 15.9 3.2 26.3 20.1	4 5 1 8 5	789	1.25153	4	1.0507	X	X	1.36442	3	1.09217	X	X	0.914	4	1.06533		X	0.79927	4	1.05129	X	X	0.73303	3	1.09213	X	X	1.09411	4	1.06477		X
P08865	40S ribosomal protein SA	32.854	20131212_LVN_TVACVAEA120705_LVN_IC_Gel_53 20131212_LVN_TVACVAEA120705_LVN_IC_Gel_54 20131212_LVN_TVACVAEA120705_LVN_IC_Gel_58	2276 1183 52	64 30 1	52 26 1	11 8 1	10 8 1	49.5 42 4.4	10 8 1	3456	0.91244	9	1.06437	X	X	0.93838	11	1.0916	X	X	0.95639	8	1.06887		X	1.09571	9	1.06446	X	X	1.06569	11	1.09184	X	X	1.0457	8	1.06893		X
P06681	Complement C2	83.268	20131212_LVN_TVACVAEA120705_LVN_EC_Gel_18 20131212_LVN_TVACVAEA120705_LVN_EC_Gel_19 20131212_LVN_TVACVAEA120705_LVN_EC_Gel_20 20131212_LVN_TVACVAEA120705_LVN_EC_Gel_21 20131212_LVN_TVACVAEA120705_LVN_EC_Gel_22 20131212_LVN_TVACVAEA120705_LVN_EC_Gel_23 20131212_LVN_TVACVAEA120705_LVN_EC_Gel_24 20131212_LVN_TVACVAEA120705_LVN_EC_Gel_25 20131212_LVN_TVACVAEA120705_LVN_EC_Gel_27 20131212_LVN_TVACVAEA…	36 98 92 126 402 2301 149 90 46 144	9 9 15 12 25 99 12 8 1 8	2 5 6 7 18 73 8 5 1 5	8 6 12 10 15 27 7 8 1 3	2 3 5 7 11 22 4 5 1 2	11.6 8.5 18.1 15 21.4 38 11.3 11.7 1.6 4.1	8 6 12 10 15 27 7 8 1 3	3239	1.20173	6	1.11461	X	X	1.27471	7	1.0736	X	X	0.95692	7	1.07093		X	0.83175	6	1.11457	X	X	0.78441	7	1.07361	X	X	1.04523	7	1.07136		X
P60174	Triosephosphate isomerase	30.791	20131212_LVN_TVACVAEA120705_LVN_EC_Gel_31 20131212_LVN_TVACVAEA120705_LVN_EC_Gel_32 20131212_LVN_TVACVAEA120705_LVN_IC_Gel_57 20131212_LVN_TVACVAEA120705_LVN_IC_Gel_58	1164 969 3507 810	43 38 123 41	39 32 103 31	15 16 19 14	15 15 19 13	68.5 72 75.5 62.6	15 16 19 14	6362	0.91816	6	1.05575	X	X	0.92037	6	1.01717	X	X	0.95884	7	1.14147			1.08853	6	1.05564	X	X	1.08572	6	1.01807	X	X	1.04312	7	1.14126
P51654	Glypican-3	65.563	20131212_LVN_TVACVAEA120705_LVN_EC_Gel_18 20131212_LVN_TVACVAEA120705_LVN_EC_Gel_19 20131212_LVN_TVACVAEA120705_LVN_EC_Gel_20 20131212_LVN_TVACVAEA120705_LVN_EC_Gel_21 20131212_LVN_TVACVAEA120705_LVN_EC_Gel_22 20131212_LVN_TVACVAEA120705_LVN_EC_Gel_23 20131212_LVN_TVACVAEA120705_LVN_EC_Gel_24 20131212_LVN_TVACVAEA120705_LVN_EC_Gel_25 20131212_LVN_TVACVAEA120705_LVN_EC_Gel_26 20131212_LVN_TVACVAEA…	335 571 1061 1167 1222 658 243 371 451 753 523 1826 607 26 62 41 197 226 76 368 595	25 36 61 70 66 42 20 21 17 23 22 67 30 2 2 1 17 12 3 16 14	13 20 40 39 41 27 8 11 10 20 14 46 20 2 1 1 11 9 3 7 9	7 12 13 14 15 11 6 7 7 7 9 14 11 1 2 1 7 7 1 7 3	5 8 11 10 12 10 4 5 3 7 6 12 10 1 1 1 5 5 1 2 3	13.3 21.6 20.2 21.2 22.2 17.1 11.4 11.4 11.4 12.2 15.5 26.9 19 1.2 3.6 1.4 11.4 12.2 2.2 14.1 7.1	7 12 13 14 15 11 6 7 7 7 9 14 11 1 2 1 7 7 1 7 3	10777	1.24944	33	1.09587	X	X	1.34969	34	1.14503	X	X	0.96627	32	1.19664		X	0.80015	33	1.09598	X	X	0.74068	34	1.1452	X	X	1.03499	32	1.19667		X
O60701	UDP-glucose 6-dehydrogenase	55.024	20131212_LVN_TVACVAEA120705_LVN_EC_Gel_33 20131212_LVN_TVACVAEA120705_LVN_EC_Gel_34 20131212_LVN_TVACVAEA120705_LVN_EC_Gel_36 20131212_LVN_TVACVAEA120705_LVN_IC_Gel_40 20131212_LVN_TVACVAEA120705_LVN_IC_Gel_41 20131212_LVN_TVACVAEA120705_LVN_IC_Gel_42 20131212_LVN_TVACVAEA120705_LVN_IC_Gel_43 20131212_LVN_TVACVAEA120705_LVN_IC_Gel_44 20131212_LVN_TVACVAEA120705_LVN_IC_Gel_45 20131212_LVN_TVACVAEA…	99 38 48 142 273 286 163 90 231 229 67 418 5157 1062 525 559 98 297 263 263 108 51 116 123 94	3 1 2 6 13 11 10 14 17 16 2 20 199 55 23 28 9 8 10 10 4 1 3 4 3	3 1 1 5 11 10 8 5 10 11 2 13 146 37 17 23 4 7 9 9 4 1 3 4 3	2 1 1 5 8 7 7 8 12 11 1 10 34 18 15 12 6 6 7 7 3 1 2 1 1	2 1 1 4 7 6 5 4 9 9 1 7 31 14 11 12 4 5 6 6 3 1 2 1 1	4.3 1.8 2 11.1 15.2 18.4 17.8 18 33.6 30.6 1.8 24.1 77.3 43.5 38.3 32.4 14 15.8 15.8 15.8 7.3 1.8 5.5 2 2	2 1 1 5 8 7 7 8 12 11 1 10 34 18 15 12 6 6 7 7 3 1 2 1 1	10104	0.96362	15	1.05091	X	X	1.05352	16	1.0609	X	X	0.96903	17	1.08569			1.03731	15	1.05081	X	X	0.94941	16	1.06148	X	X	1.03185	17	1.08573
P14618	Pyruvate kinase PKM	57.937	20131212_LVN_TVACVAEA120705_LVN_IC_Gel_40 20131212_LVN_TVACVAEA120705_LVN_IC_Gel_41 20131212_LVN_TVACVAEA120705_LVN_IC_Gel_42 20131212_LVN_TVACVAEA120705_LVN_IC_Gel_43 20131212_LVN_TVACVAEA120705_LVN_IC_Gel_44 20131212_LVN_TVACVAEA120705_LVN_IC_Gel_45 20131212_LVN_TVACVAEA120705_LVN_IC_Gel_46 20131212_LVN_TVACVAEA120705_LVN_IC_Gel_47 20131212_LVN_TVACVAEA120705_LVN_IC_Gel_49 20131212_LVN_TVACVAEA…	478 377 278 368 154 181 45 139 262 6705 1487 156 126 106 46 119 38 331 53 100 130	28 22 17 18 14 18 1 13 19 273 72 17 11 8 1 3 4 18 4 5 4	19 17 12 13 7 9 1 9 10 195 49 6 3 4 1 3 1 11 2 3 3	14 11 10 9 9 12 1 7 9 39 28 10 6 7 1 3 4 7 4 3 4	11 9 7 9 5 7 1 4 8 35 22 4 2 4 1 3 1 6 2 1 3	31.1 24.9 20.9 19.8 20 32.2 2.1 15.3 23.4 75.5 61.2 25.6 14.9 19.6 2.1 6.8 7.2 20.2 8.5 5.8 8.1	12 11 10 9 9 12 1 7 8 39 28 10 4 7 1 3 4 7 4 2 4	11080	0.90898	16	1.04446	X	X	0.9532	18	1.08379	X	X	0.9732	17	1.05589		X	1.09982	16	1.04438	X	X	1.04893	18	1.08373	X	X	1.02747	17	1.05577		X
P00734	Prothrombin	70.037	20131212_LVN_TVACVAEA120705_LVN_EC_Gel_18 20131212_LVN_TVACVAEA120705_LVN_EC_Gel_19 20131212_LVN_TVACVAEA120705_LVN_EC_Gel_20 20131212_LVN_TVACVAEA120705_LVN_EC_Gel_21 20131212_LVN_TVACVAEA120705_LVN_EC_Gel_22 20131212_LVN_TVACVAEA120705_LVN_EC_Gel_23 20131212_LVN_TVACVAEA120705_LVN_EC_Gel_24 20131212_LVN_TVACVAEA120705_LVN_EC_Gel_25 20131212_LVN_TVACVAEA120705_LVN_EC_Gel_26 20131212_LVN_TVACVAEA…	25 84 53 50 105 55 1950 1101 67 33 70 25 41	2 4 3 5 2 2 75 55 5 1 1 6 1	1 4 3 3 2 2 57 39 2 1 1 1 1	2 2 2 2 1 1 20 12 2 1 1 6 1	1 2 2 2 1 1 18 11 2 1 1 1 1	4.7 4.7 4.7 4.7 1.6 3.1 42.3 29.9 5.1 1.4 1.4 14 3.1	2 2 2 2 1 1 20 12 2 1 1 6 1	3306	1.097	11	1.05084	X	X	1.12933	10	1.03264	X	X	0.97955	10	1.04364		X	0.91137	11	1.05085	X	X	0.88538	10	1.0327	X	X	1.02083	10	1.0432		X
P36955	Pigment epithelium-derived factor	46.312	20131212_LVN_TVACVAEA120705_LVN_EC_Gel_18 20131212_LVN_TVACVAEA120705_LVN_EC_Gel_19 20131212_LVN_TVACVAEA120705_LVN_EC_Gel_20 20131212_LVN_TVACVAEA120705_LVN_EC_Gel_21 20131212_LVN_TVACVAEA120705_LVN_EC_Gel_22 20131212_LVN_TVACVAEA120705_LVN_EC_Gel_23 20131212_LVN_TVACVAEA120705_LVN_EC_Gel_25 20131212_LVN_TVACVAEA120705_LVN_EC_Gel_26 20131212_LVN_TVACVAEA120705_LVN_EC_Gel_27 20131212_LVN_TVACVAEA…	396 462 260 340 361 118 124 108 638 3950 326 217 64 83 113 25	15 17 13 19 15 6 8 4 25 161 11 7 3 3 2 7	12 14 9 12 12 4 5 3 19 115 10 6 2 2 2 1	8 8 7 10 7 5 5 3 14 24 6 4 3 2 1 7	7 6 6 8 6 4 3 2 12 19 5 3 2 1 1 1	19.9 19.9 18.4 26.3 18.4 12.2 12.7 8.9 38.5 55.3 16.3 10.5 6.2 4.8 2.9 16	8 8 7 10 7 5 5 3 14 24 6 4 3 2 1 7	7152	1.2279	7	1.04867	X	X	1.30302	8	1.07251	X	X	0.98118	8	1.05135		X	0.81425	7	1.04889	X	X	0.76754	8	1.07279	X	X	1.01914	8	1.05128		X
Q08211	ATP-dependent RNA helicase A	140.958	20131212_LVN_TVACVAEA120705_LVN_IC_Gel_40 20131212_LVN_TVACVAEA120705_LVN_IC_Gel_41 20131212_LVN_TVACVAEA120705_LVN_IC_Gel_42 20131212_LVN_TVACVAEA120705_LVN_IC_Gel_43 20131212_LVN_TVACVAEA120705_LVN_IC_Gel_44 20131212_LVN_TVACVAEA120705_LVN_IC_Gel_45	36 349 131 1691 390 94	5 22 9 65 24 9	1 14 6 47 14 4	3 15 6 24 16 7	1 10 4 19 10 4	2 13.5 4.5 21.6 13.9 7.1	3 15 6 24 16 7	2552	1.18466	3	1.04215	X	X	1.19358	3	1.07202	X	X	0.99387	4	1.05111		X	0.84387	3	1.0429	X	X	0.8378	3	1.07231	X	X	1.00618	4	1.05054		X
P20618	Proteasome subunit beta type-1	26.489	20131212_LVN_TVACVAEA120705_LVN_EC_Gel_33 20131212_LVN_TVACVAEA120705_LVN_IC_Gel_59 20131212_LVN_TVACVAEA120705_LVN_IC_Gel_60	76 1064 59	7 62 4	4 40 3	5 13 2	3 10 2	28.6 59.3 14.1	5 13 2	1144	0.85791	6	1.03088	X	X	0.87672	6	1.05165	X	X	0.99543	6	1.03451		X	1.16513	6	1.0309	X	X	1.1405	6	1.05169	X	X	1.00398	6	1.03417		X
P28070	Proteasome subunit beta type-4	29.204	20131212_LVN_TVACVAEA120705_LVN_EC_Gel_33 20131212_LVN_TVACVAEA120705_LVN_IC_Gel_59	151 1459	7 48	7 39	4 9	4 8	20.5 50.4	4 9	1579	0.87317	3	1.03005	X	X	0.889	3	1.00802	X	X	0.99901	3	1.03016		X	1.14475	3	1.03049	X	X	1.12472	3	1.00805	X	X	1.00115	3	1.02997		X
P27144	Adenylate kinase 4, mitochondrial	25.268	20131212_LVN_TVACVAEA120705_LVN_IC_Gel_57	1174	59	52	11	9	51.1	11	1174	1.05961	3	1.01986	X	X	1.09369	4	1.04398	X	X	0.99927	4	1.01376		X	0.94373	3	1.01922	X	X	0.9145	4	1.04384	X	X	1.00119	4	1.01467		X
P00751	Complement factor B	85.533	20131212_LVN_TVACVAEA120705_LVN_EC_Gel_18 20131212_LVN_TVACVAEA120705_LVN_EC_Gel_19 20131212_LVN_TVACVAEA120705_LVN_EC_Gel_20 20131212_LVN_TVACVAEA120705_LVN_EC_Gel_21 20131212_LVN_TVACVAEA120705_LVN_EC_Gel_22 20131212_LVN_TVACVAEA120705_LVN_EC_Gel_23 20131212_LVN_TVACVAEA120705_LVN_EC_Gel_24 20131212_LVN_TVACVAEA120705_LVN_EC_Gel_25 20131212_LVN_TVACVAEA120705_LVN_EC_Gel_26 20131212_LVN_TVACVAEA…	279 286 231 183 365 1899 411 81 36 58 58 64 71	20 27 27 27 31 108 27 3 3 6 1 7 2	13 19 13 12 18 84 18 1 1 4 1 5 2	12 14 13 16 16 30 14 3 3 5 1 6 2	9 11 8 9 11 25 10 1 1 3 1 5 2	16 20.8 18.1 21.3 23 36.5 19.6 4.2 5.5 6.5 1.4 9.6 4.3	12 14 13 16 16 30 14 3 3 5 1 6 2	3672	1.18368	9	1.05573	X	X	1.22334	10	1.05698	X	X	0.99996	8	1.01841		X	0.84469	9	1.05592	X	X	0.81718	10	1.05739	X	X	1	8	1.01831		X
P63220	40S ribosomal protein S21	9.111	20131212_LVN_TVACVAEA120705_LVN_IC_Gel_62 20131212_LVN_TVACVAEA120705_LVN_IC_Gel_63	539 638	23 22	19 21	5 3	4 3	51.8 44.6	5 3	1149	0.88169	5	1.05488	X	X	0.9092	5	1.04211	X	X	1.00386	6	1.09009		X	1.13372	5	1.05503	X	X	1.09954	5	1.042	X	X	0.99624	6	1.08981		X
P52895	Aldo-keto reductase family 1 member C2	36.735	20131212_LVN_TVACVAEA120705_LVN_EC_Gel_30 20131212_LVN_TVACVAEA120705_LVN_IC_Gel_40 20131212_LVN_TVACVAEA120705_LVN_IC_Gel_47 20131212_LVN_TVACVAEA120705_LVN_IC_Gel_54 20131212_LVN_TVACVAEA120705_LVN_IC_Gel_55 20131212_LVN_TVACVAEA120705_LVN_IC_Gel_57 20131212_LVN_TVACVAEA120705_LVN_IC_Gel_60	494 122 185 1799 2343 226 495	29 8 16 115 102 17 29	22 5 11 76 89 13 20	9 5 7 19 20 9 13	8 4 6 16 16 7 9	29.7 17.3 28.2 57 67.2 31 47.1	9 5 7 18 19 9 12	7467	1.03112	19	1.0301	X	X	1.06279	21	1.06796	X	X	1.00854	26	1.08979		X	0.96932	19	1.02997	X	X	0.94094	21	1.06824	X	X	0.99142	26	1.08981		X
Q16881	Thioredoxin reductase 1, cytoplasmic	70.906	20131212_LVN_TVACVAEA120705_LVN_EC_Gel_27 20131212_LVN_TVACVAEA120705_LVN_IC_Gel_49 20131212_LVN_TVACVAEA120705_LVN_IC_Gel_50 20131212_LVN_TVACVAEA120705_LVN_IC_Gel_51	225 110 1463 1640	4 4 75 87	3 2 48 50	3 3 23 28	2 2 17 19	7.4 6.9 46.5 53.2	3 3 23 28	3349	0.78235	4	1.0609	X	X	0.7649	3	1.0951	X	X	1.01043	2	1.03653		X	1.27774	4	1.06098	X	X	1.30739	3	1.0952	X	X	0.98994	2	1.03695		X
P00390	Glutathione reductase, mitochondrial	56.257	20131212_LVN_TVACVAEA120705_LVN_EC_Gel_27 20131212_LVN_TVACVAEA120705_LVN_IC_Gel_51 20131212_LVN_TVACVAEA120705_LVN_IC_Gel_52	53 2283 131	3 116 3	2 76 1	3 24 3	2 23 1	7.9 63 10.9	3 24 3	2405	0.933	5	1.04983	X	X	0.91809	6	1.08409	X	X	1.02309	5	1.08075		X	1.0716	5	1.04978	X	X	1.08914	6	1.08396	X	X	0.97761	5	1.08071		X
P29692	Elongation factor 1-delta	31.122	20131212_LVN_TVACVAEA120705_LVN_EC_Gel_33 20131212_LVN_TVACVAEA120705_LVN_IC_Gel_54 20131212_LVN_TVACVAEA120705_LVN_IC_Gel_55 20131212_LVN_TVACVAEA120705_LVN_IC_Gel_58 20131212_LVN_TVACVAEA120705_LVN_IC_Gel_59	82 1375 104 69 122	1 52 2 1 2	1 41 2 1 2	1 14 2 1 2	1 10 2 1 2	4.6 51.6 8.9 4.6 8.9	1 14 2 1 2	1624	0.96273	6	1.0303	X	X	0.94718	6	1.02733	X	X	1.02669	5	1.0265		X	1.03878	6	1.03113	X	X	1.05569	6	1.02729	X	X	0.97403	5	1.02654		X
P05546	Heparin cofactor 2	57.071	20131212_LVN_TVACVAEA120705_LVN_EC_Gel_18 20131212_LVN_TVACVAEA120705_LVN_EC_Gel_19 20131212_LVN_TVACVAEA120705_LVN_EC_Gel_20 20131212_LVN_TVACVAEA120705_LVN_EC_Gel_21 20131212_LVN_TVACVAEA120705_LVN_EC_Gel_22 20131212_LVN_TVACVAEA120705_LVN_EC_Gel_23 20131212_LVN_TVACVAEA120705_LVN_EC_Gel_24 20131212_LVN_TVACVAEA120705_LVN_EC_Gel_25 20131212_LVN_TVACVAEA120705_LVN_EC_Gel_26 20131212_LVN_TVACVAEA…	50 41 41 67 65 50 81 475 137 64 29	5 4 4 8 6 3 12 45 14 4 2	2 2 2 4 3 2 7 27 9 3 1	3 2 3 3 4 3 6 13 9 3 1	1 1 1 3 2 2 3 9 6 2 1	5.4 3.6 5.4 5.4 7.2 5.4 10.2 27.7 17.4 5 1.8	3 2 3 3 4 3 6 13 9 3 1	817	1.59204	3	1.08238	X	X	1.57024	3	1.16358	X	X	1.02706	3	1.10992		X	0.62807	3	1.08255	X	X	0.6367	3	1.16314	X	X	0.97363	3	1.11075		X
Q12931	Heat shock protein 75 kDa, mitochondrial	80.11	20131212_LVN_TVACVAEA120705_LVN_IC_Gel_48 20131212_LVN_TVACVAEA120705_LVN_IC_Gel_54	1122 27	33 1	28 1	13 1	13 1	23.7 1.7	13 1	3845	0.8464	12	1.21754	X	X	0.84145	10	1.24226	X	X	1.03976	11	1.10264		X	1.18112	12	1.21746	X	X	1.18808	10	1.2422	X	X	0.96198	11	1.10286		X
P61626	Lysozyme C	16.537	20131212_LVN_TVACVAEA120705_LVN_EC_Gel_33 20131212_LVN_TVACVAEA120705_LVN_EC_Gel_34 20131212_LVN_TVACVAEA120705_LVN_EC_Gel_35 20131212_LVN_TVACVAEA120705_LVN_EC_Gel_36 20131212_LVN_TVACVAEA120705_LVN_EC_Gel_37 20131212_LVN_TVACVAEA120705_LVN_IC_Gel_61 20131212_LVN_TVACVAEA120705_LVN_IC_Gel_62	44 68 300 1138 109 207 93	1 2 10 60 2 6 4	1 1 8 41 2 6 2	1 1 3 10 1 2 3	1 1 2 9 1 2 2	8.1 8.1 20.9 68.2 8.1 16.2 21.6	1 1 3 10 1 2 3	1770	1.33481	4	1.03326	X	X	1.26217	5	1.06093	X	X	1.04842	6	1.07963		X	0.74903	4	1.03316	X	X	0.79226	5	1.06104	X	X	0.95408	6	1.07934		X
P35542	Serum amyloid A-4 protein	14.747	20131212_LVN_TVACVAEA120705_LVN_EC_Gel_28 20131212_LVN_TVACVAEA120705_LVN_EC_Gel_29 20131212_LVN_TVACVAEA120705_LVN_EC_Gel_30 20131212_LVN_TVACVAEA120705_LVN_EC_Gel_31 20131212_LVN_TVACVAEA120705_LVN_EC_Gel_32 20131212_LVN_TVACVAEA120705_LVN_EC_Gel_33 20131212_LVN_TVACVAEA120705_LVN_EC_Gel_34 20131212_LVN_TVACVAEA120705_LVN_EC_Gel_35 20131212_LVN_TVACVAEA120705_LVN_EC_Gel_36	51 53 121 211 257 221 243 326 353	6 5 11 19 13 19 13 22 34	3 1 7 10 8 10 11 12 20	3 3 3 3 3 5 3 4 6	1 1 2 2 2 3 2 2 5	26.9 21.5 21.5 21.5 21.5 39.2 21.5 33.1 43.8	3 3 3 3 3 5 3 4 6	1615	1.3296	8	1.1365	X	X	1.26944	10	1.13529	X	X	1.06673	8	1.08527		X	0.75196	8	1.13637	X	X	0.78747	10	1.13492	X	X	0.93753	8	1.0854		X
O75396	Vesicle-trafficking protein SEC22b	24.593	20131212_LVN_TVACVAEA120705_LVN_IC_Gel_59 20131212_LVN_TVACVAEA120705_LVN_IC_Gel_60	787 875	27 28	22 24	8 7	7 7	41.9 38.1	8 7	1632	0.9225	5	1.05136	X	X	0.87414	5	1.0725	X	X	1.07371	5	1.09897		X	1.08345	5	1.05098	X	X	1.14362	5	1.073	X	X	0.93155	5	1.09901		X
P02760	Protein AMBP	38.999	20131212_LVN_TVACVAEA120705_LVN_EC_Gel_18 20131212_LVN_TVACVAEA120705_LVN_EC_Gel_19 20131212_LVN_TVACVAEA120705_LVN_EC_Gel_20 20131212_LVN_TVACVAEA120705_LVN_EC_Gel_21 20131212_LVN_TVACVAEA120705_LVN_EC_Gel_22 20131212_LVN_TVACVAEA120705_LVN_EC_Gel_23 20131212_LVN_TVACVAEA120705_LVN_EC_Gel_24 20131212_LVN_TVACVAEA120705_LVN_EC_Gel_25 20131212_LVN_TVACVAEA120705_LVN_EC_Gel_26 20131212_LVN_TVACVAEA…	984 885 1247 1690 1804 665 633 1025 1021 1863 3950 3605 9592 6274 1803 1665 1099 404 223 77 46	47 47 77 93 88 33 36 61 60 87 154 133 323 198 59 45 40 12 16 2 1	39 34 47 66 67 26 27 48 45 63 123 101 251 153 51 40 33 11 10 2 1	10 9 13 13 14 8 9 12 11 11 15 14 19 15 12 9 8 5 5 1 1	10 8 12 13 13 8 9 11 11 11 15 14 18 14 11 9 7 5 4 1 1	33.2 30.1 40.3 41.5 42.9 29.3 31.3 41.2 38.6 38.6 52 47.2 55.1 45.2 43.8 33.5 30.4 19.6 15.9 2.3 2.3	10 9 13 13 14 8 9 12 11 11 15 14 19 15 12 9 8 5 5 1 1	39979	1.27428	149	1.11606	X	X	1.1672	140	1.16966	X	X	1.10018	138	1.33954			0.78459	149	1.11604	X	X	0.85668	140	1.16965	X	X	0.90903	138	1.33953
P08185	Corticosteroid-binding globulin	45.141	20131212_LVN_TVACVAEA120705_LVN_EC_Gel_24 20131212_LVN_TVACVAEA120705_LVN_EC_Gel_25 20131212_LVN_TVACVAEA120705_LVN_EC_Gel_26 20131212_LVN_TVACVAEA120705_LVN_EC_Gel_27 20131212_LVN_TVACVAEA120705_LVN_EC_Gel_28	108 440 617 364 54	4 22 24 17 3	2 14 18 12 2	2 9 8 6 2	1 5 6 6 2	5.9 26.7 24.7 18.5 7.2	2 9 8 6 2	1461	1.71075	5	1.13522	X	X	1.53203	4	1.09283	X	X	1.16071	5	1.165		X	0.58433	5	1.13524	X	X	0.65262	4	1.09306	X	X	0.86153	5	1.16496		X
Q92764	Keratin, type I cuticular Ha5	50.361	20131212_LVN_TVACVAEA120705_LVN_EC_Gel_32	264	15	12	8	8	16.7	8	1591	0.04427	14	17.1779	X	X	0.03597	12	14.6769	X	X	1.17762	4	1.14085		X	22.5853	14	17.1757	X	X	27.8013	12	14.6747	X	X	0.84899	4	1.14082		X
P02794	Ferritin heavy chain	21.226	20131212_LVN_TVACVAEA120705_LVN_EC_Gel_20 20131212_LVN_TVACVAEA120705_LVN_EC_Gel_34 20131212_LVN_TVACVAEA120705_LVN_IC_Gel_40 20131212_LVN_TVACVAEA120705_LVN_IC_Gel_41 20131212_LVN_TVACVAEA120705_LVN_IC_Gel_42 20131212_LVN_TVACVAEA120705_LVN_IC_Gel_60 20131212_LVN_TVACVAEA120705_LVN_IC_Gel_61 20131212_LVN_TVACVAEA120705_LVN_IC_Gel_62 20131212_LVN_TVACVAEA120705_LVN_IC_Gel_63	69 127 54 152 187 626 276 92 88	3 6 4 8 6 28 11 5 4	2 4 2 6 5 21 9 4 4	2 3 2 4 3 7 4 2 1	2 2 1 4 2 5 4 1 1	12 16.4 9.8 22.4 17.5 44.3 23.5 9.8 3.8	2 2 2 4 3 7 4 2 1	1427	0.54886	3	1.04277	X	X	0.46853	3	1.11815	X	X	1.20044	3	1.08293		X	1.81941	3	1.04274	X	X	2.13331	3	1.11774	X	X	0.83313	3	1.08308		X
P02790	Hemopexin	51.676	20131212_LVN_TVACVAEA120705_LVN_EC_Gel_18 20131212_LVN_TVACVAEA120705_LVN_EC_Gel_19 20131212_LVN_TVACVAEA120705_LVN_EC_Gel_20 20131212_LVN_TVACVAEA120705_LVN_EC_Gel_21 20131212_LVN_TVACVAEA120705_LVN_EC_Gel_22 20131212_LVN_TVACVAEA120705_LVN_EC_Gel_23 20131212_LVN_TVACVAEA120705_LVN_EC_Gel_24 20131212_LVN_TVACVAEA120705_LVN_EC_Gel_25 20131212_LVN_TVACVAEA120705_LVN_EC_Gel_26 20131212_LVN_TVACVAEA…	714 722 792 989 1209 782 926 1398 2565 1442 2119 1424 1568 1026 563 633 605 577 157	40 41 49 58 57 35 39 78 129 63 98 53 86 49 33 36 35 29 10	31 30 36 40 46 29 34 57 89 45 70 47 59 37 24 28 26 24 8	15 12 16 16 17 12 11 19 20 16 20 15 18 15 10 13 11 11 4	11 9 11 12 13 8 10 12 14 13 14 12 13 11 7 11 7 8 3	37.9 31 40 44.4 46.8 31.2 30.3 51.5 54.8 41.1 50.2 38.1 47.4 37 27.1 34.2 28.8 28.6 8.2	15 12 16 16 17 12 11 19 20 16 20 15 18 15 10 13 11 11 4	19678	0.01573	65	2.3217	X	X	0.00607	68	4.28555	X	X	18.7934	10	11.8773			63.5647	65	2.32166	X	X	164.77	68	4.28555	X	X	0.05321	10	11.8771
P13645	Keratin, type I cytoskeletal 10	58.827	20131212_LVN_TVACVAEA120705_LVN_EC_Gel_18 20131212_LVN_TVACVAEA120705_LVN_EC_Gel_19 20131212_LVN_TVACVAEA120705_LVN_EC_Gel_20 20131212_LVN_TVACVAEA120705_LVN_EC_Gel_21 20131212_LVN_TVACVAEA120705_LVN_EC_Gel_22 20131212_LVN_TVACVAEA120705_LVN_EC_Gel_23 20131212_LVN_TVACVAEA120705_LVN_EC_Gel_25 20131212_LVN_TVACVAEA120705_LVN_EC_Gel_26 20131212_LVN_TVACVAEA120705_LVN_EC_Gel_27 20131212_LVN_TVACVAEA…	3875 684 779 1439 824 322 238 95 300 258 440 1455 473 518 779 743 898 634 320 1345 4103 2075 1149 583 451 647 295 88 739 298 483 869 688 133 447 162 484 420 359 348 608 678 1798	112 26 34 48 32 12 9 4 11 10 15 52 19 19 27 22 27 17 12 44 123 81 53 19 14 26 13 1 25 14 19 34 28 14 19 5 22 17 14 12 25 20 66	92 21 25 37 26 9 8 3 8 9 13 42 16 17 23 20 25 16 9 36 110 61 33 16 13 16 10 1 20 10 15 27 18 10 14 5 17 14 10 9 19 20 56	32 14 16 21 14 9 8 4 8 6 9 22 11 11 15 12 15 8 9 19 29 26 21 11 10 14 9 1 14 9 13 19 15 5 12 4 10 10 8 10 12 9 22	26 10 12 15 12 7 7 3 5 6 7 19 10 9 14 10 14 8 8 15 27 21 16 9 9 10 8 1 11 6 10 15 11 3 9 4 8 9 7 8 10 9 20	49.7 28.9 26.7 37 23.1 15.8 16.4 8.4 16.3 12 14.7 36.1 18.8 20.7 27.1 22.3 28.8 14.7 15.8 32.5 44.5 36.3 33.2 21.4 20.5 22.6 18.2 2.1 30.5 14.2 22.8 36.5 28.9 7.2 20.9 6.3 18.8 19 14.6 21.7 21.9 15.2 28.9	31 14 16 20 14 7 8 4 7 6 9 22 11 11 15 11 15 8 9 19 28 25 21 11 10 12 9 1 13 8 13 18 15 5 12 4 10 10 8 9 12 9 21	33095	0.00288	91	4.54922	X	X	0.003	88	4.05277	X	X	34.2065	6	436205		X	347.176	91	4.54922	X	X	333.78	88	4.05277	X	X	0.02923	6	436202		X
P01834	Ig kappa chain C region	11.609	20131212_LVN_TVACVAEA120705_LVN_EC_Gel_30 20131212_LVN_TVACVAEA120705_LVN_EC_Gel_31 20131212_LVN_TVACVAEA120705_LVN_EC_Gel_32 20131212_LVN_TVACVAEA120705_LVN_EC_Gel_33 20131212_LVN_TVACVAEA120705_LVN_EC_Gel_34 20131212_LVN_TVACVAEA120705_LVN_EC_Gel_35 20131212_LVN_TVACVAEA120705_LVN_EC_Gel_36	189 1354 1492 1427 360 477 455	8 41 43 45 10 11 15	7 38 40 41 10 11 15	4 6 7 7 5 5 5	4 6 7 7 5 5 5	67 86.8 86.8 86.8 80.2 80.2 80.2	4 6 7 7 5 5 5	5579	0.00481	6	1.29278	X	X	0.00192	4	2.43568	X	X						207.819	6	1.29278	X	X	520.718	4	2.43568	X	X
P19013	Keratin, type II cytoskeletal 4	57.285	20131212_LVN_TVACVAEA120705_LVN_EC_Gel_39	679	23	21	4	4	6.7	4	5390	0.00388	7	2.10698	X	X	0.00329	7	2.89659	X	X						258.024	7	2.10698	X	X	304.283	7	2.89659	X	X
Q15323	Keratin, type I cuticular Ha1	47.237	20131212_LVN_TVACVAEA120705_LVN_EC_Gel_32	489	27	24	11	11	23.1	11	1143	0.01542	12	11.8401	X	X	0.00808	10	9.19828	X	X						64.8437	12	11.8392	X	X	123.77	10	9.19659	X	X
P78385	Keratin, type II cuticular Hb3	54.195	20131212_LVN_TVACVAEA120705_LVN_EC_Gel_32	790	40	31	16	14	21.7	15	798	0.0029	3	3.14498	X	X	0.01121	3	2.83367	X	X						344.801	3	3.14498	X	X	89.1797	3	2.83367	X	X
P78386	Keratin, type II cuticular Hb5	55.802	20131212_LVN_TVACVAEA120705_LVN_EC_Gel_32	494	30	23	13	11	18.9	12	502	0.0029	3	3.14498	X	X	0.01121	3	2.83367	X	X						344.801	3	3.14498	X	X	89.1797	3	2.83367	X	X
Q14525	Keratin, type I cuticular Ha3-II	46.214	20131212_LVN_TVACVAEA120705_LVN_EC_Gel_32	310	18	14	9	8	18.6	9	964	0.01807	11	12.5206	X	X	0.01154	9	7.59004	X	X						55.3415	11	12.5196	X	X	86.6365	9	7.58845	X	X
O76013	Keratin, type I cuticular Ha6	52.247	20131212_LVN_TVACVAEA120705_LVN_EC_Gel_32	284	12	12	6	6	12	6	939	0.01807	11	12.5206	X	X	0.01154	9	7.59004	X	X						55.3415	11	12.5196	X	X	86.6365	9	7.58845	X	X
P02774	Vitamin D-binding protein	52.964	20131212_LVN_TVACVAEA120705_LVN_EC_Gel_18 20131212_LVN_TVACVAEA120705_LVN_EC_Gel_19 20131212_LVN_TVACVAEA120705_LVN_EC_Gel_20 20131212_LVN_TVACVAEA120705_LVN_EC_Gel_21 20131212_LVN_TVACVAEA120705_LVN_EC_Gel_22 20131212_LVN_TVACVAEA120705_LVN_EC_Gel_23 20131212_LVN_TVACVAEA120705_LVN_EC_Gel_24 20131212_LVN_TVACVAEA120705_LVN_EC_Gel_25 20131212_LVN_TVACVAEA120705_LVN_EC_Gel_26 20131212_LVN_TVACVAEA…	813 663 326 724 457 187 128 272 753 4022 509 150 305 238 37 44 41	42 29 23 45 27 9 7 7 29 107 26 5 17 9 3 2 1	31 21 14 24 17 5 6 7 20 98 17 4 10 7 1 2 1	19 18 13 23 16 6 5 4 18 29 17 4 13 5 3 1 1	16 13 10 15 11 4 4 4 14 25 11 3 8 4 1 1 1	45.8 46.6 31.6 57 37.3 13.9 11.6 15.8 48.1 73.8 44.5 7.8 30.2 12.2 5.3 1.5 1.5	19 18 13 23 16 6 5 4 18 29 17 4 13 5 3 1 1	9223	0.05183	6	1.61863	X	X	0.04672	6	1.54848	X	X						19.2873	6	1.61863	X	X	21.4003	6	1.54848	X	X
O95678	Keratin, type II cytoskeletal 75	59.56	20131212_LVN_TVACVAEA120705_LVN_EC_Gel_32	246	21	8	6	4	9.1	5	5110	0.02887	7	33.1912			0.03256	7	32.6473	X	X	0.33093	3	11.4332		X	34.6292	7	33.1952			30.7078	7	32.6449	X	X	3.02075	3	11.4363		X
P84103	Serine/arginine-rich splicing factor 3	19.33	20131212_LVN_TVACVAEA120705_LVN_IC_Gel_40 20131212_LVN_TVACVAEA120705_LVN_IC_Gel_58 20131212_LVN_TVACVAEA120705_LVN_IC_Gel_59 20131212_LVN_TVACVAEA120705_LVN_IC_Gel_60 20131212_LVN_TVACVAEA120705_LVN_IC_Gel_62	55 68 584 99 34	2 7 45 13 2	2 4 23 5 1	1 2 12 5 1	1 2 7 3 1	5.5 14 52.4 31.7 5.5	1 2 12 5 1	729	0.85227	2	1.02959		X	0.97089	2	1.00151	X	X	0.89182	2	1.03174		X	1.17296	2	1.02949		X	1.02965	2	1.00132	X	X	1.12195	2	1.03054		X
P61981	14-3-3 protein gamma	28.303	20131212_LVN_TVACVAEA120705_LVN_EC_Gel_31 20131212_LVN_TVACVAEA120705_LVN_IC_Gel_56 20131212_LVN_TVACVAEA120705_LVN_IC_Gel_57	1232 1627 1811	61 86 77	49 64 66	11 11 11	10 10 11	46.2 46.2 46.2	11 11 11	4736	1.03472	12	1.12262		X	1.18008	12	1.23203	X	X	0.89279	12	1.21077			0.96618	12	1.1228		X	0.84749	12	1.23222	X	X	1.12033	12	1.21054
P61254	60S ribosomal protein L26	17.258	20131212_LVN_TVACVAEA120705_LVN_IC_Gel_59 20131212_LVN_TVACVAEA120705_LVN_IC_Gel_60	395 517	42 44	33 34	9 10	9 9	48.3 49	9 9	881	0.96349	7	1.08102		X	1.08953	7	1.08546	X	X	0.91706	8	1.13053		X	1.03788	7	1.08077		X	0.91767	7	1.08545	X	X	1.09072	8	1.13081		X
P46783	40S ribosomal protein S10	18.898	20131212_LVN_TVACVAEA120705_LVN_IC_Gel_59 20131212_LVN_TVACVAEA120705_LVN_IC_Gel_60 20131212_LVN_TVACVAEA120705_LVN_IC_Gel_61 20131212_LVN_TVACVAEA120705_LVN_IC_Gel_62	34 724 229 77	2 59 9 3	2 38 7 3	1 10 4 1	1 8 3 1	5.5 48.5 20 5.5	1 10 4 1	976	0.80145	2	1.06009		X	0.83875	3	1.03003	X	X	0.91802	3	1.08502		X	1.2471	2	1.0604		X	1.19231	3	1.03021	X	X	1.08965	3	1.08549		X
P36578	60S ribosomal protein L4	47.697	20131212_LVN_TVACVAEA120705_LVN_IC_Gel_40 20131212_LVN_TVACVAEA120705_LVN_IC_Gel_41 20131212_LVN_TVACVAEA120705_LVN_IC_Gel_47 20131212_LVN_TVACVAEA120705_LVN_IC_Gel_49 20131212_LVN_TVACVAEA120705_LVN_IC_Gel_50 20131212_LVN_TVACVAEA120705_LVN_IC_Gel_51 20131212_LVN_TVACVAEA120705_LVN_IC_Gel_52 20131212_LVN_TVACVAEA120705_LVN_IC_Gel_53 20131212_LVN_TVACVAEA120705_LVN_IC_Gel_54 20131212_LVN_TVACVAEA…	62 100 29 63 40 114 1370 220 51 50	3 5 2 3 6 9 86 17 3 2	2 4 1 2 2 6 63 13 2 2	3 3 2 3 3 6 21 9 2 1	2 2 1 2 2 4 18 7 2 1	7 7.5 6.1 8.7 7 16.2 47.5 20.8 6.1 2.8	3 3 2 3 3 6 21 9 2 1	1875	1.05885	5	1.15501		X	1.1571	5	1.04522	X	X	0.93018	5	1.14641		X	0.94411	5	1.15493		X	0.86442	5	1.04516	X	X	1.07493	5	1.14656		X
Q92820	Gamma-glutamyl hydrolase	35.964	20131212_LVN_TVACVAEA120705_LVN_EC_Gel_18 20131212_LVN_TVACVAEA120705_LVN_EC_Gel_22 20131212_LVN_TVACVAEA120705_LVN_EC_Gel_28 20131212_LVN_TVACVAEA120705_LVN_EC_Gel_29 20131212_LVN_TVACVAEA120705_LVN_EC_Gel_30 20131212_LVN_TVACVAEA120705_LVN_IC_Gel_53 20131212_LVN_TVACVAEA120705_LVN_IC_Gel_54 20131212_LVN_TVACVAEA120705_LVN_IC_Gel_55 20131212_LVN_TVACVAEA120705_LVN_IC_Gel_58 20131212_LVN_TVACVAEA…	50 65 724 737 302 26 921 407 87 81 43	3 3 37 31 14 2 53 18 4 5 2	2 3 26 25 12 1 35 14 3 5 1	3 2 12 10 7 2 14 7 3 2 2	2 2 10 8 6 1 12 7 2 2 1	10.1 7.9 38.7 34.3 26.7 7.5 39 26.7 11.3 7.2 6.9	3 2 12 10 7 2 14 7 3 2 2	3162	1.02728	5	1.09258			1.12968	6	1.07657	X	X	0.93311	7	1.1343		X	0.97318	5	1.09274			0.88534	6	1.0766	X	X	1.07191	7	1.13425		X
P46776	60S ribosomal protein L27a	16.561	20131212_LVN_TVACVAEA120705_LVN_IC_Gel_59 20131212_LVN_TVACVAEA120705_LVN_IC_Gel_60 20131212_LVN_TVACVAEA120705_LVN_IC_Gel_61	363 558 78	14 29 1	10 21 1	5 5 1	3 4 1	34.5 34.5 7.4	5 5 1	940	1.00933	3	1.03419		X	1.09492	3	1.0178	X	X	0.93795	3	1.05314		X	0.99059	3	1.03484		X	0.91282	3	1.01817	X	X	1.06609	3	1.05327		X
P28074	Proteasome subunit beta type-5	28.48	20131212_LVN_TVACVAEA120705_LVN_EC_Gel_34 20131212_LVN_TVACVAEA120705_LVN_IC_Gel_59 20131212_LVN_TVACVAEA120705_LVN_IC_Gel_60	72 77 1035	5 4 52	2 4 43	3 2 15	2 2 14	13.3 8.7 55.1	3 2 15	1123	0.86702	5	1.18347		X	0.90513	4	1.03497	X	X	0.938	5	1.11705		X	1.15304	5	1.1836		X	1.10473	4	1.03491	X	X	1.06608	5	1.11763		X
P18669	Phosphoglycerate mutase 1	28.804	20131212_LVN_TVACVAEA120705_LVN_EC_Gel_31 20131212_LVN_TVACVAEA120705_LVN_IC_Gel_56 20131212_LVN_TVACVAEA120705_LVN_IC_Gel_57	377 104 1608	22 5 70	17 3 50	8 3 11	8 2 10	41.3 17.7 49.2	8 3 11	2032	0.91179	6	1.11167		X	0.93431	4	1.00167	X	X	0.94149	6	1.0986			1.09666	6	1.11164		X	1.07005	4	1.0021	X	X	1.06212	6	1.09878
P14625	Endoplasmin	92.469	20131212_LVN_TVACVAEA120705_LVN_IC_Gel_41 20131212_LVN_TVACVAEA120705_LVN_IC_Gel_42 20131212_LVN_TVACVAEA120705_LVN_IC_Gel_43 20131212_LVN_TVACVAEA120705_LVN_IC_Gel_44 20131212_LVN_TVACVAEA120705_LVN_IC_Gel_45 20131212_LVN_TVACVAEA120705_LVN_IC_Gel_46 20131212_LVN_TVACVAEA120705_LVN_IC_Gel_47 20131212_LVN_TVACVAEA120705_LVN_IC_Gel_48 20131212_LVN_TVACVAEA120705_LVN_IC_Gel_49 20131212_LVN_TVACVAEA…	178 358 169 170 4606 3650 663 167 386 122 180 416 227 181 224 246 366 42	17 15 11 8 211 182 38 4 35 11 23 25 13 9 12 13 22 3	10 10 5 5 158 134 22 4 18 6 6 12 7 4 9 10 11 2	9 9 6 6 44 40 14 4 21 6 12 14 9 6 9 9 11 3	7 6 2 4 39 31 11 4 12 5 3 6 4 2 6 7 7 2	10.6 11.7 6.2 8.1 55.2 45.7 18.2 6.6 28.9 7.8 14.6 17.1 10.8 7.1 11 11.8 14.3 3.6	9 8 5 6 44 40 13 4 21 6 11 14 8 5 7 8 10 3	12143	1.00715	35	1.07984		X	1.03054	34	1.06849	X	X	0.94743	37	1.49902			0.99276	35	1.07979		X	0.97023	34	1.06851	X	X	1.05555	37	1.49898
Q08830	Fibrinogen-like protein 1	36.379	20131212_LVN_TVACVAEA120705_LVN_EC_Gel_30 20131212_LVN_TVACVAEA120705_LVN_EC_Gel_31 20131212_LVN_TVACVAEA120705_LVN_EC_Gel_32	699 956 37	36 51 4	26 38 2	10 11 2	9 9 1	36.5 34.6 8	10 11 2	1639	1.09619	4	1.10919		X	1.14278	3	1.05324	X	X	0.94951	3	1.05763		X	0.9121	4	1.10953		X	0.8748	3	1.0537	X	X	1.05269	3	1.05771		X
P62805	Histone H4	11.367	20131212_LVN_TVACVAEA120705_LVN_EC_Gel_35 20131212_LVN_TVACVAEA120705_LVN_EC_Gel_36 20131212_LVN_TVACVAEA120705_LVN_IC_Gel_58 20131212_LVN_TVACVAEA120705_LVN_IC_Gel_59 20131212_LVN_TVACVAEA120705_LVN_IC_Gel_60 20131212_LVN_TVACVAEA120705_LVN_IC_Gel_61 20131212_LVN_TVACVAEA120705_LVN_IC_Gel_62	27 335 66 116 880 1993 941	1 20 6 8 35 80 47	1 17 3 7 30 67 40	1 4 3 3 6 9 8	1 4 2 3 6 8 7	7.8 40.8 29.1 29.1 51.5 60.2 53.4	1 4 3 3 6 9 8	4196	1.02186	13	1.16092		X	1.07821	13	1.06045	X	X	0.95675	15	1.14487			0.97844	13	1.16064		X	0.92738	13	1.06016	X	X	1.04501	15	1.14504
P62244	40S ribosomal protein S15a	14.84	20131212_LVN_TVACVAEA120705_LVN_IC_Gel_60 20131212_LVN_TVACVAEA120705_LVN_IC_Gel_61 20131212_LVN_TVACVAEA120705_LVN_IC_Gel_62	117 376 111	15 36 8	5 30 6	7 6 3	2 5 2	46.2 35.4 18.5	7 6 3	546	22.7168	3	207.941			1.13028	3	1.03845	X	X	0.95685	3	1.09491		X	0.04402	3	207.986			0.88438	3	1.03878	X	X	2.24607	4	4.62285
Q9BUF5	Tubulin beta-6 chain	49.857	20131212_LVN_TVACVAEA120705_LVN_IC_Gel_51	3221	163	118	13	11	26.5	13	5146	1.02239	12	1.05289			1.05353	10	1.05912	X	X	0.97675	11	1.06167		X	0.97811	12	1.05294			0.94928	10	1.05903	X	X	1.02394	11	1.06188		X
P08107	Heat shock 70 kDa protein 1A/1B	70.052	20131212_LVN_TVACVAEA120705_LVN_EC_Gel_25 20131212_LVN_TVACVAEA120705_LVN_EC_Gel_26 20131212_LVN_TVACVAEA120705_LVN_EC_Gel_27 20131212_LVN_TVACVAEA120705_LVN_EC_Gel_31 20131212_LVN_TVACVAEA120705_LVN_IC_Gel_48 20131212_LVN_TVACVAEA120705_LVN_IC_Gel_49 20131212_LVN_TVACVAEA120705_LVN_IC_Gel_50 20131212_LVN_TVACVAEA120705_LVN_IC_Gel_58	349 838 36 39 624 5549 114 36	13 36 3 2 18 220 9 1	10 27 1 1 17 169 4 1	6 15 3 2 6 37 7 1	4 12 1 1 6 34 3 1	11.7 31 4.2 3.1 14.2 62.9 14.5 1.4	6 15 1 1 6 37 7 1	8018	0.92879	21	1.12444			0.96546	18	1.06343	X	X	0.98887	16	1.03248		X	1.07639	21	1.12451			1.03558	18	1.06326	X	X	1.01125	16	1.03249		X
P30043	Flavin reductase (NADPH)	22.119	20131212_LVN_TVACVAEA120705_LVN_IC_Gel_59 20131212_LVN_TVACVAEA120705_LVN_IC_Gel_60	171 1447	11 45	4 34	5 8	4 6	40.3 62.1	5 8	1590	0.7897	3	1.02247			0.81456	3	1.05156	X	X	0.99144	3	1.04465		X	1.26631	3	1.02256			1.22762	3	1.05158	X	X	1.0082	3	1.04427		X
P05387	60S acidic ribosomal protein P2	11.665	20131212_LVN_TVACVAEA120705_LVN_EC_Gel_35 20131212_LVN_TVACVAEA120705_LVN_IC_Gel_61 20131212_LVN_TVACVAEA120705_LVN_IC_Gel_62	56 981 160	1 27 8	1 21 6	1 6 3	1 6 3	10.4 76.5 31.3	1 6 3	1133	0.91065	4	1.0149			0.9306	4	1.02904	X	X	0.99675	4	1.02835		X	1.09786	4	1.01537			1.07424	4	1.02891	X	X	1.00381	4	1.02836		X
Q14974	Importin subunit beta-1	97.17	20131212_LVN_TVACVAEA120705_LVN_IC_Gel_45 20131212_LVN_TVACVAEA120705_LVN_IC_Gel_46 20131212_LVN_TVACVAEA120705_LVN_IC_Gel_47 20131212_LVN_TVACVAEA120705_LVN_IC_Gel_49 20131212_LVN_TVACVAEA120705_LVN_IC_Gel_52 20131212_LVN_TVACVAEA120705_LVN_IC_Gel_53 20131212_LVN_TVACVAEA120705_LVN_IC_Gel_58	250 783 55 37 287 97 97	10 26 2 6 6 1 1	7 23 1 1 6 1 1	7 12 2 3 3 1 1	6 10 1 1 3 1 1	10.8 14.8 2.3 3.9 4.9 1.7 1.7	7 12 2 3 3 1 1	1432	1.15309	3	1.06678		X	1.16879	3	1.05194	X	X	1.00453	3	1.0632		X	0.8671	3	1.06658		X	0.8558	3	1.05256	X	X	0.9962	3	1.0638		X
Q7KZF4	Staphylococcal nuclease domain-containing protein 1	101.997	20131212_LVN_TVACVAEA120705_LVN_IC_Gel_44 20131212_LVN_TVACVAEA120705_LVN_IC_Gel_45 20131212_LVN_TVACVAEA120705_LVN_IC_Gel_47 20131212_LVN_TVACVAEA120705_LVN_IC_Gel_49	835 2340 58 65	59 141 4 5	40 93 1 3	26 40 4 4	21 34 1 3	34.3 53.5 6.2 5.2	26 40 4 4	3207	1.03931	10	1.13158		X	1.06679	10	1.07777	X	X	1.00965	9	1.10347		X	0.96209	10	1.13165		X	0.93717	10	1.0779	X	X	0.99035	9	1.10364		X
P22570	NADPH:adrenodoxin oxidoreductase, mitochondrial	53.837	20131212_LVN_TVACVAEA120705_LVN_IC_Gel_52	1589	120	73	27	22	68.4	27	1585	1.17228	4	1.15797		X	1.09385	3	1.02653	X	X	1.01614	3	1.05195		X	0.85294	4	1.15749		X	0.91405	3	1.02663	X	X	0.98391	3	1.05214		X
P12814	Alpha-actinin-1	103.058	20131212_LVN_TVACVAEA120705_LVN_IC_Gel_45 20131212_LVN_TVACVAEA120705_LVN_IC_Gel_46 20131212_LVN_TVACVAEA120705_LVN_IC_Gel_47 20131212_LVN_TVACVAEA120705_LVN_IC_Gel_49 20131212_LVN_TVACVAEA120705_LVN_IC_Gel_51 20131212_LVN_TVACVAEA120705_LVN_IC_Gel_54 20131212_LVN_TVACVAEA120705_LVN_IC_Gel_58	6426 191 49 151 54 88 78	275 9 5 12 8 8 3	195 6 2 5 1 3 2	54 7 4 7 4 7 3	50 5 2 4 1 3 2	72.8 8.6 5.6 9.8 5.2 10.7 4.1	54 7 3 7 3 7 3	7629	1.00307	18	1.11216		X	0.92177	18	1.11166	X	X	1.03318	18	1.14318			0.9967	18	1.1122		X	1.08473	18	1.11164	X	X	0.96807	18	1.14333
P04406	Glyceraldehyde-3-phosphate dehydrogenase	36.053	20131212_LVN_TVACVAEA120705_LVN_EC_Gel_30 20131212_LVN_TVACVAEA120705_LVN_IC_Gel_40 20131212_LVN_TVACVAEA120705_LVN_IC_Gel_41 20131212_LVN_TVACVAEA120705_LVN_IC_Gel_47 20131212_LVN_TVACVAEA120705_LVN_IC_Gel_50 20131212_LVN_TVACVAEA120705_LVN_IC_Gel_54 20131212_LVN_TVACVAEA120705_LVN_IC_Gel_55 20131212_LVN_TVACVAEA120705_LVN_IC_Gel_56 20131212_LVN_TVACVAEA120705_LVN_IC_Gel_57 20131212_LVN_TVACVAEA…	137 73 65 39 30 222 3344 327 483 334 202 302 141 41 39	10 3 4 1 2 16 122 12 22 20 11 11 6 6 2	3 2 3 1 1 10 100 10 16 13 8 9 5 1 1	5 1 3 1 2 6 18 4 7 8 6 5 3 5 1	2 1 2 1 1 5 18 4 6 5 4 4 3 1 1	22.1 4.5 14 4.2 10.7 27.8 61.2 21.2 31.6 34.9 26.9 24.5 14.9 12.8 3.6	4 1 3 1 2 6 18 4 7 7 6 5 3 4 1	5396	0.95957	15	1.09612		X	0.93072	14	1.08912	X	X	1.03418	14	1.07854		X	1.04196	15	1.09608		X	1.07405	14	1.08905	X	X	0.96722	14	1.07842		X
Q15631	Translin	26.183	20131212_LVN_TVACVAEA120705_LVN_EC_Gel_32 20131212_LVN_TVACVAEA120705_LVN_IC_Gel_58	71 851	4 48	3 37	3 14	2 13	16.7 42.1	3 14	894	0.90768	5	1.10127		X	0.94356	4	1.02285	X	X	1.03756	3	1.12423		X	1.10158	5	1.10112		X	1.05989	4	1.02286	X	X	0.96427	3	1.12448		X
O15145	Actin-related protein 2/3 complex subunit 3	20.547	20131212_LVN_TVACVAEA120705_LVN_IC_Gel_60 20131212_LVN_TVACVAEA120705_LVN_IC_Gel_61	585 279	24 11	19 8	4 3	3 2	20.8 17.4	4 3	837	0.96963	2	1.00635		X	0.95439	3	1.00233	X	X	1.07909	3	1.07709		X	1.03066	2	1.0067		X	1.04801	3	1.00202	X	X	0.92674	3	1.07666		X
P51665	26S proteasome non-ATPase regulatory subunit 7	37.025	20131212_LVN_TVACVAEA120705_LVN_IC_Gel_54	636	40	28	13	12	51.5	13	636	0.9191	2	1.03281		X	0.82907	3	1.04959	X	X	1.08751	3	1.07395		X	1.08757	2	1.0326		X	1.20595	3	1.04954	X	X	0.91948	3	1.07401		X
Q99829	Copine-1	59.059	20131212_LVN_TVACVAEA120705_LVN_IC_Gel_49 20131212_LVN_TVACVAEA120705_LVN_IC_Gel_50	226 845	17 50	10 37	8 13	6 10	14.2 24.2	8 13	1043	1.04136	4	1.03081		X	1.10252	6	1.06774	X	X	1.09553	6	1.17965		X	0.96022	4	1.03073		X	0.90667	6	1.06773	X	X	0.91271	6	1.17988		X
Q14204	Cytoplasmic dynein 1 heavy chain 1	532.408	20131212_LVN_TVACVAEA120705_LVN_IC_Gel_40 20131212_LVN_TVACVAEA120705_LVN_IC_Gel_41 20131212_LVN_TVACVAEA120705_LVN_IC_Gel_42 20131212_LVN_TVACVAEA120705_LVN_IC_Gel_43 20131212_LVN_TVACVAEA120705_LVN_IC_Gel_44 20131212_LVN_TVACVAEA120705_LVN_IC_Gel_45	1873 1022 255 107 40 50	117 80 22 17 10 14	92 50 9 4 1 1	60 40 16 12 8 13	51 26 8 3 1 1	13.4 9.4 3.5 2.6 1.9 2.6	60 40 16 12 8 13	3180	0.97374	3	1.12042		X	0.89602	3	1.04179	X	X	1.10867	3	1.13315		X	1.027	3	1.12058		X	1.1159	3	1.04154	X	X	0.9018	3	1.13339		X
P09972	Fructose-bisphosphate aldolase C	39.456	20131212_LVN_TVACVAEA120705_LVN_IC_Gel_53 20131212_LVN_TVACVAEA120705_LVN_IC_Gel_54	719 2748	30 100	22 70	12 21	10 17	43.4 68.1	12 21	3481	1.1127	9	1.23814		X	0.92335	6	1.05226	X	X	1.21102	9	1.23872			0.89847	9	1.238		X	1.08269	6	1.05237	X	X	0.82595	9	1.23867
Q13510	Acid ceramidase	44.66	20131212_LVN_TVACVAEA120705_LVN_IC_Gel_53 20131212_LVN_TVACVAEA120705_LVN_IC_Gel_54 20131212_LVN_TVACVAEA120705_LVN_IC_Gel_61 20131212_LVN_TVACVAEA120705_LVN_IC_Gel_62	123 691 48 198	12 45 7 23	5 27 3 18	5 9 5 4	3 8 3 4	15.4 26.3 13.9 9.4	5 9 5 4	972	1.05314	2	1.06856		X	0.86062	2	1.013	X	X	1.24902	2	1.05966		X	0.94938	2	1.0686		X	1.16169	2	1.01301	X	X	0.80082	2	1.05928		X
O15119	T-box transcription factor TBX3	79.389	20131212_LVN_TVACVAEA120705_LVN_EC_Gel_32	33	6	1	3	1	3.5	2	33	0.00135	2	2.31364		X	0.00056	2	1.6456	X	X						740.091	2	2.31364		X	1786.85	2	1.6456	X	X
P43652	Afamin	69.069	20131212_LVN_TVACVAEA120705_LVN_EC_Gel_18 20131212_LVN_TVACVAEA120705_LVN_EC_Gel_19 20131212_LVN_TVACVAEA120705_LVN_EC_Gel_20 20131212_LVN_TVACVAEA120705_LVN_EC_Gel_21 20131212_LVN_TVACVAEA120705_LVN_EC_Gel_22 20131212_LVN_TVACVAEA120705_LVN_EC_Gel_23 20131212_LVN_TVACVAEA120705_LVN_EC_Gel_24 20131212_LVN_TVACVAEA120705_LVN_EC_Gel_25 20131212_LVN_TVACVAEA120705_LVN_EC_Gel_26 20131212_LVN_TVACVAEA…	706 696 737 764 806 646 2563 1477 336 359 673 756 554 337 107 329 224 77	40 47 51 53 40 39 127 76 15 16 35 32 28 12 16 19 15 6	24 26 28 33 27 25 98 54 12 12 22 22 20 10 8 11 6 3	18 20 25 24 21 19 37 34 10 11 17 17 12 8 9 11 7 6	13 12 15 17 12 14 32 25 7 9 11 10 6 6 6 8 3 3	27.7 30.7 36.2 36.7 34.2 32.1 57.6 55.4 20.2 19.5 28.4 27 20.7 15.9 15.9 17.2 10.9 9.5	18 20 25 24 21 19 37 34 10 11 17 17 12 8 9 11 7 6	11675	0.00418	25	3.0675			0.00414	25	2.77068	X	X						239.239	25	3.0675			241.28	25	2.77068	X	X
P25311	Zinc-alpha-2-glycoprotein	34.259	20131212_LVN_TVACVAEA120705_LVN_EC_Gel_28 20131212_LVN_TVACVAEA120705_LVN_EC_Gel_29 20131212_LVN_TVACVAEA120705_LVN_EC_Gel_30 20131212_LVN_TVACVAEA120705_LVN_EC_Gel_31 20131212_LVN_TVACVAEA120705_LVN_EC_Gel_35	855 209 79 109 154	45 10 4 4 8	28 7 1 3 6	14 5 3 3 4	10 4 1 2 3	49.3 22.1 10.7 12.8 16.1	14 5 1 2 4	1403	0.61809	2	1.13722		X	0.51808	2	1.04068	X	X						1.61758	2	1.13685		X	1.92935	2	1.0409	X	X
P31949	Protein S100-A11	11.74	20131212_LVN_TVACVAEA120705_LVN_EC_Gel_37 20131212_LVN_TVACVAEA120705_LVN_IC_Gel_62 20131212_LVN_TVACVAEA120705_LVN_IC_Gel_63	135 201 266	5 7 10	5 7 9	2 2 4	2 2 3	19 17.1 26.7	2 2 4	540	1.03058	3	1.14917		X	1.24	3	1.06263	X	X						0.97048	3	1.14904		X	0.8062	3	1.06208	X	X
P00441	Superoxide dismutase [Cu-Zn]	15.936	20131212_LVN_TVACVAEA120705_LVN_EC_Gel_34 20131212_LVN_TVACVAEA120705_LVN_EC_Gel_35 20131212_LVN_TVACVAEA120705_LVN_IC_Gel_60 20131212_LVN_TVACVAEA120705_LVN_IC_Gel_61	216 184 548 323	11 6 31 19	7 5 22 9	4 3 8 5	2 2 6 4	24 20.1 56.5 31.8	4 3 8 5	1180						0.84455	2	1.01228	X	X											1.18369	2	1.01257	X	X
P15121	Aldose reductase	35.853	20131212_LVN_TVACVAEA120705_LVN_EC_Gel_30 20131212_LVN_TVACVAEA120705_LVN_IC_Gel_55	610 857	69 69	42 50	16 18	13 12	58.5 61.1	16 18	1458	0.88077	5	1.04787	X	X	1.17315	6	1.28375			0.74058	6	1.21534			1.1348	5	1.04792	X	X	0.85219	6	1.28371			1.35009	6	1.21496
P23381	Tryptophan--tRNA ligase, cytoplasmic	53.165	20131212_LVN_TVACVAEA120705_LVN_IC_Gel_51 20131212_LVN_TVACVAEA120705_LVN_IC_Gel_52	1181 51	42 3	32 3	18 3	15 3	50.5 7.4	18 3	1209	0.64347	3	1.02678	X	X	0.8599	3	1.09503		X	0.76016	3	1.12192		X	1.55305	3	1.02708	X	X	1.1632	3	1.09498		X	1.31601	3	1.12223		X
P09104	Gamma-enolase	47.269	20131212_LVN_TVACVAEA120705_LVN_IC_Gel_52	2281	72	51	12	9	36.9	12	2950	0.89986	3	1.02455	X	X	1.03067	3	1.27351		X	0.81158	4	1.29088		X	1.10983	3	1.02406	X	X	0.97025	3	1.27372		X	1.23177	4	1.29136		X
P62979	Ubiquitin-40S ribosomal protein S27a	17.965	20131212_LVN_TVACVAEA120705_LVN_EC_Gel_34 20131212_LVN_TVACVAEA120705_LVN_EC_Gel_36 20131212_LVN_TVACVAEA120705_LVN_EC_Gel_37 20131212_LVN_TVACVAEA120705_LVN_EC_Gel_38 20131212_LVN_TVACVAEA120705_LVN_EC_Gel_39 20131212_LVN_TVACVAEA120705_LVN_IC_Gel_41 20131212_LVN_TVACVAEA120705_LVN_IC_Gel_42 20131212_LVN_TVACVAEA120705_LVN_IC_Gel_43 20131212_LVN_TVACVAEA120705_LVN_IC_Gel_44 20131212_LVN_TVACVAEA…	50 64 93 225 207 53 151 154 137 83 78 120 80 123 65 133 116 60 123 193 234 146 298 1283 178	2 3 3 19 13 15 9 6 4 4 1 9 5 5 7 7 6 1 7 13 14 5 22 87 16	1 2 3 11 9 3 5 5 4 2 1 4 2 4 3 5 3 1 3 8 7 4 17 66 9	2 2 2 4 3 5 4 3 2 3 1 4 3 2 3 3 3 1 3 4 4 3 6 7 4	1 1 2 4 2 2 2 2 2 2 1 2 1 2 2 2 1 1 1 3 3 3 6 7 4	16 14.7 16 25.6 15.4 31.4 25.6 19.9 16 19.9 10.3 27.6 19.9 16 21.8 19.9 21.8 10.3 21.8 25.6 25.6 28.2 34 39.1 23.7	2 2 2 4 3 5 4 3 2 3 1 4 3 2 3 3 3 1 3 4 4 3 6 7 4	4110	0.76758	5	1.08011	X	X	1.06705	5	1.39266		X	0.81478	4	1.24495		X	1.30238	5	1.07992	X	X	0.9372	5	1.39267		X	1.22715	4	1.24514		X
O60218	Aldo-keto reductase family 1 member B10	36.02	20131212_LVN_TVACVAEA120705_LVN_EC_Gel_18 20131212_LVN_TVACVAEA120705_LVN_EC_Gel_19 20131212_LVN_TVACVAEA120705_LVN_EC_Gel_20 20131212_LVN_TVACVAEA120705_LVN_EC_Gel_21 20131212_LVN_TVACVAEA120705_LVN_EC_Gel_22 20131212_LVN_TVACVAEA120705_LVN_EC_Gel_29 20131212_LVN_TVACVAEA120705_LVN_EC_Gel_30 20131212_LVN_TVACVAEA120705_LVN_EC_Gel_31 20131212_LVN_TVACVAEA120705_LVN_IC_Gel_40 20131212_LVN_TVACVAEA…	65 98 38 35 49 303 2309 121 143 120 84 96 65 45 87 83 922 2714 385 148 64 145 327 226 134	3 3 2 1 2 16 94 3 3 2 2 2 2 2 1 2 48 110 21 6 4 4 28 3 7	2 2 1 1 1 8 74 2 2 2 2 2 1 2 1 1 33 84 14 3 2 4 21 3 7	2 2 2 1 1 9 20 2 2 1 1 1 2 1 1 1 14 18 10 4 4 3 8 2 3	1 1 1 1 1 5 16 1 1 1 1 1 1 1 1 1 13 15 9 2 2 3 7 2 3	6 6 6 3.5 3.5 29.1 66.8 7.9 7.9 3.5 3.5 3.5 11.1 3.5 3.5 3.5 52.5 64.2 35.8 16.1 13.3 10.4 25.3 7.9 8.2	2 2 2 1 1 9 19 2 2 1 1 1 2 1 1 1 14 18 10 3 4 3 8 2 3	8090	0.95741	11	1.05681	X	X	1.03265	12	1.78321			0.82281	12	1.22638			1.04438	11	1.05688	X	X	0.96821	12	1.7833			1.21542	12	1.22631
P09429	High mobility group protein B1	24.894	20131212_LVN_TVACVAEA120705_LVN_IC_Gel_58	1147	64	41	13	10	51.2	13	1147	0.84085	2	1.00859	X	X	1.01434	2	1.20706		X	0.84209	2	1.21959		X	1.18911	2	1.00862	X	X	0.98537	2	1.2077		X	1.18774	2	1.22002		X
P26583	High mobility group protein B2	24.034	20131212_LVN_TVACVAEA120705_LVN_IC_Gel_58 20131212_LVN_TVACVAEA120705_LVN_IC_Gel_59	575 186	33 15	16 9	11 6	7 6	36.4 23	11 6	732	0.84085	2	1.00859	X	X	1.01434	2	1.20706		X	0.84209	2	1.21959		X	1.18911	2	1.00862	X	X	0.98537	2	1.2077		X	1.18774	2	1.22002		X
P30041	Peroxiredoxin-6	25.035	20131212_LVN_TVACVAEA120705_LVN_EC_Gel_32 20131212_LVN_TVACVAEA120705_LVN_EC_Gel_33 20131212_LVN_TVACVAEA120705_LVN_EC_Gel_34 20131212_LVN_TVACVAEA120705_LVN_EC_Gel_35 20131212_LVN_TVACVAEA120705_LVN_IC_Gel_57 20131212_LVN_TVACVAEA120705_LVN_IC_Gel_58 20131212_LVN_TVACVAEA120705_LVN_IC_Gel_59 20131212_LVN_TVACVAEA120705_LVN_IC_Gel_60	167 527 210 130 234 3125 427 80	9 27 9 5 21 127 21 6	6 20 8 3 13 104 17 3	3 11 4 2 9 19 10 3	2 8 3 1 7 17 7 1	14.3 55.4 18.3 8.9 53.6 75 58 13.4	3 11 4 2 9 19 10 3	4689	0.93448	9	1.07516	X	X	1.04683	10	1.21235		X	0.85575	10	1.24688			1.07026	9	1.07495	X	X	0.95523	10	1.21253		X	1.16863	10	1.24662
P19823	Inter-alpha-trypsin inhibitor heavy chain H2	106.463	20131212_LVN_TVACVAEA120705_LVN_EC_Gel_18 20131212_LVN_TVACVAEA120705_LVN_EC_Gel_19 20131212_LVN_TVACVAEA120705_LVN_EC_Gel_20 20131212_LVN_TVACVAEA120705_LVN_EC_Gel_21 20131212_LVN_TVACVAEA120705_LVN_EC_Gel_22 20131212_LVN_TVACVAEA120705_LVN_EC_Gel_23 20131212_LVN_TVACVAEA120705_LVN_EC_Gel_24 20131212_LVN_TVACVAEA120705_LVN_EC_Gel_25 20131212_LVN_TVACVAEA120705_LVN_EC_Gel_26 20131212_LVN_TVACVAEA…	2974 4002 6154 6527 5169 1946 2226 424 242 168 287 89 344 519 1699 690 124 383 113 67	158 164 271 299 204 85 93 27 17 12 31 10 28 29 74 34 2 13 21 4	125 139 217 238 174 68 75 21 14 8 21 5 16 21 66 24 2 13 5 3	41 35 40 42 40 31 26 15 8 9 15 8 13 13 16 14 2 4 14 4	36 32 36 40 37 30 22 11 7 7 12 4 9 10 12 10 2 4 5 3	52 47.7 49.8 50.7 49.9 39.6 36.9 20.3 12.8 11.1 21.4 8.2 17.1 17 18 16.1 4.3 6.1 15.5 5.1	41 35 40 42 40 31 26 15 8 9 15 8 13 13 16 14 2 4 14 4	33590	1.15486	85	1.09346	X	X	1.35105	93	1.15757			0.86926	91	1.15223			0.86585	85	1.09347	X	X	0.74003	93	1.15753			1.15043	91	1.15221
P49721	Proteasome subunit beta type-2	22.836	20131212_LVN_TVACVAEA120705_LVN_EC_Gel_33 20131212_LVN_TVACVAEA120705_LVN_IC_Gel_59	215 637	8 42	7 27	2 8	2 6	10.4 36.8	2 8	823	0.85799	3	1.04981	X	X	1.03805	3	1.23123		X	0.8732	4	1.24716			1.16523	3	1.04983	X	X	0.96305	3	1.23092		X	1.14486	4	1.24722
P50991	T-complex protein 1 subunit delta	57.924	20131212_LVN_TVACVAEA120705_LVN_IC_Gel_50 20131212_LVN_TVACVAEA120705_LVN_IC_Gel_51 20131212_LVN_TVACVAEA120705_LVN_IC_Gel_52	237 2402 26	22 129 2	7 77 1	13 33 2	5 27 1	28 63.6 5.9	13 33 2	2609	0.87659	5	1.10264	X	X	0.99808	4	1.06061		X	0.8922	6	1.12641		X	1.14061	5	1.10234	X	X	1.0018	4	1.06032		X	1.12123	6	1.12648		X
P17987	T-complex protein 1 subunit alpha	60.344	20131212_LVN_TVACVAEA120705_LVN_IC_Gel_41 20131212_LVN_TVACVAEA120705_LVN_IC_Gel_50 20131212_LVN_TVACVAEA120705_LVN_IC_Gel_51	71 2348 612	1 99 44	1 74 26	1 29 25	1 28 16	4.1 62.8 51.6	1 29 25	2976	0.76658	5	1.17534	X	X	0.94792	4	1.0812		X	0.89607	3	1.0587		X	1.30421	5	1.17532	X	X	1.05502	4	1.08085		X	1.11578	3	1.05835		X
P67870	Casein kinase II subunit beta	24.942	20131212_LVN_TVACVAEA120705_LVN_IC_Gel_58	549	30	25	9	7	52.1	9	549	0.85322	2	1.00621	X	X	0.96516	2	1.04899		X	0.89977	2	1.0412		X	1.17203	2	1.00672	X	X	1.03571	2	1.04891		X	1.11129	2	1.04201		X
P51857	3-oxo-5-beta-steroid 4-dehydrogenase	37.377	20131212_LVN_TVACVAEA120705_LVN_EC_Gel_30 20131212_LVN_TVACVAEA120705_LVN_IC_Gel_55	78 135	12 19	6 12	2 3	2 2	5.2 5.5	2 3	570	1.06632	7	1.0526	X	X	1.01876	9	1.6327			0.91681	8	1.16064			0.9377	7	1.05268	X	X	0.98149	9	1.63258			1.09068	8	1.16069
Q02878	60S ribosomal protein L6	32.728	20131212_LVN_TVACVAEA120705_LVN_IC_Gel_40 20131212_LVN_TVACVAEA120705_LVN_IC_Gel_41 20131212_LVN_TVACVAEA120705_LVN_IC_Gel_52 20131212_LVN_TVACVAEA120705_LVN_IC_Gel_54 20131212_LVN_TVACVAEA120705_LVN_IC_Gel_55 20131212_LVN_TVACVAEA120705_LVN_IC_Gel_57 20131212_LVN_TVACVAEA120705_LVN_IC_Gel_59	149 75 24 739 432 49 49	12 6 1 39 26 3 9	9 3 1 28 20 1 2	6 5 1 13 8 1 6	5 3 1 10 8 1 2	19.1 16.7 3.5 44.4 27.4 3.5 17.7	6 5 1 13 8 1 6	1350	0.92048	5	1.06738	X	X	1.05366	6	1.13591		X	0.92459	5	1.07334		X	1.08632	5	1.06727	X	X	0.94902	6	1.13565		X	1.08113	5	1.074		X
P62750	60S ribosomal protein L23a	17.695	20131212_LVN_TVACVAEA120705_LVN_IC_Gel_58 20131212_LVN_TVACVAEA120705_LVN_IC_Gel_59 20131212_LVN_TVACVAEA120705_LVN_IC_Gel_60 20131212_LVN_TVACVAEA120705_LVN_IC_Gel_61 20131212_LVN_TVACVAEA120705_LVN_IC_Gel_62 20131212_LVN_TVACVAEA120705_LVN_IC_Gel_63	96 840 749 162 67 68	4 49 35 3 2 1	3 32 27 3 2 1	2 13 11 1 2 1	2 10 7 1 2 1	13.5 55.1 53.2 8.3 13.5 8.3	2 13 11 1 2 1	1835	0.92383	3	1.01196	X	X	1.01273	3	1.02778		X	0.92843	3	1.03494		X	1.08222	3	1.01175	X	X	0.98749	3	1.02753		X	1.0772	3	1.03458		X
P34932	Heat shock 70 kDa protein 4	94.331	20131212_LVN_TVACVAEA120705_LVN_IC_Gel_44 20131212_LVN_TVACVAEA120705_LVN_IC_Gel_45 20131212_LVN_TVACVAEA120705_LVN_IC_Gel_49	934 3826 59	49 160 10	32 111 1	24 47 7	17 40 1	34.8 66.2 10	24 47 7	4807	0.91287	11	1.08951	X	X	1.00967	12	1.10868		X	0.93171	10	1.14633		X	1.09487	11	1.08948	X	X	0.99026	12	1.10853		X	1.07326	10	1.14634		X
Q07020	60S ribosomal protein L18	21.634	20131212_LVN_TVACVAEA120705_LVN_IC_Gel_40 20131212_LVN_TVACVAEA120705_LVN_IC_Gel_41 20131212_LVN_TVACVAEA120705_LVN_IC_Gel_45 20131212_LVN_TVACVAEA120705_LVN_IC_Gel_47 20131212_LVN_TVACVAEA120705_LVN_IC_Gel_51 20131212_LVN_TVACVAEA120705_LVN_IC_Gel_53 20131212_LVN_TVACVAEA120705_LVN_IC_Gel_56 20131212_LVN_TVACVAEA120705_LVN_IC_Gel_57 20131212_LVN_TVACVAEA120705_LVN_IC_Gel_58 20131212_LVN_TVACVAEA…	51 58 44 52 23 36 68 350 1080 1180 245 114	1 2 1 1 4 3 1 13 45 46 8 1	1 1 1 1 1 1 1 9 32 26 7 1	1 2 1 1 3 2 1 5 7 7 3 1	1 1 1 1 1 1 1 4 7 6 3 1	5.9 9.6 6.9 6.9 15.4 10.6 6.9 29.3 35.1 35.1 19.7 6.9	1 2 1 1 3 2 1 5 7 7 3 1	2974	0.93741	6	1.0622	X	X	1.00215	5	1.02081		X	0.93365	6	1.06947		X	1.06685	6	1.06198	X	X	0.99797	5	1.02059		X	1.07144	6	1.06948		X
P78527	DNA-dependent protein kinase catalytic subunit	469.089	20131212_LVN_TVACVAEA120705_LVN_IC_Gel_40 20131212_LVN_TVACVAEA120705_LVN_IC_Gel_41 20131212_LVN_TVACVAEA120705_LVN_IC_Gel_42 20131212_LVN_TVACVAEA120705_LVN_IC_Gel_43 20131212_LVN_TVACVAEA120705_LVN_IC_Gel_45	2780 2186 506 96 43	190 156 27 15 9	129 100 16 3 1	81 71 20 12 6	60 53 13 3 1	19.9 17.9 5.5 3 1.5	81 71 20 12 6	5490	0.81114	5	1.14583	X	X	0.86945	5	1.23512		X	0.94577	4	1.12492		X	1.23262	5	1.1456	X	X	1.15033	5	1.23508		X	1.05748	4	1.12474		X
P56537	Eukaryotic translation initiation factor 6	26.599	20131212_LVN_TVACVAEA120705_LVN_IC_Gel_57	1387	52	43	9	9	60	9	1387	0.9126	7	1.04173	X	X	0.98685	6	1.07365		X	0.94665	6	1.05668		X	1.0954	7	1.04137	X	X	1.01355	6	1.07322		X	1.05663	6	1.05668		X
P25787	Proteasome subunit alpha type-2	25.899	20131212_LVN_TVACVAEA120705_LVN_EC_Gel_32 20131212_LVN_TVACVAEA120705_LVN_EC_Gel_33 20131212_LVN_TVACVAEA120705_LVN_IC_Gel_58 20131212_LVN_TVACVAEA120705_LVN_IC_Gel_59	176 98 1080 150	4 1 57 2	3 1 30 2	3 1 14 2	2 1 9 2	17.9 9 67.1 15	3 1 14 2	1421	0.86624	5	1.0215	X	X	0.94605	7	1.09697		X	0.94886	5	1.07708		X	1.15408	5	1.02155	X	X	1.05633	7	1.09727		X	1.05373	5	1.07689		X
Q9NSE4	Isoleucine--tRNA ligase, mitochondrial	113.792	20131212_LVN_TVACVAEA120705_LVN_IC_Gel_43 20131212_LVN_TVACVAEA120705_LVN_IC_Gel_44 20131212_LVN_TVACVAEA120705_LVN_IC_Gel_45	42 198 571	2 16 54	1 8 32	2 10 21	1 7 15	1.9 9.5 24.3	2 10 21	756	1.22676	2	1.0169	X	X	1.30871	2	1.17528		X	0.95077	3	1.11079		X	0.81445	2	1.01668	X	X	0.76408	2	1.17439		X	1.05224	3	1.11012		X
Q58FF6	Putative heat shock protein HSP 90-beta 4	58.264	20131212_LVN_TVACVAEA120705_LVN_IC_Gel_47	1504	68	46	12	9	18.2	12	2905	0.92222	6	1.04253	X	X	0.97378	6	1.04569		X	0.96383	6	1.0361		X	1.08418	6	1.04229	X	X	1.02711	6	1.04543		X	1.03725	6	1.03638		X
P11216	Glycogen phosphorylase, brain form	96.696	20131212_LVN_TVACVAEA120705_LVN_IC_Gel_45 20131212_LVN_TVACVAEA120705_LVN_IC_Gel_46 20131212_LVN_TVACVAEA120705_LVN_IC_Gel_47 20131212_LVN_TVACVAEA120705_LVN_IC_Gel_49	102 1178 63 43	7 66 10 4	5 46 3 1	5 25 7 3	3 22 2 1	5.9 33.5 9.8 3.9	5 25 7 1	1296	1.10158	4	1.02196	X	X	1.1643	4	1.1861		X	0.96386	4	1.20254		X	0.90767	4	1.02159	X	X	0.85877	4	1.18553		X	1.03746	4	1.20289		X
P62277	40S ribosomal protein S13	17.222	20131212_LVN_TVACVAEA120705_LVN_IC_Gel_59 20131212_LVN_TVACVAEA120705_LVN_IC_Gel_60 20131212_LVN_TVACVAEA120705_LVN_IC_Gel_61	76 782 307	7 60 18	4 42 17	4 11 6	4 10 6	32.5 54.3 37.7	4 11 6	1107	0.92423	6	1.04996	X	X	0.96202	5	1.08793		X	0.96524	6	1.05793		X	1.08196	6	1.04982	X	X	1.03956	5	1.08846		X	1.03627	6	1.05767		X
P13489	Ribonuclease inhibitor	49.973	20131212_LVN_TVACVAEA120705_LVN_IC_Gel_52	1163	47	36	18	16	54.7	18	1163	0.86581	2	1.01018	X	X	0.94109	4	1.09234			0.97487	2	1.00623		X	1.15474	2	1.01026	X	X	1.0623	4	1.09143			1.02587	2	1.00593		X
P28838	Cytosol aminopeptidase	56.166	20131212_LVN_TVACVAEA120705_LVN_IC_Gel_51	1113	65	43	22	18	53.2	22	1113	0.93954	3	1.01215	X	X	0.97928	3	1.02297		X	0.97657	3	1.02032		X	1.06477	3	1.01326	X	X	1.02174	3	1.02262		X	1.02402	3	1.02027		X
P78417	Glutathione S-transferase omega-1	27.566	20131212_LVN_TVACVAEA120705_LVN_EC_Gel_31 20131212_LVN_TVACVAEA120705_LVN_IC_Gel_56 20131212_LVN_TVACVAEA120705_LVN_IC_Gel_57 20131212_LVN_TVACVAEA120705_LVN_IC_Gel_58	256 604 31 38	21 56 2 2	17 37 1 1	8 12 2 2	7 8 1 1	33.6 44.4 7.9 7.9	8 12 2 2	845	1.09186	3	1.01843	X	X	1.12926	3	1.27794		X	0.98472	3	1.29149		X	0.91599	3	1.01829	X	X	0.88583	3	1.27832		X	1.01573	3	1.29129		X
P39060	Collagen alpha-1(XVIII) chain	178.188	20131212_LVN_TVACVAEA120705_LVN_EC_Gel_31 20131212_LVN_TVACVAEA120705_LVN_EC_Gel_33 20131212_LVN_TVACVAEA120705_LVN_EC_Gel_34	67 33 769	1 1 30	1 1 22	1 1 7	1 1 6	1 0.5 4.6	1 1 7	818	1.09087	3	1.02026	X	X	1.13946	2	1.03314		X	0.98494	2	1.02197		X	0.91671	3	1.02005	X	X	0.87768	2	1.03266		X	1.01534	2	1.02158		X
P38117	Electron transfer flavoprotein subunit beta	27.844	20131212_LVN_TVACVAEA120705_LVN_IC_Gel_56 20131212_LVN_TVACVAEA120705_LVN_IC_Gel_57 20131212_LVN_TVACVAEA120705_LVN_IC_Gel_58	133 2206 52	5 98 2	5 77 2	3 19 2	3 18 2	11 64.7 7.8	3 19 2	2330	1.05259	8	1.04944	X	X	1.04405	9	1.1089		X	0.98899	9	1.07154		X	0.95007	8	1.04929	X	X	0.95748	9	1.10902		X	1.01142	9	1.07141		X
P07737	Profilin-1	15.054	20131212_LVN_TVACVAEA120705_LVN_EC_Gel_35 20131212_LVN_TVACVAEA120705_LVN_EC_Gel_36 20131212_LVN_TVACVAEA120705_LVN_IC_Gel_60 20131212_LVN_TVACVAEA120705_LVN_IC_Gel_61 20131212_LVN_TVACVAEA120705_LVN_IC_Gel_62	330 728 36 657 1020	8 26 3 22 49	8 21 1 21 37	3 8 2 5 13	3 7 1 5 12	27.1 63.6 18.6 45.7 75	3 8 2 5 13	2660	0.92694	5	1.02673	X	X	0.94635	6	1.06952		X	0.99016	5	1.05855		X	1.07854	5	1.02611	X	X	1.05649	6	1.0697		X	1.00992	5	1.05795		X
P34931	Heat shock 70 kDa protein 1-like	70.375	20131212_LVN_TVACVAEA120705_LVN_IC_Gel_44 20131212_LVN_TVACVAEA120705_LVN_IC_Gel_47 20131212_LVN_TVACVAEA120705_LVN_IC_Gel_48	88 242 864	7 8 23	3 7 21	5 3 6	2 3 6	9.7 6.1 13.3	5 3 6	6042	0.91639	12	1.07195	X	X	0.96321	11	1.08355		X	0.99016	10	1.03332		X	1.09097	12	1.07205	X	X	1.0383	11	1.08339		X	1.01002	10	1.03364		X
P28072	Proteasome subunit beta type-6	25.358	20131212_LVN_TVACVAEA120705_LVN_EC_Gel_33 20131212_LVN_TVACVAEA120705_LVN_IC_Gel_59 20131212_LVN_TVACVAEA120705_LVN_IC_Gel_60	106 440 246	3 22 9	3 16 8	2 7 3	2 5 3	8.8 27.2 13	2 7 3	729	0.90338	4	1.05141	X	X	0.9264	4	1.05693		X	0.99251	4	1.06206		X	1.10697	4	1.05138	X	X	1.07978	4	1.05667		X	1.00788	4	1.06208		X
P17066	Heat shock 70 kDa protein 6	71.028	20131212_LVN_TVACVAEA120705_LVN_IC_Gel_49	1818	80	61	12	12	17	12	3672	0.92468	9	1.02296	X	X	0.96746	11	1.07727		X	0.99591	10	1.028		X	1.08122	9	1.02253	X	X	1.03342	11	1.07713		X	1.00406	10	1.02794		X
P11142	Heat shock cognate 71 kDa protein	70.898	20131212_LVN_TVACVAEA120705_LVN_EC_Gel_25 20131212_LVN_TVACVAEA120705_LVN_EC_Gel_26 20131212_LVN_TVACVAEA120705_LVN_EC_Gel_30 20131212_LVN_TVACVAEA120705_LVN_EC_Gel_31 20131212_LVN_TVACVAEA120705_LVN_IC_Gel_48 20131212_LVN_TVACVAEA120705_LVN_IC_Gel_49 20131212_LVN_TVACVAEA120705_LVN_IC_Gel_50 20131212_LVN_TVACVAEA120705_LVN_IC_Gel_51 20131212_LVN_TVACVAEA120705_LVN_IC_Gel_53 20131212_LVN_TVACVAEA…	945 834 32 60 1337 6327 136 89 173 213 43 88	33 41 4 5 34 297 10 8 10 9 1 5	24 29 1 2 31 207 5 4 6 8 1 4	12 18 2 3 13 36 8 5 6 6 1 3	9 13 1 2 13 32 3 3 4 5 1 2	21.7 30.3 4 5.7 24.5 61.9 16.7 9.4 11.8 11.8 2 4.5	12 18 2 3 13 36 8 5 6 6 1 3	10408	0.91296	18	1.05051	X	X	0.92336	18	1.1064			0.99824	19	1.0446		X	1.09509	18	1.05021	X	X	1.08273	18	1.10635			1.0016	19	1.04473		X
P55735	Protein SEC13 homolog	35.541	20131212_LVN_TVACVAEA120705_LVN_IC_Gel_54	1190	38	32	10	9	46.6	10	1190	0.96895	3	1.00992	X	X	0.98452	3	1.09317		X	0.99886	3	1.10237			1.03218	3	1.00918	X	X	1.01593	3	1.0927		X	1.00136	3	1.10209
P07741	Adenine phosphoribosyltransferase	19.608	20131212_LVN_TVACVAEA120705_LVN_IC_Gel_60 20131212_LVN_TVACVAEA120705_LVN_IC_Gel_61	1583 350	76 19	54 16	12 5	11 5	62.8 31.7	12 5	1905	0.9539	7	1.0404	X	X	0.976	4	1.03324		X	1.00075	5	1.05685		X	1.04852	7	1.04061	X	X	1.02441	4	1.03272		X	0.99894	5	1.05679		X
P30086	Phosphatidylethanolamine-binding protein 1	21.057	20131212_LVN_TVACVAEA120705_LVN_EC_Gel_33 20131212_LVN_TVACVAEA120705_LVN_EC_Gel_34 20131212_LVN_TVACVAEA120705_LVN_IC_Gel_59 20131212_LVN_TVACVAEA120705_LVN_IC_Gel_60 20131212_LVN_TVACVAEA120705_LVN_IC_Gel_61 20131212_LVN_TVACVAEA120705_LVN_IC_Gel_62 20131212_LVN_TVACVAEA120705_LVN_IC_Gel_63	234 1259 567 3157 192 35 33	14 55 24 118 6 4 1	9 39 18 88 5 3 1	4 11 5 12 3 2 1	4 9 5 11 3 2 1	20.9 79.7 35.3 82.4 22.5 8.6 4.3	4 11 5 11 3 2 1	5295	1.06861	9	1.04031	X	X	1.07342	12	1.26116		X	1.00241	11	1.19525			0.93549	9	1.04046	X	X	0.93144	12	1.2611		X	0.99756	11	1.19541
P62857	40S ribosomal protein S28	7.841	20131212_LVN_TVACVAEA120705_LVN_EC_Gel_38 20131212_LVN_TVACVAEA120705_LVN_IC_Gel_61 20131212_LVN_TVACVAEA120705_LVN_IC_Gel_62 20131212_LVN_TVACVAEA120705_LVN_IC_Gel_63	75 128 556 382	1 5 18 13	1 4 16 11	1 1 3 2	1 1 3 2	17.4 17.4 46.4 30.4	1 1 3 2	1053	0.87233	6	1.02348	X	X	0.89619	3	1.10404		X	1.00263	3	1.1025		X	1.14571	6	1.02362	X	X	1.11589	3	1.10434		X	0.99705	3	1.10171		X
Q15365	Poly(rC)-binding protein 1	37.498	20131212_LVN_TVACVAEA120705_LVN_EC_Gel_32 20131212_LVN_TVACVAEA120705_LVN_EC_Gel_33 20131212_LVN_TVACVAEA120705_LVN_EC_Gel_35 20131212_LVN_TVACVAEA120705_LVN_EC_Gel_36 20131212_LVN_TVACVAEA120705_LVN_EC_Gel_37 20131212_LVN_TVACVAEA120705_LVN_IC_Gel_54 20131212_LVN_TVACVAEA120705_LVN_IC_Gel_55 20131212_LVN_TVACVAEA120705_LVN_IC_Gel_56 20131212_LVN_TVACVAEA120705_LVN_IC_Gel_59 20131212_LVN_TVACVAEA…	40 90 204 69 60 2752 483 79 62 82 120	2 2 6 3 1 145 8 2 2 3 3	2 2 5 2 1 94 8 1 2 3 3	1 1 3 2 1 16 1 1 1 2 2	1 1 2 1 1 15 1 1 1 2 2	3.7 3.7 10.1 7.6 2.5 69.4 5.9 5.9 3.7 7.6 7.6	1 1 2 2 1 16 1 1 1 2 2	3762	0.93263	13	1.0642	X	X	1.00244	14	1.04615		X	1.01063	15	1.14641		X	1.07218	13	1.06408	X	X	0.99773	14	1.04618		X	0.98964	15	1.14621		X
P49720	Proteasome subunit beta type-3	22.949	20131212_LVN_TVACVAEA120705_LVN_IC_Gel_58 20131212_LVN_TVACVAEA120705_LVN_IC_Gel_59	727 457	33 17	23 13	9 6	7 6	48.8 42.9	9 6	1153	0.86561	3	1.00666	X	X	0.86757	3	1.09199		X	1.01509	3	1.09609		X	1.1548	3	1.00648	X	X	1.15268	3	1.09201		X	0.9856	3	1.09607		X
P31040	Succinate dehydrogenase [ubiquinone] flavoprotein subunit, mitochondrial	72.692	20131212_LVN_TVACVAEA120705_LVN_IC_Gel_49 20131212_LVN_TVACVAEA120705_LVN_IC_Gel_54	1272 51	53 5	31 1	17 3	12 1	34.6 5.6	17 3	1297	1.25181	3	1.09177	X	X	1.23873	2	1.06882		X	1.01525	3	1.13891		X	0.79908	3	1.09123	X	X	0.80682	2	1.06902		X	0.98511	3	1.13927		X
Q04760	Lactoylglutathione lyase	20.778	20131212_LVN_TVACVAEA120705_LVN_EC_Gel_33 20131212_LVN_TVACVAEA120705_LVN_IC_Gel_59	43 263	5 41	3 20	2 8	2 6	10.3 40.2	2 8	282	1.16282	2	1.00831	X	X	1.06513	3	1.27555			1.02529	2	1.07158		X	0.85984	2	1.00794	X	X	0.93881	3	1.27608			0.97538	2	1.07168		X
P55084	Trifunctional enzyme subunit beta, mitochondrial	51.294	20131212_LVN_TVACVAEA120705_LVN_IC_Gel_43 20131212_LVN_TVACVAEA120705_LVN_IC_Gel_45 20131212_LVN_TVACVAEA120705_LVN_IC_Gel_52 20131212_LVN_TVACVAEA120705_LVN_IC_Gel_53 20131212_LVN_TVACVAEA120705_LVN_IC_Gel_57 20131212_LVN_TVACVAEA120705_LVN_IC_Gel_58 20131212_LVN_TVACVAEA120705_LVN_IC_Gel_59 20131212_LVN_TVACVAEA120705_LVN_IC_Gel_62	36 40 2307 77 34 66 43 47	2 3 156 7 1 5 2 2	1 1 117 3 1 3 1 2	1 3 29 7 1 3 2 2	1 1 26 3 1 1 1 2	2.3 6.8 66.7 16.5 2.3 6.5 4 4.2	1 3 29 7 1 3 2 2	2456	1.1005	9	1.08878	X	X	1.02977	8	1.03866		X	1.03293	8	1.18028			0.90858	9	1.0885	X	X	0.97112	8	1.03865		X	0.96816	8	1.18023
P01024	Complement C3	187.148	20131212_LVN_TVACVAEA120705_LVN_EC_Gel_18 20131212_LVN_TVACVAEA120705_LVN_EC_Gel_19 20131212_LVN_TVACVAEA120705_LVN_EC_Gel_20 20131212_LVN_TVACVAEA120705_LVN_EC_Gel_21 20131212_LVN_TVACVAEA120705_LVN_EC_Gel_22 20131212_LVN_TVACVAEA120705_LVN_EC_Gel_23 20131212_LVN_TVACVAEA120705_LVN_EC_Gel_24 20131212_LVN_TVACVAEA120705_LVN_EC_Gel_25 20131212_LVN_TVACVAEA120705_LVN_EC_Gel_26 20131212_LVN_TVACVAEA…	5491 6193 4181 5706 11710 8136 2815 5362 9614 1645 2169 1782 1000 196 208 237 120 103 35 43 38 97 271 27 33 74	309 326 265 320 571 342 118 269 396 88 105 77 59 21 14 17 12 5 2 5 5 11 14 2 4 8	214 221 172 207 394 261 89 172 298 54 79 61 42 11 9 10 6 3 1 4 1 5 7 1 1 3	84 85 79 87 105 77 45 72 62 34 40 28 24 12 8 10 6 4 2 3 3 8 12 2 3 7	71 74 61 68 86 72 37 49 55 20 34 23 21 9 6 6 5 3 1 2 1 5 7 1 1 3	58.6 60.4 56.4 60.3 68.2 51.7 35.8 53.3 44.7 26.2 30.1 19.7 16.4 7.9 5.4 7 3.4 2.5 0.7 1.4 2 6 8.1 1.3 2 4.6	84 85 79 87 105 77 45 71 62 33 40 28 24 12 8 10 6 4 2 3 3 8 12 2 3 7	66538	1.2681	183	1.07904	X	X	1.21835	182	1.26141			1.04415	184	1.08029			0.78841	183	1.079	X	X	0.8207	182	1.2614			0.9578	184	1.08025
P21964	Catechol O-methyltransferase	30.037	20131212_LVN_TVACVAEA120705_LVN_IC_Gel_56 20131212_LVN_TVACVAEA120705_LVN_IC_Gel_57 20131212_LVN_TVACVAEA120705_LVN_IC_Gel_58 20131212_LVN_TVACVAEA120705_LVN_IC_Gel_59	82 374 1073 145	7 13 36 7	1 10 28 5	3 6 11 3	1 6 9 3	13.3 32.8 49.4 13.3	3 6 11 3	1596	1.10072	8	1.10743	X	X	1.07239	8	1.10482		X	1.04516	8	1.07049		X	0.90836	8	1.10736	X	X	0.93226	8	1.10495		X	0.95689	8	1.07039		X
Q8NBS9	Thioredoxin domain-containing protein 5	47.629	20131212_LVN_TVACVAEA120705_LVN_EC_Gel_27 20131212_LVN_TVACVAEA120705_LVN_IC_Gel_51 20131212_LVN_TVACVAEA120705_LVN_IC_Gel_52 20131212_LVN_TVACVAEA120705_LVN_IC_Gel_54 20131212_LVN_TVACVAEA120705_LVN_IC_Gel_56 20131212_LVN_TVACVAEA120705_LVN_IC_Gel_59 20131212_LVN_TVACVAEA120705_LVN_IC_Gel_60	116 1181 434 37 73 88 51	9 94 40 1 2 2 1	4 55 20 1 2 2 1	5 20 14 1 2 1 1	2 17 8 1 2 1 1	13.7 50.5 35.6 4.6 4.4 3.7 3.7	5 20 14 1 2 1 1	1808	1.10299	9	1.04354	X	X	1.03492	10	1.05937		X	1.04902	12	1.07293			0.90681	9	1.04362	X	X	0.96611	10	1.05949		X	0.95335	12	1.07304
Q9UJS0	Calcium-binding mitochondrial carrier protein Aralar2	74.176	20131212_LVN_TVACVAEA120705_LVN_IC_Gel_49 20131212_LVN_TVACVAEA120705_LVN_IC_Gel_50	1501 38	73 3	53 1	26 3	20 1	48.1 5.5	26 2	1516	1.11602	6	1.08195	X	X	1.05765	5	1.07429		X	1.06337	5	1.07088		X	0.89591	6	1.08195	X	X	0.94567	5	1.07459		X	0.94058	5	1.07117		X
P09210	Glutathione S-transferase A2	25.664	20131212_LVN_TVACVAEA120705_LVN_IC_Gel_58 20131212_LVN_TVACVAEA120705_LVN_IC_Gel_59	3247 678	210 56	143 43	17 10	14 9	56.3 43.7	17 10	4872	1.07639	10	1.07186	X	X	1.01504	10	1.17718			1.06429	12	1.23553			0.92906	10	1.07139	X	X	1.03481	9	1.05117		X	0.93969	12	1.23546
Q16658	Fascin	54.53	20131212_LVN_TVACVAEA120705_LVN_EC_Gel_27 20131212_LVN_TVACVAEA120705_LVN_IC_Gel_51	38 1228	2 66	1 42	2 21	1 15	5.1 52.1	2 21	1237	1.17738	3	1.06074	X	X	1.13983	3	1.0798		X	1.06725	2	1.01639		X	0.84942	3	1.06055	X	X	0.87724	3	1.07952		X	0.93688	2	1.01646		X
P05141	ADP/ATP translocase 2	32.852	20131212_LVN_TVACVAEA120705_LVN_IC_Gel_40 20131212_LVN_TVACVAEA120705_LVN_IC_Gel_41 20131212_LVN_TVACVAEA120705_LVN_IC_Gel_42 20131212_LVN_TVACVAEA120705_LVN_IC_Gel_44 20131212_LVN_TVACVAEA120705_LVN_IC_Gel_47 20131212_LVN_TVACVAEA120705_LVN_IC_Gel_49 20131212_LVN_TVACVAEA120705_LVN_IC_Gel_56 20131212_LVN_TVACVAEA120705_LVN_IC_Gel_57 20131212_LVN_TVACVAEA120705_LVN_IC_Gel_60 20131212_LVN_TVACVAEA…	476 310 176 111 62 38 378 871 28 39	33 30 13 7 7 3 29 68 3 7	26 19 7 5 2 2 22 50 1 1	9 9 6 5 5 2 11 16 3 3	8 6 3 3 1 1 8 14 1 1	29.9 29.9 19.8 17.1 18.1 8.4 37.6 47.7 11.4 11.4	9 9 6 5 5 2 11 16 3 3	2437	1.20853	8	1.1085	X	X	1.04372	10	1.23334		X	1.07138	9	1.0572			0.82745	8	1.10857	X	X	0.95793	10	1.23345		X	0.93361	9	1.05762
P08263	Glutathione S-transferase A1	25.631	20131212_LVN_TVACVAEA120705_LVN_EC_Gel_31 20131212_LVN_TVACVAEA120705_LVN_EC_Gel_32 20131212_LVN_TVACVAEA120705_LVN_EC_Gel_33 20131212_LVN_TVACVAEA120705_LVN_IC_Gel_57 20131212_LVN_TVACVAEA120705_LVN_IC_Gel_58 20131212_LVN_TVACVAEA120705_LVN_IC_Gel_60 20131212_LVN_TVACVAEA120705_LVN_IC_Gel_61 20131212_LVN_TVACVAEA120705_LVN_IC_Gel_62 20131212_LVN_TVACVAEA120705_LVN_IC_Gel_63	87 711 105 162 3218 24 35 62 38	9 65 15 14 200 5 3 14 5	3 43 6 10 136 1 1 4 1	5 13 8 6 15 4 3 6 2	2 11 4 5 12 1 1 3 1	19.4 46.8 32 27.9 50 16.7 13.5 18.9 7.7	5 12 8 6 15 2 3 6 2	4841	1.09461	11	1.06413	X	X	0.97449	10	1.05198		X	1.07754	13	1.2273			0.91361	11	1.06376	X	X	1.02595	10	1.05199		X	0.92808	13	1.22726
Q86TG7	Retrotransposon-derived protein PEG10	80.173	20131212_LVN_TVACVAEA120705_LVN_IC_Gel_45 20131212_LVN_TVACVAEA120705_LVN_IC_Gel_51	259 255	20 6	10 6	8 2	6 2	14 3.2	8 2	483	1.18099	2	1.0146	X	X	1.11525	2	1.04827		X	1.08184	2	1.06406		X	0.84662	2	1.01417	X	X	0.89699	2	1.04893		X	0.92433	2	1.06449		X
Q99798	Aconitate hydratase, mitochondrial	85.425	20131212_LVN_TVACVAEA120705_LVN_IC_Gel_47 20131212_LVN_TVACVAEA120705_LVN_IC_Gel_52	1988 25	84 1	57 1	27 1	22 1	40.6 1.7	27 1	1992	1.22285	7	1.05043	X	X	1.1122	8	1.14047		X	1.10418	7	1.14939		X	0.81778	7	1.05061	X	X	0.89886	8	1.14038		X	0.90587	7	1.14942		X
P30740	Leukocyte elastase inhibitor	42.742	20131212_LVN_TVACVAEA120705_LVN_EC_Gel_28 20131212_LVN_TVACVAEA120705_LVN_EC_Gel_29 20131212_LVN_TVACVAEA120705_LVN_IC_Gel_53	47 142 1873	2 8 88	2 5 69	1 5 23	1 4 19	3.7 15.8 59.1	1 5 23	2028	0.89202	4	1.04608	X	X	0.86312	3	1.09263		X	1.11786	2	1.13063		X	1.12086	4	1.04628	X	X	1.15872	3	1.09238		X	0.89504	2	1.13054		X
P16435	NADPH--cytochrome P450 reductase	76.69	20131212_LVN_TVACVAEA120705_LVN_IC_Gel_47 20131212_LVN_TVACVAEA120705_LVN_IC_Gel_48 20131212_LVN_TVACVAEA120705_LVN_IC_Gel_49 20131212_LVN_TVACVAEA120705_LVN_IC_Gel_50	789 1146 50 40	63 42 17 6	34 33 4 1	26 11 10 5	18 11 3 1	39.3 26.7 18.9 10	26 11 10 5	1943	1.22376	4	1.05359	X	X	1.09873	4	1.08301		X	1.13217	4	1.09573		X	0.81685	4	1.05347	X	X	0.90981	4	1.08305		X	0.88325	4	1.09558		X
P30038	Delta-1-pyrroline-5-carboxylate dehydrogenase, mitochondrial	61.719	20131212_LVN_TVACVAEA120705_LVN_IC_Gel_50	1827	88	59	24	17	54.2	24	1827	1.18716	5	1.05448	X	X	1.07604	3	1.19251			1.13712	6	1.13215		X	0.84227	5	1.0545	X	X	0.92946	3	1.19229			0.87945	6	1.13178		X
Q08426	Peroxisomal bifunctional enzyme	79.495	20131212_LVN_TVACVAEA120705_LVN_IC_Gel_48	516	19	16	8	7	17	8	516	1.1185	2	1.00809	X	X	0.96677	2	1.07331		X	1.17899	2	1.08483		X	0.89379	2	1.00879	X	X	1.03429	2	1.0725		X	0.84793	2	1.08392		X
Q8IYM0	Protein FAM186B	103.722	20131212_LVN_TVACVAEA120705_LVN_IC_Gel_52	87	14	6	5	1	5.3	5	87	1.11577	2	1.01071	X	X	0.91762	2	1.08049		X	1.23783	2	1.07078		X	0.89659	2	1.01055	X	X	1.08982	2	1.0804		X	0.808	2	1.07053		X
Q5XKE5	Keratin, type II cytoskeletal 79	57.836	20131212_LVN_TVACVAEA120705_LVN_EC_Gel_29 20131212_LVN_TVACVAEA120705_LVN_IC_Gel_40 20131212_LVN_TVACVAEA120705_LVN_IC_Gel_51 20131212_LVN_TVACVAEA120705_LVN_IC_Gel_52 20131212_LVN_TVACVAEA120705_LVN_IC_Gel_53 20131212_LVN_TVACVAEA120705_LVN_IC_Gel_54 20131212_LVN_TVACVAEA120705_LVN_IC_Gel_57 20131212_LVN_TVACVAEA120705_LVN_IC_Gel_59	118 537 104 171 82 58 145 109	7 26 19 20 10 6 9 10	5 19 6 6 4 3 5 5	3 7 7 5 4 3 4 5	2 5 3 2 2 2 3 3	5.4 12 12 8.4 6.7 5.4 6.7 8.6	2 6 6 3 2 2 3 4	4715	0.0014	2	1.9824	X	X	0.00072	2	3.42349		X						714.002	2	1.9824	X	X	1381.4	2	3.42349		X
P35527	Keratin, type I cytoskeletal 9	62.064	20131212_LVN_TVACVAEA120705_LVN_EC_Gel_18 20131212_LVN_TVACVAEA120705_LVN_EC_Gel_19 20131212_LVN_TVACVAEA120705_LVN_EC_Gel_20 20131212_LVN_TVACVAEA120705_LVN_EC_Gel_21 20131212_LVN_TVACVAEA120705_LVN_EC_Gel_22 20131212_LVN_TVACVAEA120705_LVN_EC_Gel_23 20131212_LVN_TVACVAEA120705_LVN_EC_Gel_24 20131212_LVN_TVACVAEA120705_LVN_EC_Gel_25 20131212_LVN_TVACVAEA120705_LVN_EC_Gel_26 20131212_LVN_TVACVAEA…	3135 872 974 1765 665 195 42 229 259 169 313 1359 605 201 386 603 1380 598 494 872 2961 1770 631 467 659 576 64 42 90 748 489 710 759 275 164 26 683 274 501 285 409 887 2270	95 29 36 73 21 8 1 11 12 12 11 48 20 13 13 19 41 19 20 29 114 73 31 19 17 16 3 4 1 24 18 25 24 16 5 3 28 13 21 14 15 29 74	83 26 34 55 21 6 1 7 7 6 10 40 19 7 11 17 39 19 15 27 96 60 25 14 15 11 2 1 1 22 17 18 19 11 4 1 24 9 14 10 14 28 67	27 12 16 27 11 6 1 9 9 6 8 20 11 8 7 11 16 10 11 12 26 22 13 12 10 9 3 3 1 15 13 14 12 8 4 3 13 9 11 10 10 11 16	25 12 15 23 11 5 1 6 6 5 8 17 11 5 7 10 15 10 10 11 23 20 11 10 9 7 2 1 1 13 12 12 10 7 3 1 12 8 9 7 9 10 13	56.3 24.6 35.5 51.8 21.3 9.8 1.8 19.4 20.1 12.7 16.5 36 19.4 13.6 13.6 21.5 30.3 16.9 18.5 21.8 48.5 35 20.7 20.5 21.7 22.8 5.8 4.5 2.6 37.1 27.4 31.1 28.7 18.6 6.9 4.5 26.6 18 22.2 16.5 16.2 17.2 23.8	27 12 16 26 11 5 1 9 9 6 8 20 11 8 7 10 16 10 11 12 26 22 13 12 10 9 3 3 1 15 13 13 12 8 4 3 13 9 11 9 10 11 15	29654	0.00376	64	4.92543	X	X	0.00341	67	4.97984								265.613	64	4.92543	X	X	293.121	67	4.97984
P24539	ATP synthase F(0) complex subunit B1, mitochondrial	28.909	20131212_LVN_TVACVAEA120705_LVN_IC_Gel_58 20131212_LVN_TVACVAEA120705_LVN_IC_Gel_59 20131212_LVN_TVACVAEA120705_LVN_IC_Gel_60 20131212_LVN_TVACVAEA120705_LVN_IC_Gel_62	165 659 80 32	11 59 7 1	7 35 3 1	6 14 5 1	4 11 2 1	24.2 46.1 21.1 3.1	6 14 5 1	845	1.14683	2	1.01457	X	X											0.87163	2	1.0146	X	X
P04264	Keratin, type II cytoskeletal 1	66.039	20131212_LVN_TVACVAEA120705_LVN_EC_Gel_18 20131212_LVN_TVACVAEA120705_LVN_EC_Gel_19 20131212_LVN_TVACVAEA120705_LVN_EC_Gel_20 20131212_LVN_TVACVAEA120705_LVN_EC_Gel_21 20131212_LVN_TVACVAEA120705_LVN_EC_Gel_22 20131212_LVN_TVACVAEA120705_LVN_EC_Gel_23 20131212_LVN_TVACVAEA120705_LVN_EC_Gel_24 20131212_LVN_TVACVAEA120705_LVN_EC_Gel_25 20131212_LVN_TVACVAEA120705_LVN_EC_Gel_26 20131212_LVN_TVACVAEA…	3548 1162 1318 2640 1082 842 344 493 551 267 257 730 2220 872 710 1023 1082 1708 1006 950 1772 5711 2819 1372 704 575 563 361 203 861 304 877 736 1741 1253 711 465 115 262 363 1005 551 835 832 581 872 2967	134 51 57 100 38 30 13 22 25 12 12 26 83 34 32 39 39 64 40 36 61 182 97 61 26 26 21 17 5 35 7 39 34 96 67 31 24 4 9 13 38 24 34 28 31 33 100	108 43 47 84 33 29 12 18 21 9 8 21 71 32 25 33 37 60 29 33 58 172 88 48 22 22 18 13 5 28 7 29 28 67 48 21 15 2 8 9 34 20 31 26 28 32 95	30 20 22 25 20 16 8 12 12 10 6 15 26 15 14 16 18 24 17 17 21 37 27 21 17 15 12 9 4 18 3 20 16 22 24 15 14 2 6 9 20 14 16 13 15 13 24	27 18 19 24 18 16 8 12 11 7 4 12 24 15 14 15 17 22 14 15 20 37 26 18 14 14 11 8 4 16 3 18 14 18 21 12 9 1 5 6 18 11 15 12 13 13 23	51.2 28.7 36 40.4 32.5 24.8 13.5 20 20.5 14.3 9.8 23 46.4 24.4 23.3 25.5 29.2 37 28.3 23.9 29.5 46.3 40.1 31.4 28 22.8 23.8 14.6 6.5 28.3 5.1 34.9 25.3 33.5 38.4 24.7 23.9 3.6 10.2 14.9 29.5 23.4 26.2 21.6 21.7 19.7 34.8	29 19 21 24 19 16 8 12 12 10 6 15 25 15 14 16 18 23 17 17 20 37 26 20 17 15 12 9 4 18 3 20 16 22 24 15 14 2 5 9 19 14 16 13 15 13 24	50816	0.01263	101	880.962			0.07027	109	1092.39			0.04823	43	39.392			79.1323	101	880.963			14.227	109	1092.39			20.7311	43	39.3926
Q7Z794	Keratin, type II cytoskeletal 1b	61.901	20131212_LVN_TVACVAEA120705_LVN_EC_Gel_39	350	16	13	7	6	10.9	7	4273	0.01877	3	40.2176		X	0.09362	4	19.5008		X	0.17243	2	21.1877		X	53.2573	3	40.2184		X	10.6792	4	19.4995		X	5.79714	2	21.1982		X
P55957	BH3-interacting domain death agonist	21.995	20131212_LVN_TVACVAEA120705_LVN_IC_Gel_60	256	12	9	3	3	20	3	256	0.99864	2	1.05218		X	1.27569	2	1.4538		X	0.79876	2	1.37407		X	1.00165	2	1.05265		X	0.78357	2	1.4538		X	1.25136	2	1.37339		X
Q5XPI4	E3 ubiquitin-protein ligase RNF123	148.515	20131212_LVN_TVACVAEA120705_LVN_EC_Gel_26 20131212_LVN_TVACVAEA120705_LVN_EC_Gel_27	43 42	4 4	1 1	3 3	1 1	1.5 1.8	3 3	53	1.11331	2	1.04471		X	1.34111	2	1.04364		X	0.84442	2	1.09023		X	0.89805	2	1.045		X	0.74526	2	1.0436		X	1.18398	2	1.09144		X
Q13310	Polyadenylate-binding protein 4	70.783	20131212_LVN_TVACVAEA120705_LVN_IC_Gel_48	662	22	17	9	7	16.3	9	1050	0.90447	2	1.02065		X	1.07586	2	1.12233		X	0.85543	2	1.14606		X	1.10544	2	1.01978		X	0.92942	2	1.12136		X	1.16915	2	1.14608		X
Q15233	Non-POU domain-containing octamer-binding protein	54.232	20131212_LVN_TVACVAEA120705_LVN_IC_Gel_51 20131212_LVN_TVACVAEA120705_LVN_IC_Gel_60	424 48	56 7	31 1	17 2	11 1	43.9 4.2	17 2	454	0.8498	3	1.32624		X	0.80112	3	1.32922		X	0.85942	5	1.1617		X	1.17659	3	1.32555		X	1.24791	3	1.32961		X	1.16359	5	1.16159		X
Q07021	Complement component 1 Q subcomponent-binding protein, mitochondrial	31.362	20131212_LVN_TVACVAEA120705_LVN_EC_Gel_30 20131212_LVN_TVACVAEA120705_LVN_IC_Gel_55	132 841	4 19	4 17	3 7	3 6	16.7 34.8	3 7	943	0.88354	2	1.02563		X	0.94442	3	1.06947		X	0.86147	3	1.26978			1.13093	2	1.02581		X	1.0583	3	1.06931		X	1.16099	3	1.27
P61769	Beta-2-microglobulin	13.715	20131212_LVN_TVACVAEA120705_LVN_EC_Gel_36 20131212_LVN_TVACVAEA120705_LVN_EC_Gel_37 20131212_LVN_TVACVAEA120705_LVN_IC_Gel_62 20131212_LVN_TVACVAEA120705_LVN_IC_Gel_63	144 217 35 33	13 17 4 3	7 12 1 1	4 5 2 2	3 5 1 1	26.9 42.9 13.4 13.4	4 5 2 2	339	1.0176	2	1.0582		X	1.1518	2	1.30336		X	0.86393	3	1.17532		X	0.98265	2	1.05877		X	0.86822	2	1.3038		X	1.1579	3	1.17495		X
O95816	BAG family molecular chaperone regulator 2	23.772	20131212_LVN_TVACVAEA120705_LVN_IC_Gel_58 20131212_LVN_TVACVAEA120705_LVN_IC_Gel_59	1049 291	43 14	33 9	14 8	11 5	63 37	13 8	1310	0.81856	3	1.10053		X	0.96096	3	1.02665		X	0.86752	3	1.07294		X	1.22161	3	1.10027		X	1.0404	3	1.02679		X	1.15297	3	1.07267		X
P49591	Serine--tRNA ligase, cytoplasmic	58.777	20131212_LVN_TVACVAEA120705_LVN_IC_Gel_50	626	38	24	13	9	32.1	13	626	0.9145	2	1.07015		X	1.06368	2	1.09916		X	0.87461	2	1.02512		X	1.09294	2	1.07052		X	0.93993	2	1.09839		X	1.14283	2	1.02464		X
O14979	Heterogeneous nuclear ribonucleoprotein D-like	46.438	20131212_LVN_TVACVAEA120705_LVN_IC_Gel_54 20131212_LVN_TVACVAEA120705_LVN_IC_Gel_55	561 80	32 3	25 3	9 2	9 2	23.1 4.3	9 2	1222	0.99807	2	1.01419		X	1.16062	2	1.04142		X	0.87521	2	1.05557		X	1.0021	2	1.01406		X	0.8612	2	1.04135		X	1.14236	2	1.05542		X
P01023	Alpha-2-macroglobulin	163.291	20131212_LVN_TVACVAEA120705_LVN_EC_Gel_18 20131212_LVN_TVACVAEA120705_LVN_EC_Gel_19 20131212_LVN_TVACVAEA120705_LVN_EC_Gel_20 20131212_LVN_TVACVAEA120705_LVN_EC_Gel_21 20131212_LVN_TVACVAEA120705_LVN_EC_Gel_22 20131212_LVN_TVACVAEA120705_LVN_EC_Gel_23 20131212_LVN_TVACVAEA120705_LVN_EC_Gel_24 20131212_LVN_TVACVAEA120705_LVN_EC_Gel_25 20131212_LVN_TVACVAEA120705_LVN_EC_Gel_26 20131212_LVN_TVACVAEA…	15541 14043 15660 29772 12642 6595 4979 1927 2259 2401 1739 797 1140 468 200 598 441 160 66 207 337 2714 405 79 102 854 41 91 44 91 82 114 119	588 527 621 1136 467 228 178 98 109 95 86 37 64 26 13 26 24 8 5 13 21 87 17 4 4 38 2 8 4 5 2 9 2	490 442 507 887 397 204 151 72 84 76 59 26 48 18 8 22 17 6 2 11 12 84 13 3 2 32 2 3 1 2 2 4 2	73 73 75 79 69 58 49 40 37 33 33 20 24 15 7 15 11 6 4 8 14 35 13 4 4 19 1 5 4 5 2 4 1	69 67 71 73 65 53 45 30 30 27 26 15 20 11 6 14 8 5 2 7 10 34 11 3 2 16 1 3 1 2 2 3 1	62.7 60.8 63.6 64.8 58.1 50.7 44.3 37.3 33 32.4 31.3 17.5 21.3 12.4 5.8 12.5 9.3 5.4 2.6 6.5 12.2 31.6 12 3.5 4.3 17 0.6 5.6 3.4 3.9 1.9 3 0.8	73 73 75 79 69 58 49 40 37 33 33 20 24 15 7 15 11 6 2 8 14 35 13 4 4 19 1 5 4 5 2 4 1	115728	1.08401	171	1.30875			1.26918	170	1.11148			0.87535	169	1.37367			0.92243	171	1.30876			0.7878	170	1.1115			1.14244	169	1.37366
Q9HC35	Echinoderm microtubule-associated protein-like 4	108.916	20131212_LVN_TVACVAEA120705_LVN_IC_Gel_40 20131212_LVN_TVACVAEA120705_LVN_IC_Gel_41 20131212_LVN_TVACVAEA120705_LVN_IC_Gel_42 20131212_LVN_TVACVAEA120705_LVN_IC_Gel_43 20131212_LVN_TVACVAEA120705_LVN_IC_Gel_44 20131212_LVN_TVACVAEA120705_LVN_IC_Gel_45 20131212_LVN_TVACVAEA120705_LVN_IC_Gel_47 20131212_LVN_TVACVAEA120705_LVN_IC_Gel_51 20131212_LVN_TVACVAEA120705_LVN_IC_Gel_60	263 275 148 162 810 183 49 26 56	7 11 8 10 53 13 10 3 2	6 8 6 8 33 8 1 1 1	5 8 6 8 27 10 7 2 2	4 6 5 7 20 6 1 1 1	5.8 9.2 7 9.9 36.6 12.5 7 2 2.2	5 8 6 8 27 10 7 2 2	1740	0.9685	2	1.06372		X	1.03577	4	1.21724		X	0.88325	2	1.15908		X	1.0321	2	1.06414		X	0.96534	4	1.21739		X	1.13266	2	1.15849		X
P09651	Heterogeneous nuclear ribonucleoprotein A1	38.747	20131212_LVN_TVACVAEA120705_LVN_IC_Gel_54 20131212_LVN_TVACVAEA120705_LVN_IC_Gel_55 20131212_LVN_TVACVAEA120705_LVN_IC_Gel_56 20131212_LVN_TVACVAEA120705_LVN_IC_Gel_59 20131212_LVN_TVACVAEA120705_LVN_IC_Gel_60	127 863 721 121 537	13 40 34 9 23	4 24 23 4 16	7 10 10 5 8	2 7 7 1 5	19.4 30.4 24.5 15.6 21.8	6 9 10 5 7	3175	0.92995	8	1.15027		X	1.07766	7	1.31408		X	0.88635	8	1.18088		X	1.07544	8	1.15034		X	0.92777	7	1.31381		X	1.12831	8	1.181		X
P05023	Sodium/potassium-transporting ATPase subunit alpha-1	112.896	20131212_LVN_TVACVAEA120705_LVN_IC_Gel_40 20131212_LVN_TVACVAEA120705_LVN_IC_Gel_41 20131212_LVN_TVACVAEA120705_LVN_IC_Gel_42 20131212_LVN_TVACVAEA120705_LVN_IC_Gel_43 20131212_LVN_TVACVAEA120705_LVN_IC_Gel_44 20131212_LVN_TVACVAEA120705_LVN_IC_Gel_45 20131212_LVN_TVACVAEA120705_LVN_IC_Gel_46 20131212_LVN_TVACVAEA120705_LVN_IC_Gel_47	103 372 340 184 280 1416 219 214	5 23 12 11 15 69 8 15	4 17 10 8 11 42 6 8	3 11 10 6 10 26 5 8	2 8 8 4 7 20 5 5	3 11.9 12.1 7.2 13.3 31.3 5.2 10.5	2 11 10 5 10 26 5 6	2918	0.75135	2	1.3362		X	0.89906	3	1.14848		X	0.89474	2	1.14345		X	1.33084	2	1.33585		X	1.11221	3	1.14873		X	1.1179	2	1.1435		X
P50990	T-complex protein 1 subunit theta	59.621	20131212_LVN_TVACVAEA120705_LVN_IC_Gel_50 20131212_LVN_TVACVAEA120705_LVN_IC_Gel_51	3417 176	141 8	106 6	32 6	31 4	65.5 13.1	32 6	3561	0.91942	5	1.12963		X	1.01256	4	1.12846		X	0.90097	6	1.09831			1.08735	5	1.1296		X	0.98766	4	1.12849		X	1.08438	3	1.00065	X	X
P14174	Macrophage migration inhibitory factor	12.476	20131212_LVN_TVACVAEA120705_LVN_EC_Gel_36 20131212_LVN_TVACVAEA120705_LVN_EC_Gel_37 20131212_LVN_TVACVAEA120705_LVN_IC_Gel_61 20131212_LVN_TVACVAEA120705_LVN_IC_Gel_62 20131212_LVN_TVACVAEA120705_LVN_IC_Gel_63	205 326 135 482 760	12 13 6 24 32	8 12 5 19 24	2 2 1 2 2	2 2 1 2 2	17.4 17.4 9.6 17.4 17.4	2 2 1 2 2	1788	1.04632	10	1.0929			1.18116	10	1.24569			0.90173	10	1.14619			0.95582	10	1.09351			0.84689	10	1.2461			1.10896	10	1.14624	X	X
Q15046	Lysine--tRNA ligase	68.048	20131212_LVN_TVACVAEA120705_LVN_IC_Gel_49	1095	72	50	25	20	43	24	1095	0.90611	3	1.04319		X	1.02276	2	1.00289		X	0.90204	2	1.06231		X	1.10384	3	1.04279		X	0.97759	2	1.00342		X	1.10892	2	1.06259		X
Q04917	14-3-3 protein eta	28.219	20131212_LVN_TVACVAEA120705_LVN_EC_Gel_31 20131212_LVN_TVACVAEA120705_LVN_IC_Gel_56 20131212_LVN_TVACVAEA120705_LVN_IC_Gel_57	764 939 1338	48 67 72	37 47 58	7 6 13	6 6 12	26 22 56.5	7 6 13	3105	1.02083	10	1.14746		X	1.14929	10	1.25761		X	0.90432	10	1.21445			0.97934	10	1.14762		X	0.87025	10	1.25776		X	1.10603	10	1.21424
P19021	Peptidyl-glycine alpha-amidating monooxygenase	108.332	20131212_LVN_TVACVAEA120705_LVN_EC_Gel_29 20131212_LVN_TVACVAEA120705_LVN_IC_Gel_54	48 52	4 6	3 4	1 1	1 1	0.9 0.9	1 1	76	1.06146	2	1.05072		X	1.19656	2	1.34544		X	0.90549	2	1.27289		X	0.94156	2	1.05105		X	0.83585	2	1.34493		X	1.10383	2	1.27391		X
P27348	14-3-3 protein theta	27.764	20131212_LVN_TVACVAEA120705_LVN_EC_Gel_31 20131212_LVN_TVACVAEA120705_LVN_IC_Gel_56 20131212_LVN_TVACVAEA120705_LVN_IC_Gel_57	875 1989 1357	46 88 61	37 64 49	6 13 11	6 12 10	24.1 51.8 51	6 13 11	4283	1.02363	12	1.12366		X	1.11365	12	1.24144			0.9073	12	1.19495			0.9766	12	1.12375		X	0.89818	12	1.24171			1.10237	12	1.19479
P62304	Small nuclear ribonucleoprotein E	10.804	20131212_LVN_TVACVAEA120705_LVN_IC_Gel_61 20131212_LVN_TVACVAEA120705_LVN_IC_Gel_62 20131212_LVN_TVACVAEA120705_LVN_IC_Gel_63	166 218 133	7 7 2	6 6 2	2 2 1	2 2 1	25 25 13	2 2 1	455	0.95637	2	1.05128		X	0.9835	2	1.04353		X	0.90823	3	1.16105		X	1.04509	2	1.0517		X	1.01609	2	1.04358		X	1.10156	3	1.16056		X
P22392	Nucleoside diphosphate kinase B	17.298	20131212_LVN_TVACVAEA120705_LVN_EC_Gel_35 20131212_LVN_TVACVAEA120705_LVN_IC_Gel_60 20131212_LVN_TVACVAEA120705_LVN_IC_Gel_61	487 732 1150	34 48 56	22 34 43	11 9 10	10 7 10	77 54.6 67.1	11 9 10	2428	0.90247	14	1.05917			1.03145	16	1.18157			0.90829	14	1.13697			1.10794	14	1.05911			0.96927	16	1.1815			1.10134	14	1.13686
P56192	Methionine--tRNA ligase, cytoplasmic	101.116	20131212_LVN_TVACVAEA120705_LVN_IC_Gel_46 20131212_LVN_TVACVAEA120705_LVN_IC_Gel_49	610 54	20 1	18 1	12 1	10 1	18 1.2	12 1	637	0.87489	2	1.13571		X	0.98096	2	1.17422		X	0.9087	2	1.03561		X	1.14266	2	1.13603		X	1.01927	2	1.17413		X	1.10053	2	1.03507		X
P28066	Proteasome subunit alpha type-5	26.411	20131212_LVN_TVACVAEA120705_LVN_EC_Gel_31 20131212_LVN_TVACVAEA120705_LVN_IC_Gel_57	329 1735	11 69	9 55	6 10	5 10	29.5 54.8	6 10	2034	0.83368	3	1.11		X	0.93365	3	1.05679		X	0.9094	3	1.05978		X	1.19961	3	1.11003		X	1.07074	3	1.05688		X	1.09994	3	1.05987		X
P02768	Serum albumin	69.367	20131212_LVN_TVACVAEA120705_LVN_EC_Gel_18 20131212_LVN_TVACVAEA120705_LVN_EC_Gel_19 20131212_LVN_TVACVAEA120705_LVN_EC_Gel_20 20131212_LVN_TVACVAEA120705_LVN_EC_Gel_21 20131212_LVN_TVACVAEA120705_LVN_EC_Gel_22 20131212_LVN_TVACVAEA120705_LVN_EC_Gel_23 20131212_LVN_TVACVAEA120705_LVN_EC_Gel_24 20131212_LVN_TVACVAEA120705_LVN_EC_Gel_25 20131212_LVN_TVACVAEA120705_LVN_EC_Gel_26 20131212_LVN_TVACVAEA…	11275 11093 12465 11124 9234 6521 7179 16223 16576 5964 12306 8037 8594 10204 7733 6580 8151 10882 9680 11558 14145 4687 519 236 188 36 1759 2929 111 370 109 67 342 45 50 72 59 144 126 148 48	453 417 491 449 333 233 243 661 634 207 447 273 348 435 393 357 311 432 419 559 604 196 33 14 9 3 68 115 12 28 14 5 16 6 6 3 8 5 11 6 1	355 347 394 351 281 200 209 500 499 168 349 238 282 355 306 278 261 366 339 499 557 182 27 13 6 1 61 92 6 19 8 3 13 1 2 2 3 5 7 6 1	54 56 55 54 52 51 49 58 57 42 54 49 54 55 52 53 50 54 47 47 46 31 12 8 8 3 24 34 8 19 10 4 9 3 6 3 6 1 9 4 1	51 51 50 51 48 46 46 53 52 39 51 46 50 52 48 50 47 53 45 45 46 31 10 8 5 1 22 31 5 12 6 2 8 1 2 2 3 1 5 4 1	80.1 82.3 81.9 80.8 79.6 76.5 78.2 81.9 82.4 75.5 78.3 74.7 80.6 80.1 78.8 76.5 71.3 78.7 72.6 63.5 68 43.3 22.7 14 16.7 7.1 46.5 63.9 13.1 33.7 16.3 5.9 15.3 5.9 8.2 6.4 12.8 2 12.3 6.2 1.8	54 56 55 54 52 51 49 58 57 42 54 49 54 55 52 53 50 54 47 47 46 31 12 8 8 3 24 34 8 19 10 4 9 3 6 3 6 1 9 4 1	226394	0.00187	583	24.9761			0.0015	579	22.8958			0.91265	67	594.12			535.12	583	24.9765			665.999	579	22.8961			1.09564	67	594.122
O95336	6-phosphogluconolactonase	27.547	20131212_LVN_TVACVAEA120705_LVN_EC_Gel_31 20131212_LVN_TVACVAEA120705_LVN_IC_Gel_57	46 1285	3 54	2 49	3 12	2 12	15.1 65.5	3 12	1295	1.02912	3	1.13311		X	1.14448	3	1.26311		X	0.91545	3	1.12995		X	0.97102	3	1.13292		X	0.87372	3	1.26372		X	1.09227	3	1.13037		X
P38919	Eukaryotic initiation factor 4A-III	46.871	20131212_LVN_TVACVAEA120705_LVN_IC_Gel_52	1239	81	53	22	17	54.7	22	1239	0.93198	2	1.01486		X	1.03572	2	1.04046		X	0.91631	2	1.02662		X	1.07384	2	1.01426		X	0.96557	2	1.04113		X	1.09203	2	1.0271		X
Q9UNX3	60S ribosomal protein L26-like 1	17.256	20131212_LVN_TVACVAEA120705_LVN_IC_Gel_60	462	39	29	9	8	42.8	8	788	0.95662	6	1.0863		X	1.08526	6	1.09319		X	0.91695	7	1.1417		X	1.04535	6	1.086		X	0.92131	6	1.09316		X	1.0908	7	1.142		X
P63104	14-3-3 protein zeta/delta	27.745	20131212_LVN_TVACVAEA120705_LVN_EC_Gel_31 20131212_LVN_TVACVAEA120705_LVN_IC_Gel_56 20131212_LVN_TVACVAEA120705_LVN_IC_Gel_57 20131212_LVN_TVACVAEA120705_LVN_IC_Gel_60 20131212_LVN_TVACVAEA120705_LVN_IC_Gel_61	1739 1992 1674 108 58	71 92 68 10 3	59 69 53 3 1	15 14 14 5 2	14 14 14 3 1	58 47.8 56.7 18.8 8.6	15 14 14 4 2	5544	1.03498	12	1.1096		X	1.15618	12	1.22492			0.91785	11	1.20938			0.96586	12	1.1097		X	0.86503	12	1.2251			1.08974	11	1.20918
P68032	Actin, alpha cardiac muscle 1	42.019	20131212_LVN_TVACVAEA120705_LVN_IC_Gel_53	3361	210	143	17	14	46.4	17	10349	0.99017	25	1.13406		X	1.07612	23	1.25584		X	0.92117	24	1.26381			1.00994	25	1.13393		X	0.92919	23	1.25572		X	1.0858	24	1.26366
P30405	Peptidyl-prolyl cis-trans isomerase F, mitochondrial	22.04	20131212_LVN_TVACVAEA120705_LVN_EC_Gel_34 20131212_LVN_TVACVAEA120705_LVN_IC_Gel_60	54 1252	8 72	2 59	3 14	2 14	9.7 67.6	3 14	1319	0.99379	2	1.09847		X	1.02229	2	1.0274		X	0.92233	4	1.20186		X	1.00609	2	1.09888		X	0.97794	2	1.02726		X	1.08455	4	1.20214		X
P39687	Acidic leucine-rich nuclear phosphoprotein 32 family member A	28.585	20131212_LVN_TVACVAEA120705_LVN_IC_Gel_56	585	26	25	10	10	32.5	10	585	1.06589	2	1.08063		X	1.38623	3	1.34559		X	0.92341	2	1.20697		X	0.93794	2	1.08138		X	0.72109	3	1.34522		X	1.0827	2	1.20741		X
P62258	14-3-3 protein epsilon	29.174	20131212_LVN_TVACVAEA120705_LVN_EC_Gel_30 20131212_LVN_TVACVAEA120705_LVN_EC_Gel_31 20131212_LVN_TVACVAEA120705_LVN_IC_Gel_56 20131212_LVN_TVACVAEA120705_LVN_IC_Gel_59	157 1447 2466 109	8 65 114 4	6 48 82 3	4 12 18 3	3 11 16 2	15.7 53.3 65.5 11	4 12 18 3	4790	1.02016	12	1.11525		X	1.12101	13	1.22355		X	0.9258	13	1.21015		X	0.97997	12	1.11542		X	0.89218	13	1.22372		X	1.08032	13	1.20995		X
Q06830	Peroxiredoxin-1	22.11	20131212_LVN_TVACVAEA120705_LVN_EC_Gel_30 20131212_LVN_TVACVAEA120705_LVN_EC_Gel_31 20131212_LVN_TVACVAEA120705_LVN_EC_Gel_32 20131212_LVN_TVACVAEA120705_LVN_EC_Gel_33 20131212_LVN_TVACVAEA120705_LVN_EC_Gel_34 20131212_LVN_TVACVAEA120705_LVN_EC_Gel_35 20131212_LVN_TVACVAEA120705_LVN_EC_Gel_38 20131212_LVN_TVACVAEA120705_LVN_IC_Gel_49 20131212_LVN_TVACVAEA120705_LVN_IC_Gel_54 20131212_LVN_TVACVAEA…	33 70 96 703 506 106 30 38 119 177 2880 746 91 130 155	1 2 7 38 32 5 1 1 14 19 151 43 4 8 8	1 2 4 33 24 4 1 1 7 14 117 34 3 7 8	1 2 5 11 10 3 1 1 7 8 19 11 3 4 5	1 2 3 11 10 3 1 1 4 6 19 11 2 4 5	5 9 27.6 56.8 49.2 15.6 4 5 44.2 43.7 79.4 56.3 16.1 19.6 25.6	1 2 5 11 10 3 1 1 6 8 19 11 2 4 5	5545	1.03533	12	1.12591		X	1.13184	12	1.22964			0.9282	12	1.17515			0.9656	12	1.12598		X	0.88328	12	1.22952			1.07752	12	1.17493
P27635	60S ribosomal protein L10	24.604	20131212_LVN_TVACVAEA120705_LVN_IC_Gel_58 20131212_LVN_TVACVAEA120705_LVN_IC_Gel_59	578 833	33 56	23 38	11 12	6 8	53.3 41.1	11 12	1380	0.99791	5	1.16624		X	1.06093	4	1.08048		X	0.92934	4	1.09629		X	1.00168	5	1.16667		X	0.94267	4	1.08044		X	1.07611	4	1.09596		X
P31946	14-3-3 protein beta/alpha	28.082	20131212_LVN_TVACVAEA120705_LVN_EC_Gel_31 20131212_LVN_TVACVAEA120705_LVN_IC_Gel_56 20131212_LVN_TVACVAEA120705_LVN_IC_Gel_57 20131212_LVN_TVACVAEA120705_LVN_IC_Gel_58 20131212_LVN_TVACVAEA120705_LVN_IC_Gel_60 20131212_LVN_TVACVAEA120705_LVN_IC_Gel_63	1118 1619 1851 31 124 38	57 84 79 2 9 2	46 65 69 1 5 2	9 11 14 2 6 1	9 11 13 1 5 1	43.1 48 63.4 9.3 29.3 3.3	9 11 14 2 5 1	4741	1.01892	14	1.19632		X	1.10665	13	1.29804		X	0.93201	13	1.19698			0.98114	14	1.19658		X	0.90378	13	1.29808		X	1.07301	13	1.19691
P23526	Adenosylhomocysteinase	47.716	20131212_LVN_TVACVAEA120705_LVN_EC_Gel_28 20131212_LVN_TVACVAEA120705_LVN_IC_Gel_52 20131212_LVN_TVACVAEA120705_LVN_IC_Gel_53	62 2086 154	3 112 6	2 77 5	3 22 4	2 17 3	9 41.7 10.9	3 22 4	2235	0.95415	3	1.08713		X	1.03916	3	1.11959		X	0.93462	3	1.06775		X	1.04801	3	1.08693		X	0.96177	3	1.11959		X	1.06981	3	1.06768		X
P62753	40S ribosomal protein S6	28.681	20131212_LVN_TVACVAEA120705_LVN_IC_Gel_56 20131212_LVN_TVACVAEA120705_LVN_IC_Gel_57 20131212_LVN_TVACVAEA120705_LVN_IC_Gel_59	988 90 50	29 6 2	27 5 1	9 3 2	9 2 1	34.9 12.9 7.6	9 3 2	1071	1.00209	3	1.15415		X	1.03975	3	1.05344		X	0.93518	2	1.07477		X	0.99768	3	1.15436		X	0.96201	3	1.05265		X	1.06924	2	1.07492		X
Q9BV86	N-terminal Xaa-Pro-Lys N-methyltransferase 1	25.387	20131212_LVN_TVACVAEA120705_LVN_IC_Gel_58	204	6	6	2	2	9.9	2	204	0.99897	2	1.01589		X	1.08755	2	1.09331		X	0.93566	2	1.07927		X	1.00088	2	1.01511		X	0.91951	2	1.09376		X	1.06938	2	1.07834		X
P11940	Polyadenylate-binding protein 1	70.671	20131212_LVN_TVACVAEA120705_LVN_EC_Gel_28 20131212_LVN_TVACVAEA120705_LVN_EC_Gel_37 20131212_LVN_TVACVAEA120705_LVN_EC_Gel_38 20131212_LVN_TVACVAEA120705_LVN_IC_Gel_48 20131212_LVN_TVACVAEA120705_LVN_IC_Gel_49 20131212_LVN_TVACVAEA120705_LVN_IC_Gel_50 20131212_LVN_TVACVAEA120705_LVN_IC_Gel_51 20131212_LVN_TVACVAEA120705_LVN_IC_Gel_52	38 38 32 1104 98 50 136 317	3 3 1 45 12 3 10 26	2 1 1 39 2 1 6 19	2 2 1 17 9 2 8 12	2 1 1 14 2 1 4 9	4.1 3.9 2.5 31.1 15.6 3.6 14.6 19.7	2 1 1 17 3 2 5 12	1617	0.90923	5	1.10268		X	0.9866	5	1.10688		X	0.93667	5	1.13959		X	1.09957	5	1.10271		X	1.01332	5	1.10641		X	1.06784	5	1.13934		X
P30085	UMP-CMP kinase	22.222	20131212_LVN_TVACVAEA120705_LVN_EC_Gel_33 20131212_LVN_TVACVAEA120705_LVN_EC_Gel_34 20131212_LVN_TVACVAEA120705_LVN_IC_Gel_59 20131212_LVN_TVACVAEA120705_LVN_IC_Gel_60	86 55 658 401	2 1 30 21	2 1 24 15	1 1 9 7	1 1 9 6	6.1 6.1 53.1 44.9	1 1 9 7	1130	0.97248	2	1.13867		X	1.05664	2	1.28994		X	0.93866	2	1.13456		X	1.02853	2	1.13876		X	0.94648	2	1.28964		X	1.06566	2	1.13535		X
P07910	Heterogeneous nuclear ribonucleoproteins C1/C2	33.67	20131212_LVN_TVACVAEA120705_LVN_EC_Gel_37 20131212_LVN_TVACVAEA120705_LVN_IC_Gel_53 20131212_LVN_TVACVAEA120705_LVN_IC_Gel_54 20131212_LVN_TVACVAEA120705_LVN_IC_Gel_55 20131212_LVN_TVACVAEA120705_LVN_IC_Gel_58 20131212_LVN_TVACVAEA120705_LVN_IC_Gel_60 20131212_LVN_TVACVAEA120705_LVN_IC_Gel_61 20131212_LVN_TVACVAEA120705_LVN_IC_Gel_62	289 1093 2114 111 113 153 457 167	7 47 97 3 9 7 8 5	7 42 73 2 5 6 8 4	4 13 18 2 6 5 4 2	4 11 15 2 3 4 4 2	15.7 37.6 48.4 9.2 17.6 18.6 15.7 6.5	4 13 17 2 6 5 4 2	4428	0.95224	5	1.11902		X	1.03191	5	1.0437			0.93913	5	1.08985		X	1.05016	5	1.11885		X	0.96906	5	1.04398			1.06487	5	1.08977		X
O43776	Asparagine--tRNA ligase, cytoplasmic	62.943	20131212_LVN_TVACVAEA120705_LVN_IC_Gel_49 20131212_LVN_TVACVAEA120705_LVN_IC_Gel_50	57 998	4 71	1 47	3 23	1 20	6.4 42.2	3 23	1031	0.949	4	1.07623		X	1.0963	2	1.01969		X	0.9393	2	1.01875		X	1.05348	4	1.07578		X	0.91239	2	1.02045		X	1.06516	2	1.01878		X
P60709	Actin, cytoplasmic 1	41.737	20131212_LVN_TVACVAEA120705_LVN_EC_Gel_22 20131212_LVN_TVACVAEA120705_LVN_EC_Gel_28 20131212_LVN_TVACVAEA120705_LVN_EC_Gel_29 20131212_LVN_TVACVAEA120705_LVN_EC_Gel_30 20131212_LVN_TVACVAEA120705_LVN_EC_Gel_31 20131212_LVN_TVACVAEA120705_LVN_EC_Gel_32 20131212_LVN_TVACVAEA120705_LVN_IC_Gel_40 20131212_LVN_TVACVAEA120705_LVN_IC_Gel_41 20131212_LVN_TVACVAEA120705_LVN_IC_Gel_42 20131212_LVN_TVACVAEA…	39 2299 455 613 1258 198 240 266 327 309 294 234 91 184 136 58 51 388 8398 1992 421 347 306 318 196 114 450 255	3 108 31 42 56 12 18 15 15 19 20 22 4 19 17 5 7 29 378 103 16 18 23 17 14 8 22 10	2 76 23 29 45 9 13 12 13 15 13 15 4 9 7 4 3 18 274 69 12 14 16 15 8 4 16 10	2 21 11 10 12 5 5 5 8 9 10 9 3 10 9 3 3 11 23 20 6 7 7 8 8 4 8 3	2 17 10 8 11 4 5 5 7 8 8 7 3 7 4 2 1 9 23 15 6 7 5 8 5 3 6 3	5.6 67.5 34.9 37.3 43.7 17.6 15.2 15.2 25.9 31.5 34.4 31.5 10.4 32.5 31.5 9.9 10.7 34.9 68.3 66.1 22.9 22.4 24 28 24.3 16 21.6 8.3	2 21 11 10 12 4 5 5 8 9 10 9 3 10 9 2 2 11 23 20 6 7 7 8 8 4 8 3	19680	1.01781	61	1.10263		X	1.08784	60	1.23318			0.94043	57	1.26119			0.98252	61	1.10265		X	0.91908	60	1.23304			1.06333	57	1.26131
P61086	Ubiquitin-conjugating enzyme E2 K	22.407	20131212_LVN_TVACVAEA120705_LVN_EC_Gel_33 20131212_LVN_TVACVAEA120705_LVN_IC_Gel_56 20131212_LVN_TVACVAEA120705_LVN_IC_Gel_59	119 53 965	2 1 37	2 1 27	1 1 7	1 1 6	6 5 39.5	1 1 7	1073	0.70045	2	1.17988		X	0.75472	2	1.11859		X	0.94187	2	1.05571		X	1.42768	2	1.17935		X	1.32389	2	1.11765		X	1.0617	2	1.05552		X
P62280	40S ribosomal protein S11	18.431	20131212_LVN_TVACVAEA120705_LVN_IC_Gel_40 20131212_LVN_TVACVAEA120705_LVN_IC_Gel_41 20131212_LVN_TVACVAEA120705_LVN_IC_Gel_58 20131212_LVN_TVACVAEA120705_LVN_IC_Gel_59 20131212_LVN_TVACVAEA120705_LVN_IC_Gel_60	74 40 31 320 496	8 4 3 34 47	3 2 1 19 30	4 3 3 12 12	2 2 1 7 10	20.9 16.5 16.5 63.3 64.6	4 3 3 12 12	852	0.9468	5	1.06326		X	1.03481	4	1.07873		X	0.94334	4	1.05734		X	1.05615	5	1.06305		X	0.96634	4	1.07856		X	1.06021	4	1.05726		X
P02771	Alpha-fetoprotein	68.678	20131212_LVN_TVACVAEA120705_LVN_EC_Gel_18 20131212_LVN_TVACVAEA120705_LVN_EC_Gel_19 20131212_LVN_TVACVAEA120705_LVN_EC_Gel_20 20131212_LVN_TVACVAEA120705_LVN_EC_Gel_21 20131212_LVN_TVACVAEA120705_LVN_EC_Gel_22 20131212_LVN_TVACVAEA120705_LVN_EC_Gel_23 20131212_LVN_TVACVAEA120705_LVN_EC_Gel_24 20131212_LVN_TVACVAEA120705_LVN_EC_Gel_25 20131212_LVN_TVACVAEA120705_LVN_EC_Gel_26 20131212_LVN_TVACVAEA…	6895 6453 6580 6854 6476 4463 5132 17544 18529 3903 2615 1853 2636 1913 975 764 166 254 650 402 449 94 42 67 1887 42 38 52 41	289 268 283 308 251 169 206 688 749 120 105 81 127 82 46 39 17 8 17 8 9 3 1 2 96 4 5 2 3	200 192 199 194 189 135 155 495 515 93 80 67 94 59 34 27 10 8 15 8 9 3 1 2 58 1 2 2 2	43 43 46 46 44 36 42 49 49 34 32 24 29 19 13 11 5 3 4 2 2 1 1 2 32 3 4 2 2	39 38 41 38 38 32 38 44 44 27 28 22 23 17 10 9 5 3 4 2 2 1 1 2 25 1 2 2 2	80 81.3 81.3 81.3 80 70 80.3 81 82.8 70.1 62.2 44 56 35.3 22.5 21.3 7.6 4.9 9.5 3.8 3.8 1.5 1.5 3 65.5 4.4 6.2 3.3 3.3	43 43 46 46 44 36 42 49 49 34 32 24 29 19 13 11 5 3 4 2 2 1 1 2 32 3 4 2 2	96933	1.22423	299	1.10079			1.31922	305	1.10358			0.94344	304	1.09079			0.8166	299	1.10086			0.75785	305	1.10358			1.06005	304	1.09082
P46782	40S ribosomal protein S5	22.876	20131212_LVN_TVACVAEA120705_LVN_IC_Gel_58 20131212_LVN_TVACVAEA120705_LVN_IC_Gel_59 20131212_LVN_TVACVAEA120705_LVN_IC_Gel_60	125 696 63	2 51 1	2 32 1	1 10 1	1 8 1	7.4 36.8 7.4	1 10 1	824	1.01964	3	1.08136		X	1.14093	4	1.08214			0.94564	3	1.07439		X	0.98068	3	1.08095		X	0.87636	4	1.08213			1.05784	3	1.07431		X
Q9UJZ1	Stomatin-like protein 2, mitochondrial	38.534	20131212_LVN_TVACVAEA120705_LVN_IC_Gel_53 20131212_LVN_TVACVAEA120705_LVN_IC_Gel_54	2196 513	60 16	49 13	15 9	14 8	57.9 35.1	15 9	2680	1.00221	4	1.15795		X	1.0105	4	1.10577		X	0.94851	3	1.07719		X	0.99745	4	1.15812		X	0.98995	4	1.10606		X	1.05446	3	1.07747		X
O00299	Chloride intracellular channel protein 1	26.923	20131212_LVN_TVACVAEA120705_LVN_EC_Gel_29 20131212_LVN_TVACVAEA120705_LVN_EC_Gel_30 20131212_LVN_TVACVAEA120705_LVN_EC_Gel_31 20131212_LVN_TVACVAEA120705_LVN_IC_Gel_54 20131212_LVN_TVACVAEA120705_LVN_IC_Gel_56 20131212_LVN_TVACVAEA120705_LVN_IC_Gel_57 20131212_LVN_TVACVAEA120705_LVN_IC_Gel_58 20131212_LVN_TVACVAEA120705_LVN_IC_Gel_59 20131212_LVN_TVACVAEA120705_LVN_IC_Gel_60 20131212_LVN_TVACVAEA…	24 228 784 44 1951 763 217 225 458 91 37	2 9 37 1 78 28 10 5 12 2 7	1 8 28 1 62 22 5 4 11 2 1	2 6 12 1 14 11 6 3 6 2 2	1 5 10 1 13 10 4 2 5 2 1	8.7 27.8 54.4 7.5 74.7 59.3 27.8 15.8 34.4 11.2 7.1	2 6 11 1 13 11 6 3 5 2 2	4542	0.95183	9	1.1114		X	1.04179	11	1.44133		X	0.95187	9	1.30445		X	1.05032	9	1.11097		X	0.95984	11	1.44159		X	1.05047	9	1.30463		X
P22352	Glutathione peroxidase 3	25.552	20131212_LVN_TVACVAEA120705_LVN_EC_Gel_29 20131212_LVN_TVACVAEA120705_LVN_EC_Gel_30 20131212_LVN_TVACVAEA120705_LVN_EC_Gel_31 20131212_LVN_TVACVAEA120705_LVN_EC_Gel_32 20131212_LVN_TVACVAEA120705_LVN_EC_Gel_33 20131212_LVN_TVACVAEA120705_LVN_EC_Gel_34	56 192 187 134 215 448	2 15 16 9 15 26	1 11 10 6 9 21	2 6 5 2 6 5	1 4 4 2 4 4	11.5 28.3 25.7 11.5 28.3 20.8	2 6 5 2 6 5	1086	1.05624	5	1.53116		X	1.10304	5	1.52888		X	0.95398	4	1.04248		X	0.94663	5	1.5315		X	0.90629	5	1.5291		X	1.04874	4	1.04276		X
O00148	ATP-dependent RNA helicase DDX39A	49.13	20131212_LVN_TVACVAEA120705_LVN_EC_Gel_27 20131212_LVN_TVACVAEA120705_LVN_IC_Gel_41 20131212_LVN_TVACVAEA120705_LVN_IC_Gel_42 20131212_LVN_TVACVAEA120705_LVN_IC_Gel_44 20131212_LVN_TVACVAEA120705_LVN_IC_Gel_45 20131212_LVN_TVACVAEA120705_LVN_IC_Gel_50 20131212_LVN_TVACVAEA120705_LVN_IC_Gel_51	44 50 61 56 41 51 534	1 4 2 3 5 5 38	1 1 1 1 1 2 28	1 3 2 2 2 3 12	1 1 1 1 1 2 10	2.3 5.9 6.1 5.4 6.3 8 33.7	1 3 2 2 2 3 12	1037	0.95102	2	1.04737		X	1.01327	2	1.01279		X	0.95558	2	1.03338		X	1.05044	2	1.04728		X	0.98679	2	1.01377		X	1.04654	2	1.03357		X
Q13838	Spliceosome RNA helicase DDX39B	48.991	20131212_LVN_TVACVAEA120705_LVN_EC_Gel_28 20131212_LVN_TVACVAEA120705_LVN_IC_Gel_51 20131212_LVN_TVACVAEA120705_LVN_IC_Gel_52 20131212_LVN_TVACVAEA120705_LVN_IC_Gel_53	48 802 611 43	3 56 48 4	2 40 23 1	3 18 15 3	2 15 8 1	7.7 52.3 35.5 6.8	3 18 15 1	1537	0.95102	2	1.04737		X	1.01327	2	1.01279		X	0.95558	2	1.03338		X	1.05044	2	1.04728		X	0.98679	2	1.01377		X	1.04654	2	1.03357		X
P62263	40S ribosomal protein S14	16.273	20131212_LVN_TVACVAEA120705_LVN_IC_Gel_60 20131212_LVN_TVACVAEA120705_LVN_IC_Gel_61	141 1113	7 36	5 28	2 5	2 5	15.9 37.1	2 5	1225	0.87155	4	1.22926		X	0.87959	4	1.19152		X	0.9562	3	1.01848		X	1.14711	4	1.22876		X	1.13635	4	1.19136		X	1.04591	3	1.01848		X
Q6S8J3	POTE ankyrin domain family member E	121.363	20131212_LVN_TVACVAEA120705_LVN_EC_Gel_38 20131212_LVN_TVACVAEA120705_LVN_IC_Gel_53	67 4186	3 144	1 109	2 10	1 9	1.8 11.2	2 10	10380	0.99496	26	1.14375		X	1.05687	23	1.24935		X	0.95692	21	1.26578			1.00504	26	1.1437		X	0.94605	23	1.24924		X	1.04501	21	1.26577
Q99832	T-complex protein 1 subunit eta	59.367	20131212_LVN_TVACVAEA120705_LVN_IC_Gel_50 20131212_LVN_TVACVAEA120705_LVN_IC_Gel_51	2170 1114	78 51	63 36	22 20	20 17	44.9 51	22 20	3256	1.20367	2	1.15261		X	1.08335	5	1.20057		X	0.95727	6	1.08882		X	0.83122	2	1.15256		X	0.9227	5	1.2004		X	1.04449	6	1.08845		X
P39019	40S ribosomal protein S19	16.06	20131212_LVN_TVACVAEA120705_LVN_IC_Gel_60 20131212_LVN_TVACVAEA120705_LVN_IC_Gel_61 20131212_LVN_TVACVAEA120705_LVN_IC_Gel_62	152 479 217	9 32 12	9 28 11	4 11 4	4 10 4	25.5 49 25.5	4 11 4	789	0.94626	2	1.02555		X	1.0061	2	1.09974		X	0.95767	2	1.07222		X	1.05671	2	1.02588		X	0.99375	2	1.09894		X	1.04389	2	1.07178		X
Q9UBE0	SUMO-activating enzyme subunit 1	38.45	20131212_LVN_TVACVAEA120705_LVN_IC_Gel_54	881	35	31	13	13	38.4	13	880	0.90979	3	1.04831		X	0.96805	3	1.04993		X	0.9579	3	1.05989		X	1.09873	3	1.04822		X	1.03295	3	1.04951		X	1.04438	3	1.06041		X
P50914	60S ribosomal protein L14	23.432	20131212_LVN_TVACVAEA120705_LVN_IC_Gel_54 20131212_LVN_TVACVAEA120705_LVN_IC_Gel_56 20131212_LVN_TVACVAEA120705_LVN_IC_Gel_57 20131212_LVN_TVACVAEA120705_LVN_IC_Gel_58 20131212_LVN_TVACVAEA120705_LVN_IC_Gel_59 20131212_LVN_TVACVAEA120705_LVN_IC_Gel_60	41 89 797 1139 548 79	3 3 27 52 16 1	1 2 21 30 11 1	2 3 5 8 4 1	1 2 3 5 3 1	8.8 14 23.7 32.6 20.9 5.6	2 3 5 8 4 1	2545	0.94952	2	1.02043		X	1.01223	3	1.01164		X	0.95941	2	1.03221		X	1.05337	2	1.01989		X	0.98829	3	1.0118		X	1.04224	2	1.03242		X
P62820	Ras-related protein Rab-1A	22.678	20131212_LVN_TVACVAEA120705_LVN_EC_Gel_36 20131212_LVN_TVACVAEA120705_LVN_IC_Gel_59 20131212_LVN_TVACVAEA120705_LVN_IC_Gel_60 20131212_LVN_TVACVAEA120705_LVN_IC_Gel_61 20131212_LVN_TVACVAEA120705_LVN_IC_Gel_62 20131212_LVN_TVACVAEA120705_LVN_IC_Gel_63	45 2580 2493 146 75 72	2 94 102 4 2 1	1 83 79 4 2 1	1 15 18 2 1 1	1 14 15 2 1 1	5.4 71.7 82 13.2 5.4 5.4	1 15 18 2 1 1	5383	0.96052	6	1.14686		X	1.01979	6	1.20502		X	0.96008	6	1.10745		X	1.04102	6	1.14681		X	0.98061	6	1.20464		X	1.04176	6	1.10719		X
P46779	60S ribosomal protein L28	15.748	20131212_LVN_TVACVAEA120705_LVN_IC_Gel_58 20131212_LVN_TVACVAEA120705_LVN_IC_Gel_59 20131212_LVN_TVACVAEA120705_LVN_IC_Gel_60	50 241 339	1 16 27	1 8 16	1 7 9	1 4 7	8 43.1 44.5	1 7 9	570	0.93241	3	1.11576		X	0.92755	2	1.02682		X	0.96016	2	1.03957		X	1.07232	3	1.1169		X	1.0776	2	1.02732		X	1.04156	2	1.03958		X
P84098	60S ribosomal protein L19	23.466	20131212_LVN_TVACVAEA120705_LVN_IC_Gel_57 20131212_LVN_TVACVAEA120705_LVN_IC_Gel_58 20131212_LVN_TVACVAEA120705_LVN_IC_Gel_60	207 535 38	11 29 5	6 14 1	4 8 3	1 5 1	12.8 31.1 11.7	4 8 3	714	0.98207	6	1.18888		X	1.03931	6	1.17369		X	0.96174	6	1.05549		X	1.01822	6	1.189		X	0.96205	6	1.17382		X	1.03986	6	1.05566		X
P31947	14-3-3 protein sigma	27.774	20131212_LVN_TVACVAEA120705_LVN_EC_Gel_31 20131212_LVN_TVACVAEA120705_LVN_IC_Gel_56 20131212_LVN_TVACVAEA120705_LVN_IC_Gel_57	826 1658 835	47 98 46	37 71 36	6 12 7	6 11 6	22.2 48.8 29.4	6 12 7	3381	1.06093	11	1.10622		X	1.12236	11	1.26059		X	0.9627	11	1.27555		X	0.94235	11	1.10644		X	0.89106	11	1.26058		X	1.039	11	1.27534		X
P78330	Phosphoserine phosphatase	25.008	20131212_LVN_TVACVAEA120705_LVN_EC_Gel_32 20131212_LVN_TVACVAEA120705_LVN_IC_Gel_58	120 989	7 50	7 38	5 9	5 9	24.9 48	5 9	1082	0.96057	4	1.03743		X	1.02228	5	1.04054		X	0.96344	5	1.04115		X	1.04091	4	1.03733		X	0.97786	5	1.04021		X	1.03838	5	1.04093		X
P63244	Guanine nucleotide-binding protein subunit beta-2-like 1	35.077	20131212_LVN_TVACVAEA120705_LVN_IC_Gel_56	1704	79	62	17	16	56.2	17	1704	0.97963	6	1.03035		X	1.0304	5	1.03928		X	0.96429	5	1.03394		X	1.02055	6	1.03065		X	0.9705	5	1.03913		X	1.03716	5	1.03385		X
P48444	Coatomer subunit delta	57.21	20131212_LVN_TVACVAEA120705_LVN_EC_Gel_30 20131212_LVN_TVACVAEA120705_LVN_IC_Gel_50 20131212_LVN_TVACVAEA120705_LVN_IC_Gel_51 20131212_LVN_TVACVAEA120705_LVN_IC_Gel_52 20131212_LVN_TVACVAEA120705_LVN_IC_Gel_53 20131212_LVN_TVACVAEA120705_LVN_IC_Gel_54	84 1663 29 33 77 52	4 87 2 2 2 2	2 65 1 1 2 1	2 29 2 2 1 2	1 23 1 1 1 1	3.5 52.6 5.1 3.9 2.2 5.1	2 29 2 2 1 2	1805	0.89966	2	1.02092		X	0.96368	2	1.02281		X	0.96487	3	1.04526		X	1.11074	2	1.02113		X	1.03776	2	1.02324		X	1.03656	3	1.04476		X
Q9H0U4	Ras-related protein Rab-1B	22.171	20131212_LVN_TVACVAEA120705_LVN_IC_Gel_59	1593	73	59	11	10	63.7	11	3264	0.95992	7	1.13326		X	1.0122	7	1.18696		X	0.96624	7	1.09932		X	1.04179	7	1.13322		X	0.98798	7	1.18662		X	1.03516	7	1.09906		X
P18124	60S ribosomal protein L7	29.226	20131212_LVN_TVACVAEA120705_LVN_IC_Gel_40 20131212_LVN_TVACVAEA120705_LVN_IC_Gel_56 20131212_LVN_TVACVAEA120705_LVN_IC_Gel_57	78 317 1460	4 15 73	1 10 53	3 7 19	1 5 17	11.7 26.2 59.7	3 7 19	1796	0.97609	4	1.08854		X	0.9968	5	1.08373		X	0.96669	4	1.0645		X	1.02428	4	1.08819		X	1.00324	5	1.08365		X	1.03446	4	1.06457		X
P62937	Peptidyl-prolyl cis-trans isomerase A	18.012	20131212_LVN_TVACVAEA120705_LVN_EC_Gel_35 20131212_LVN_TVACVAEA120705_LVN_EC_Gel_36 20131212_LVN_TVACVAEA120705_LVN_IC_Gel_60 20131212_LVN_TVACVAEA120705_LVN_IC_Gel_61 20131212_LVN_TVACVAEA120705_LVN_IC_Gel_62 20131212_LVN_TVACVAEA120705_LVN_IC_Gel_63	1016 36 288 2728 157 148	75 4 19 165 10 2	52 1 11 111 6 2	13 2 7 13 5 1	12 1 6 13 3 1	74.5 12.1 44.2 74.5 23 6.7	13 2 7 13 5 1	4216	1.00686	16	1.04413		X	1.07812	17	1.23072			0.96718	22	1.18269			0.99309	16	1.04426		X	0.92736	17	1.23067			1.03411	22	1.18283
P39023	60S ribosomal protein L3	46.109	20131212_LVN_TVACVAEA120705_LVN_IC_Gel_40 20131212_LVN_TVACVAEA120705_LVN_IC_Gel_41 20131212_LVN_TVACVAEA120705_LVN_IC_Gel_44 20131212_LVN_TVACVAEA120705_LVN_IC_Gel_45 20131212_LVN_TVACVAEA120705_LVN_IC_Gel_53 20131212_LVN_TVACVAEA120705_LVN_IC_Gel_54	84 91 66 66 907 74	9 11 1 1 83 6	3 3 1 1 54 3	6 8 1 1 24 4	3 2 1 1 21 2	13.2 20.3 3 3 49.9 16.9	6 8 1 1 24 4	1154	0.9532	3	1.18505			1.00213	3	1.06503		X	0.96775	3	1.21759		X	1.04889	3	1.18495			0.99788	3	1.06514		X	1.03325	3	1.21704		X
P37108	Signal recognition particle 14 kDa protein	14.57	20131212_LVN_TVACVAEA120705_LVN_IC_Gel_60 20131212_LVN_TVACVAEA120705_LVN_IC_Gel_61	114 627	4 25	3 23	3 5	2 5	27.2 34.6	3 5	713	0.58927	2	1.1736		X	0.6192	2	1.18489		X	0.96826	2	1.00466		X	1.69579	2	1.17326		X	1.61381	2	1.18498		X	1.03266	2	1.0048		X
Q13162	Peroxiredoxin-4	30.54	20131212_LVN_TVACVAEA120705_LVN_EC_Gel_31 20131212_LVN_TVACVAEA120705_LVN_EC_Gel_32 20131212_LVN_TVACVAEA120705_LVN_IC_Gel_57 20131212_LVN_TVACVAEA120705_LVN_IC_Gel_58 20131212_LVN_TVACVAEA120705_LVN_IC_Gel_61	171 88 735 99 57	10 4 43 8 1	7 3 29 5 1	6 3 12 4 1	4 2 10 3 1	25.1 10.7 62.4 13.3 4.1	6 3 12 4 1	1447	1.07518	8	1.13106		X	1.12417	8	1.26079		X	0.96855	8	1.16358		X	0.92972	8	1.13112		X	0.88944	8	1.26083		X	1.03274	8	1.16337		X
P32119	Peroxiredoxin-2	21.892	20131212_LVN_TVACVAEA120705_LVN_EC_Gel_34 20131212_LVN_TVACVAEA120705_LVN_IC_Gel_59 20131212_LVN_TVACVAEA120705_LVN_IC_Gel_60 20131212_LVN_TVACVAEA120705_LVN_IC_Gel_61	278 1142 2013 49	19 48 83 2	12 34 64 1	7 11 12 2	5 8 11 1	35.9 58.1 59.6 10.6	7 11 12 1	3543	0.9689	15	1.12178		X	1.01653	15	1.20801		X	0.96965	15	1.14228			1.03201	15	1.12174		X	0.98362	15	1.20797		X	1.03136	15	1.14238
P52888	Thimet oligopeptidase	78.84	20131212_LVN_TVACVAEA120705_LVN_IC_Gel_47 20131212_LVN_TVACVAEA120705_LVN_IC_Gel_48	238 147	29 4	19 4	12 2	12 2	19 3.6	12 2	381	0.96865	2	1.088		X	1.01586	2	1.05163		X	0.97033	2	1.03487		X	1.03165	2	1.08757		X	0.98374	2	1.05164		X	1.03125	2	1.03455		X
P18283	Glutathione peroxidase 2	21.954	20131212_LVN_TVACVAEA120705_LVN_IC_Gel_59 20131212_LVN_TVACVAEA120705_LVN_IC_Gel_60	862 391	46 24	34 21	13 8	10 8	80 39.5	13 8	1224	0.9495	2	1.02466		X	0.99013	2	1.01841		X	0.9744	2	1.0469		X	1.05288	2	1.02523		X	1.00969	2	1.01848		X	1.02607	2	1.04657		X
Q96QK1	Vacuolar protein sorting-associated protein 35	91.707	20131212_LVN_TVACVAEA120705_LVN_IC_Gel_47	590	36	22	19	13	27.4	19	590	0.93675	4	1.05485		X	0.97643	2	1.02983		X	0.97574	3	1.07222		X	1.06708	4	1.05523		X	1.02477	2	1.02963		X	1.02516	3	1.07255		X
P63208	S-phase kinase-associated protein 1	18.658	20131212_LVN_TVACVAEA120705_LVN_EC_Gel_34 20131212_LVN_TVACVAEA120705_LVN_IC_Gel_59 20131212_LVN_TVACVAEA120705_LVN_IC_Gel_60	35 55 987	1 2 45	1 2 27	1 2 10	1 2 8	8 15.3 52.1	1 2 10	1064	0.89098	2	1.0704		X	0.92356	2	1.03525		X	0.97617	2	1.11605		X	1.12306	2	1.06913		X	1.0825	2	1.03588		X	1.0246	2	1.11549		X
P02679	Fibrinogen gamma chain	51.512	20131212_LVN_TVACVAEA120705_LVN_EC_Gel_18 20131212_LVN_TVACVAEA120705_LVN_EC_Gel_19 20131212_LVN_TVACVAEA120705_LVN_EC_Gel_21 20131212_LVN_TVACVAEA120705_LVN_EC_Gel_22 20131212_LVN_TVACVAEA120705_LVN_EC_Gel_27 20131212_LVN_TVACVAEA120705_LVN_EC_Gel_28 20131212_LVN_TVACVAEA120705_LVN_EC_Gel_29 20131212_LVN_TVACVAEA120705_LVN_EC_Gel_30 20131212_LVN_TVACVAEA120705_LVN_IC_Gel_51	72 51 84 97 1223 92 340 208 86	4 2 9 4 59 13 22 18 11	3 2 4 3 46 5 16 11 3	3 2 7 4 17 9 11 10 6	2 2 4 3 16 4 8 7 2	9.1 7.7 22.5 12.8 44.6 28.5 31.8 25.8 16.8	3 2 7 4 17 9 11 10 6	2027	1.60143	2	1.14406		X	1.67075	2	1.05964		X	0.97795	3	1.05465		X	0.62418	2	1.14421		X	0.59823	2	1.05983		X	1.02295	3	1.05468		X
P30050	60S ribosomal protein L12	17.819	20131212_LVN_TVACVAEA120705_LVN_IC_Gel_59 20131212_LVN_TVACVAEA120705_LVN_IC_Gel_60 20131212_LVN_TVACVAEA120705_LVN_IC_Gel_61 20131212_LVN_TVACVAEA120705_LVN_IC_Gel_62	34 1579 50 37	1 57 2 1	1 47 1 1	1 11 1 1	1 10 1 1	5.5 71.5 9.7 5.5	1 11 1 1	1618	0.90244	2	1.03157		X	0.93554	2	1.01275		X	0.98038	2	1.01996		X	1.10761	2	1.03264		X	1.06849	2	1.01347		X	1.01922	2	1.01891		X
Q12905	Interleukin enhancer-binding factor 2	43.062	20131212_LVN_TVACVAEA120705_LVN_EC_Gel_28 20131212_LVN_TVACVAEA120705_LVN_EC_Gel_29 20131212_LVN_TVACVAEA120705_LVN_IC_Gel_53 20131212_LVN_TVACVAEA120705_LVN_IC_Gel_54	72 54 2160 56	5 1 82 1	4 1 60 1	2 1 17 1	2 1 15 1	5.9 3.6 58.7 3.6	2 1 17 1	2252	1.03383	2	1.04654		X	1.07187	2	1.02675		X	0.98169	2	1.07621		X	0.96726	2	1.04656		X	0.93302	2	1.02727		X	1.01881	2	1.07546		X
P46777	60S ribosomal protein L5	34.363	20131212_LVN_TVACVAEA120705_LVN_IC_Gel_40 20131212_LVN_TVACVAEA120705_LVN_IC_Gel_41 20131212_LVN_TVACVAEA120705_LVN_IC_Gel_55	103 78 617	12 7 28	5 3 20	6 4 10	3 2 8	19.2 13.1 38	6 4 10	740	0.93039	2	1.04577		X	0.96415	2	1.02553		X	0.98266	2	1.07215		X	1.07477	2	1.04654		X	1.03744	2	1.02597		X	1.01783	2	1.07217		X
Q03154	Aminoacylase-1	45.885	20131212_LVN_TVACVAEA120705_LVN_EC_Gel_28 20131212_LVN_TVACVAEA120705_LVN_IC_Gel_53 20131212_LVN_TVACVAEA120705_LVN_IC_Gel_54	58 1140 78	10 73 2	4 47 1	6 17 2	4 13 1	16.2 49.5 4.7	6 17 2	1222	1.00489	3	1.10893		X	0.9677	4	1.1788			0.98293	4	1.06156		X	0.99504	3	1.10818		X	1.03341	4	1.17906			1.01762	4	1.06134		X
P46781	40S ribosomal protein S9	22.591	20131212_LVN_TVACVAEA120705_LVN_IC_Gel_40 20131212_LVN_TVACVAEA120705_LVN_IC_Gel_57 20131212_LVN_TVACVAEA120705_LVN_IC_Gel_58 20131212_LVN_TVACVAEA120705_LVN_IC_Gel_59 20131212_LVN_TVACVAEA120705_LVN_IC_Gel_60	48 121 529 754 56	1 19 64 87 2	1 12 35 46 2	1 9 18 20 1	1 6 13 13 1	4.1 39.2 56.7 68 4.1	1 9 17 19 1	1378	0.97147	12	1.05052		X	1.00617	13	1.04658		X	0.98474	12	1.06984		X	1.02927	12	1.05018		X	0.99341	13	1.04645		X	1.01552	12	1.06996		X
A6NHL2	Tubulin alpha chain-like 3	49.909	20131212_LVN_TVACVAEA120705_LVN_IC_Gel_51	379	26	20	5	5	10.3	5	379	0.98703	2	1.12354		X	1.01893	2	1.1875		X	0.98557	2	1.05665		X	1.01303	2	1.1238		X	0.9811	2	1.18672		X	1.01454	2	1.05641		X
P23284	Peptidyl-prolyl cis-trans isomerase B	23.743	20131212_LVN_TVACVAEA120705_LVN_EC_Gel_18 20131212_LVN_TVACVAEA120705_LVN_EC_Gel_19 20131212_LVN_TVACVAEA120705_LVN_EC_Gel_22 20131212_LVN_TVACVAEA120705_LVN_EC_Gel_30 20131212_LVN_TVACVAEA120705_LVN_EC_Gel_31 20131212_LVN_TVACVAEA120705_LVN_EC_Gel_32 20131212_LVN_TVACVAEA120705_LVN_EC_Gel_33 20131212_LVN_TVACVAEA120705_LVN_EC_Gel_34 20131212_LVN_TVACVAEA120705_LVN_EC_Gel_35 20131212_LVN_TVACVAEA…	53 58 35 94 66 140 467 1691 200 642 2297 556	1 2 1 2 3 7 32 93 7 24 135 27	1 1 1 2 2 5 25 74 5 20 98 17	1 2 1 1 2 4 9 16 3 8 17 10	1 1 1 1 1 2 9 15 3 8 15 8	6 10.2 6 6 10.2 18.1 35.6 60.6 16.2 38.4 61.6 44.4	1 2 1 1 2 4 9 16 3 8 17 10	5971	0.97702	16	1.1001		X	1.01641	15	1.10859		X	0.98623	17	1.07735		X	1.02333	16	1.09995		X	0.98382	15	1.10841		X	1.01415	17	1.0777		X
O43399	Tumor protein D54	22.238	20131212_LVN_TVACVAEA120705_LVN_EC_Gel_37 20131212_LVN_TVACVAEA120705_LVN_IC_Gel_56 20131212_LVN_TVACVAEA120705_LVN_IC_Gel_57 20131212_LVN_TVACVAEA120705_LVN_IC_Gel_59 20131212_LVN_TVACVAEA120705_LVN_IC_Gel_60	49 460 241 179 26	1 23 9 5 1	1 14 8 3 1	1 9 5 4 1	1 6 4 2 1	4.9 55.3 36.4 27.2 4.9	1 9 5 4 1	841	0.90809	2	1.0157		X	0.93479	2	1.0914		X	0.98749	2	1.07369		X	1.10104	2	1.01554		X	1.06961	2	1.09155		X	1.01219	2	1.07328		X
Q9Y5M8	Signal recognition particle receptor subunit beta	29.702	20131212_LVN_TVACVAEA120705_LVN_IC_Gel_57 20131212_LVN_TVACVAEA120705_LVN_IC_Gel_58	1115 112	45 4	32 2	15 3	11 1	59.8 10.3	15 3	1198	0.94255	4	1.12218		X	0.89861	3	1.03765			0.98858	2	1.0062		X	1.06082	4	1.12237		X	1.11255	3	1.03748			1.01199	2	1.00699		X
P61020	Ras-related protein Rab-5B	23.707	20131212_LVN_TVACVAEA120705_LVN_IC_Gel_59	721	35	23	9	7	50.2	9	818	0.83294	2	1.15211		X	0.8575	2	1.15712		X	0.99116	2	1.00671		X	1.20097	2	1.15214		X	1.16644	2	1.15693		X	1.00928	2	1.00607		X
P61604	10 kDa heat shock protein, mitochondrial	10.932	20131212_LVN_TVACVAEA120705_LVN_EC_Gel_37 20131212_LVN_TVACVAEA120705_LVN_EC_Gel_38 20131212_LVN_TVACVAEA120705_LVN_IC_Gel_61 20131212_LVN_TVACVAEA120705_LVN_IC_Gel_62 20131212_LVN_TVACVAEA120705_LVN_IC_Gel_63 20131212_LVN_TVACVAEA120705_LVN_IC_Gel_64	520 198 365 1081 1328 374	27 6 13 56 67 11	19 6 13 43 57 11	8 3 5 10 12 4	7 3 5 9 12 4	68.6 33.3 48 74.5 75.5 41.2	8 3 5 10 12 4	3714	1.01191	9	1.07114		X	1.03982	9	1.14288		X	0.99157	9	1.21295		X	0.98812	9	1.07104		X	0.96164	9	1.14313		X	1.0084	9	1.21295		X
P27695	DNA-(apurinic or apyrimidinic site) lyase	35.555	20131212_LVN_TVACVAEA120705_LVN_IC_Gel_54 20131212_LVN_TVACVAEA120705_LVN_IC_Gel_55	1533 49	63 1	48 1	17 1	16 1	64.8 4.7	17 1	1549	0.95469	3	1.05893			1.02183	4	1.09125		X	0.99314	3	1.02683		X	1.04747	3	1.05861			0.97873	4	1.09152		X	1.00722	3	1.02719		X
Q2TB90	Putative hexokinase HKDC1	102.545	20131212_LVN_TVACVAEA120705_LVN_IC_Gel_41 20131212_LVN_TVACVAEA120705_LVN_IC_Gel_44 20131212_LVN_TVACVAEA120705_LVN_IC_Gel_45 20131212_LVN_TVACVAEA120705_LVN_IC_Gel_50	48 1584 1056 39	4 61 58 3	1 47 40 1	3 26 27 2	1 23 18 1	3.4 33.2 31.7 2.1	3 25 26 2	2629	1.04228	3	1.14323		X	1.09003	3	1.13382		X	0.99464	3	1.11421		X	0.95899	3	1.14386		X	0.91694	3	1.13394		X	1.00549	3	1.11421		X
P51148	Ras-related protein Rab-5C	23.483	20131212_LVN_TVACVAEA120705_LVN_IC_Gel_59 20131212_LVN_TVACVAEA120705_LVN_IC_Gel_60	2778 1116	92 31	69 26	12 7	10 7	69 48.6	12 7	3867	0.8642	4	1.0965			0.89561	4	1.10731		X	0.99506	5	1.04438		X	1.15719	4	1.09666			1.11677	4	1.10731		X	1.00533	5	1.04419		X
P61026	Ras-related protein Rab-10	22.541	20131212_LVN_TVACVAEA120705_LVN_IC_Gel_41 20131212_LVN_TVACVAEA120705_LVN_IC_Gel_58 20131212_LVN_TVACVAEA120705_LVN_IC_Gel_59 20131212_LVN_TVACVAEA120705_LVN_IC_Gel_60	63 52 740 1101	1 2 30 61	1 2 25 42	1 2 5 15	1 2 4 11	5.5 11 26 67.5	1 2 5 15	2069	0.93951	4	1.06739		X	0.89272	5	1.22221		X	0.99518	6	1.11374		X	1.06402	4	1.06729		X	1.11979	5	1.22186		X	1.00498	6	1.11373		X
P60900	Proteasome subunit alpha type-6	27.399	20131212_LVN_TVACVAEA120705_LVN_EC_Gel_31 20131212_LVN_TVACVAEA120705_LVN_EC_Gel_32 20131212_LVN_TVACVAEA120705_LVN_IC_Gel_57 20131212_LVN_TVACVAEA120705_LVN_IC_Gel_58	98 134 1016 210	4 3 42 8	3 3 35 7	4 2 12 5	3 2 12 5	17.5 8.9 52.8 25.2	4 2 12 5	1366	0.89388	4	1.11163		X	0.88081	4	1.08663			0.9962	4	1.06385		X	1.11845	4	1.11159		X	1.13513	4	1.08651			1.00409	4	1.06348		X
P06733	Alpha-enolase	47.169	20131212_LVN_TVACVAEA120705_LVN_EC_Gel_21 20131212_LVN_TVACVAEA120705_LVN_EC_Gel_27 20131212_LVN_TVACVAEA120705_LVN_EC_Gel_28 20131212_LVN_TVACVAEA120705_LVN_EC_Gel_29 20131212_LVN_TVACVAEA120705_LVN_EC_Gel_30 20131212_LVN_TVACVAEA120705_LVN_IC_Gel_43 20131212_LVN_TVACVAEA120705_LVN_IC_Gel_44 20131212_LVN_TVACVAEA120705_LVN_IC_Gel_45 20131212_LVN_TVACVAEA120705_LVN_IC_Gel_47 20131212_LVN_TVACVAEA…	53 42 2084 63 45 46 65 34 43 46 56 9297 1053 478 75 72 48 37	2 3 90 3 2 3 7 4 3 4 6 359 47 18 2 5 3 1	2 1 64 1 1 1 1 1 1 1 2 264 35 12 2 2 2 1	2 2 21 2 1 2 3 3 3 3 4 33 15 10 1 4 2 1	2 1 20 1 1 1 1 1 1 1 2 30 12 6 1 2 1 1	4.8 6 60.8 5.8 2.8 7.6 10.6 8.8 7.6 6.9 9.9 74.2 50.2 30.6 2.8 10.1 5.8 1.8	2 2 21 2 1 2 3 3 3 3 4 33 15 10 1 3 2 1	13110	0.92678	24	1.0506			1.05403	23	1.24822			0.99669	16	1.02367		X	1.07859	24	1.05031			0.94849	23	1.24822			1.00304	16	1.02376		X
P35268	60S ribosomal protein L22	14.787	20131212_LVN_TVACVAEA120705_LVN_IC_Gel_60 20131212_LVN_TVACVAEA120705_LVN_IC_Gel_61	94 574	4 21	2 17	2 5	2 5	18.8 36.7	2 5	643	0.97851	2	1.02701		X	0.99783	2	1.10175		X	0.99756	2	1.07227		X	1.02254	2	1.0272		X	1.00221	2	1.10049		X	1.00256	2	1.07183		X
P62888	60S ribosomal protein L30	12.784	20131212_LVN_TVACVAEA120705_LVN_IC_Gel_61 20131212_LVN_TVACVAEA120705_LVN_IC_Gel_62	899 78	36 7	29 5	7 2	7 2	63.5 16.5	7 2	948	0.95682	3	1.0404		X	0.98989	4	1.02974		X	0.9986	3	1.03138		X	1.04427	3	1.04034		X	1.01002	4	1.02971		X	1.00099	3	1.03167		X
P09661	U2 small nuclear ribonucleoprotein A'	28.416	20131212_LVN_TVACVAEA120705_LVN_IC_Gel_57 20131212_LVN_TVACVAEA120705_LVN_IC_Gel_58	509 25	33 1	20 1	10 1	7 1	40 4.7	10 1	511	0.98244	3	1.06367		X	1.00082	3	1.04268		X	0.99874	3	1.05743		X	1.01798	3	1.06404		X	0.99908	3	1.04276		X	1.00161	3	1.05734		X
Q9UBX3	Mitochondrial dicarboxylate carrier	31.282	20131212_LVN_TVACVAEA120705_LVN_IC_Gel_40 20131212_LVN_TVACVAEA120705_LVN_IC_Gel_57	41 874	3 35	1 28	2 9	1 9	6.6 39.7	2 9	882	0.97093	2	1.07795		X	0.98867	2	1.01788		X	0.99875	2	1.06111		X	1.02972	2	1.07825		X	1.01159	2	1.01727		X	1.00118	2	1.06054		X
P68371	Tubulin beta-4B chain	49.831	20131212_LVN_TVACVAEA120705_LVN_IC_Gel_42 20131212_LVN_TVACVAEA120705_LVN_IC_Gel_43 20131212_LVN_TVACVAEA120705_LVN_IC_Gel_44 20131212_LVN_TVACVAEA120705_LVN_IC_Gel_45 20131212_LVN_TVACVAEA120705_LVN_IC_Gel_47 20131212_LVN_TVACVAEA120705_LVN_IC_Gel_51 20131212_LVN_TVACVAEA120705_LVN_IC_Gel_52 20131212_LVN_TVACVAEA120705_LVN_IC_Gel_53 20131212_LVN_TVACVAEA120705_LVN_IC_Gel_54 20131212_LVN_TVACVAEA…	194 165 264 327 96 9368 4530 304 925 710 135 112	6 7 14 15 6 430 224 17 35 25 4 2	5 5 10 11 4 294 162 11 26 23 3 2	4 5 7 10 6 28 25 9 14 7 3 1	3 4 6 9 4 25 23 7 12 7 2 1	9.9 13.7 18.9 25.8 18 68.1 62 24.5 43.8 18.7 9.2 2.7	3 4 6 10 6 28 25 9 14 7 3 1	17465	0.99163	31	1.0611		X	1.00847	31	1.07624		X	1.00068	33	1.05777		X	1.0084	31	1.06104		X	0.99149	31	1.07607		X	0.99958	33	1.05783		X
P02649	Apolipoprotein E	36.154	20131212_LVN_TVACVAEA120705_LVN_EC_Gel_18 20131212_LVN_TVACVAEA120705_LVN_EC_Gel_19 20131212_LVN_TVACVAEA120705_LVN_EC_Gel_20 20131212_LVN_TVACVAEA120705_LVN_EC_Gel_21 20131212_LVN_TVACVAEA120705_LVN_EC_Gel_22 20131212_LVN_TVACVAEA120705_LVN_EC_Gel_24 20131212_LVN_TVACVAEA120705_LVN_EC_Gel_25 20131212_LVN_TVACVAEA120705_LVN_EC_Gel_27 20131212_LVN_TVACVAEA120705_LVN_EC_Gel_28 20131212_LVN_TVACVAEA…	42 37 42 60 164 45 82 136 1239 4434 6377 2663 1551 1102 3411 1553 220 38 247	2 1 3 5 9 1 9 11 54 191 295 111 68 72 147 68 11 2 8	1 1 1 3 6 1 5 5 45 145 208 86 46 49 102 51 7 1 6	1 1 3 4 5 1 6 7 16 24 28 16 13 14 17 10 7 1 4	1 1 1 2 3 1 4 4 14 21 24 14 10 10 13 8 5 1 4	2.8 2.8 8.2 12.9 18.3 2.8 21.1 24.6 57.7 70.7 78.5 53.3 39.7 44.2 48.9 31.9 25.6 2.8 15.8	1 1 3 4 5 1 6 7 16 24 28 16 13 14 17 10 7 1 4	22854	1.19668	106	1.11483			1.27142	106	2.0435			1.00117	108	1.51604			0.83541	106	1.11485			0.78636	106	2.0435			0.99888	108	1.51605
Q9Y696	Chloride intracellular channel protein 4	28.772	20131212_LVN_TVACVAEA120705_LVN_IC_Gel_56 20131212_LVN_TVACVAEA120705_LVN_IC_Gel_57	122 798	4 33	2 29	2 12	1 12	7.1 57.3	1 12	889	1.04853	3	1.04231		X	1.06379	3	1.09846		X	1.0027	3	1.05797		X	0.95395	3	1.04244		X	0.93988	3	1.09898		X	0.99784	3	1.05771		X
P49411	Elongation factor Tu, mitochondrial	49.542	20131212_LVN_TVACVAEA120705_LVN_IC_Gel_52 20131212_LVN_TVACVAEA120705_LVN_IC_Gel_53 20131212_LVN_TVACVAEA120705_LVN_IC_Gel_57 20131212_LVN_TVACVAEA120705_LVN_IC_Gel_63	2887 235 78 42	151 12 3 1	97 5 2 1	30 7 3 1	25 2 2 1	73.2 18.4 7.3 2	30 7 3 1	3160	1.0308	11	1.04924		X	1.05338	9	1.09574		X	1.00274	10	1.09804		X	0.97014	11	1.04923		X	0.94923	9	1.0955		X	0.99735	10	1.09797		X
P07437	Tubulin beta chain	49.671	20131212_LVN_TVACVAEA120705_LVN_EC_Gel_27 20131212_LVN_TVACVAEA120705_LVN_IC_Gel_42 20131212_LVN_TVACVAEA120705_LVN_IC_Gel_43 20131212_LVN_TVACVAEA120705_LVN_IC_Gel_44 20131212_LVN_TVACVAEA120705_LVN_IC_Gel_45 20131212_LVN_TVACVAEA120705_LVN_IC_Gel_47 20131212_LVN_TVACVAEA120705_LVN_IC_Gel_49 20131212_LVN_TVACVAEA120705_LVN_IC_Gel_50 20131212_LVN_TVACVAEA120705_LVN_IC_Gel_51 20131212_LVN_TVACVAEA…	40 176 215 296 365 131 96 299 9160 5321 440 939 108 240 842 167 131	3 7 9 15 16 9 10 16 393 233 28 37 3 9 32 5 3	1 5 6 10 12 5 4 9 291 178 19 28 3 8 30 4 3	3 4 6 7 11 6 6 7 29 26 10 13 2 4 9 3 1	1 3 5 6 10 4 3 5 26 23 9 12 2 3 9 2 1	7.2 9.9 17.1 18.9 29.3 18 17.1 19.4 74.3 62.4 27.3 40.1 5 10.6 24.8 9.2 2.7	1 3 5 6 11 6 5 7 29 26 10 13 2 3 9 3 1	18797	0.99291	37	1.06089		X	1.00194	37	1.09285		X	1.00278	39	1.06573		X	1.00713	37	1.06087		X	0.99055	36	1.08058		X	0.99745	39	1.06578		X
Q9BZZ5	Apoptosis inhibitor 5	59.005	20131212_LVN_TVACVAEA120705_LVN_IC_Gel_51 20131212_LVN_TVACVAEA120705_LVN_IC_Gel_52	415 54	31 7	17 1	15 2	9 1	32.1 3.2	15 2	436	0.98929	2	1.02669		X	1.00505	2	1.08312		X	1.00327	2	1.05605		X	1.00989	2	1.02683		X	0.99507	2	1.0837		X	0.99665	2	1.05615		X
P09525	Annexin A4	35.883	20131212_LVN_TVACVAEA120705_LVN_IC_Gel_55 20131212_LVN_TVACVAEA120705_LVN_IC_Gel_56	1276 3197	34 87	28 75	18 17	13 17	53.6 53.3	18 17	4483	1.01644	17	1.12263			1.03102	17	1.12609			1.00374	15	1.02475		X	0.98375	17	1.12249			0.96969	17	1.12607			0.99626	15	1.02479		X
O43175	D-3-phosphoglycerate dehydrogenase	56.651	20131212_LVN_TVACVAEA120705_LVN_IC_Gel_50 20131212_LVN_TVACVAEA120705_LVN_IC_Gel_51 20131212_LVN_TVACVAEA120705_LVN_IC_Gel_52 20131212_LVN_TVACVAEA120705_LVN_IC_Gel_53 20131212_LVN_TVACVAEA120705_LVN_IC_Gel_58	649 2340 85 115 96	31 82 6 4 4	22 66 3 3 3	12 16 4 4 4	10 16 3 3 3	24.6 36.4 9.4 9.9 8.1	12 16 4 4 4	3170	1.00243	4	1.1005		X	1.00649	6	1.12719		X	1.00427	5	1.03841		X	0.99745	4	1.10025		X	0.99358	6	1.12748		X	0.99596	5	1.03855		X
Q12906	Interleukin enhancer-binding factor 3	95.338	20131212_LVN_TVACVAEA120705_LVN_EC_Gel_28 20131212_LVN_TVACVAEA120705_LVN_EC_Gel_36 20131212_LVN_TVACVAEA120705_LVN_IC_Gel_45 20131212_LVN_TVACVAEA120705_LVN_IC_Gel_47 20131212_LVN_TVACVAEA120705_LVN_IC_Gel_48 20131212_LVN_TVACVAEA120705_LVN_IC_Gel_50 20131212_LVN_TVACVAEA120705_LVN_IC_Gel_53	29 63 1176 1431 43 42 24	2 2 77 87 3 2 1	1 2 46 56 1 1 1	2 1 26 26 2 2 1	1 1 18 21 1 1 1	2.2 1.1 37.5 35.3 2.1 2.3 1.5	2 1 26 26 2 2 1	2631	1.16885	5	1.14389		X	1.13726	6	1.26759		X	1.00574	6	1.0916		X	0.85543	5	1.14385		X	0.87959	6	1.26781		X	0.99426	6	1.0921		X
P62847	40S ribosomal protein S24	15.423	20131212_LVN_TVACVAEA120705_LVN_IC_Gel_59 20131212_LVN_TVACVAEA120705_LVN_IC_Gel_60 20131212_LVN_TVACVAEA120705_LVN_IC_Gel_61	388 789 80	10 36 2	10 26 1	3 6 2	3 4 1	28.6 34.6 15.8	3 6 2	1201	0.83056	2	1.13526		X	0.83964	2	1.29998		X	1.0061	2	1.14278		X	1.20356	2	1.13561		X	1.19128	2	1.29979		X	0.99434	2	1.14292		X
Q99497	Protein DJ-1	19.891	20131212_LVN_TVACVAEA120705_LVN_EC_Gel_33 20131212_LVN_TVACVAEA120705_LVN_EC_Gel_34 20131212_LVN_TVACVAEA120705_LVN_IC_Gel_59 20131212_LVN_TVACVAEA120705_LVN_IC_Gel_60 20131212_LVN_TVACVAEA120705_LVN_IC_Gel_61	230 346 1195 1518 118	7 10 55 75 3	5 9 42 57 2	3 4 11 14 2	2 4 11 13 1	26.5 30.2 58.7 74.6 18	3 4 11 14 2	3292	0.93769	11	1.10185		X	0.95915	10	1.08557		X	1.00641	8	1.08594		X	1.06607	11	1.1021		X	1.04254	10	1.08564		X	0.99389	8	1.08595		X
P42330	Aldo-keto reductase family 1 member C3	36.853	20131212_LVN_TVACVAEA120705_LVN_IC_Gel_54 20131212_LVN_TVACVAEA120705_LVN_IC_Gel_55	3235 1080	182 87	129 66	25 15	23 13	78.9 35.9	24 14	6765	1.02856	39	1.10197		X	1.05329	41	2.00303			1.00707	39	1.07727		X	0.97207	39	1.10198		X	0.94932	41	2.00305			0.99291	39	1.07735		X
P06744	Glucose-6-phosphate isomerase	63.147	20131212_LVN_TVACVAEA120705_LVN_EC_Gel_27 20131212_LVN_TVACVAEA120705_LVN_IC_Gel_50 20131212_LVN_TVACVAEA120705_LVN_IC_Gel_51	156 89 1771	5 4 127	3 3 64	4 3 27	2 2 22	8.4 6.5 51.1	4 3 26	1959	1.00986	8	1.07476		X	1.01992	8	1.08503		X	1.00793	8	1.02647		X	0.98965	8	1.07452		X	0.98033	8	1.08496			0.99224	8	1.02632		X
Q07955	Serine/arginine-rich splicing factor 1	27.745	20131212_LVN_TVACVAEA120705_LVN_IC_Gel_56 20131212_LVN_TVACVAEA120705_LVN_IC_Gel_57	777 230	31 11	26 9	8 4	8 3	31.5 16.9	8 4	979	1.07762	2	1.07098		X	1.08763	2	1.04783		X	1.00844	2	1.12165		X	0.92747	2	1.07118		X	0.91861	2	1.04774		X	0.99192	2	1.12168		X
P15374	Ubiquitin carboxyl-terminal hydrolase isozyme L3	26.183	20131212_LVN_TVACVAEA120705_LVN_IC_Gel_57	876	26	21	8	6	44.3	8	876	0.93365	2	1.08934		X	0.9409	2	1.10274		X	1.01134	2	1.20276		X	1.07141	2	1.08941		X	1.0625	2	1.10294		X	0.98919	2	1.20216		X
P13667	Protein disulfide-isomerase A4	72.932	20131212_LVN_TVACVAEA120705_LVN_IC_Gel_47 20131212_LVN_TVACVAEA120705_LVN_IC_Gel_48 20131212_LVN_TVACVAEA120705_LVN_IC_Gel_53 20131212_LVN_TVACVAEA120705_LVN_IC_Gel_54 20131212_LVN_TVACVAEA120705_LVN_IC_Gel_59	88 3711 49 34 56	8 116 1 1 3	3 106 1 1 1	4 34 1 1 3	3 30 1 1 1	8.2 53.2 1.7 1.7 4.5	4 33 1 1 3	3818	1.00089	4	1.09173		X	1.00592	4	1.11802		X	1.0122	4	1.1011		X	0.99882	4	1.09133		X	0.99368	4	1.11785		X	0.98788	4	1.10108		X
Q99714	3-hydroxyacyl-CoA dehydrogenase type-2	26.923	20131212_LVN_TVACVAEA120705_LVN_IC_Gel_57 20131212_LVN_TVACVAEA120705_LVN_IC_Gel_58	1180 1632	31 58	25 48	9 16	9 16	57.1 79.3	9 16	2783	0.99334	8	1.09388		X	0.96965	7	1.11424		X	1.01251	8	1.09912		X	1.00641	8	1.09371		X	1.03128	7	1.11412		X	0.9879	8	1.09936		X
P49748	Very long-chain specific acyl-CoA dehydrogenase, mitochondrial	70.39	20131212_LVN_TVACVAEA120705_LVN_IC_Gel_49 20131212_LVN_TVACVAEA120705_LVN_IC_Gel_50	381 1639	26 72	13 55	18 24	9 20	33.7 47.5	18 24	1991	0.88479	3	1.10396		X	0.88947	3	1.11389		X	1.01326	3	1.12034		X	1.12976	3	1.10419		X	1.12401	3	1.11412		X	0.98707	3	1.12006		X
P53618	Coatomer subunit beta	107.142	20131212_LVN_TVACVAEA120705_LVN_IC_Gel_44 20131212_LVN_TVACVAEA120705_LVN_IC_Gel_45 20131212_LVN_TVACVAEA120705_LVN_IC_Gel_46 20131212_LVN_TVACVAEA120705_LVN_IC_Gel_47	38 2316 27 27	3 117 1 1	1 83 1 1	3 40 1 1	1 31 1 1	3.4 49.3 0.8 1	3 40 1 1	2336	1.02825	7	1.06543		X	1.04212	5	1.06824		X	1.01467	5	1.09104		X	0.97239	7	1.06553		X	0.95963	5	1.06776		X	0.98553	5	1.09105		X
Q15437	Protein transport protein Sec23B	86.479	20131212_LVN_TVACVAEA120705_LVN_IC_Gel_47	375	32	14	14	7	25.4	14	612	1.10526	3	1.07886		X	1.03977	2	1.05392		X	1.01485	3	1.0991			0.9045	3	1.0788		X	0.96161	2	1.05333		X	0.98513	3	1.09962
Q13885	Tubulin beta-2A chain	49.907	20131212_LVN_TVACVAEA120705_LVN_IC_Gel_51 20131212_LVN_TVACVAEA120705_LVN_IC_Gel_52 20131212_LVN_TVACVAEA120705_LVN_IC_Gel_61	7589 3389 106	364 191 3	259 135 3	29 24 1	25 20 1	74.2 60 2.2	29 24 1	13216	0.99921	32	1.06935		X	0.99418	32	1.09494		X	1.0155	34	1.07427		X	1.00076	32	1.06933		X	1.00576	32	1.09482		X	0.98495	34	1.07437		X
P25398	40S ribosomal protein S12	14.515	20131212_LVN_TVACVAEA120705_LVN_IC_Gel_61 20131212_LVN_TVACVAEA120705_LVN_IC_Gel_62	80 290	5 24	4 19	4 6	4 6	31.8 43.9	4 6	341	1.00026	3	1.13691		X	1.00098	3	1.11219			1.01675	3	1.08828		X	0.99941	3	1.13674		X	0.99889	3	1.11221			0.98336	3	1.08754		X
Q3LXA3	Bifunctional ATP-dependent dihydroxyacetone kinase/FAD-AMP lyase (cyclizing)	58.947	20131212_LVN_TVACVAEA120705_LVN_EC_Gel_27 20131212_LVN_TVACVAEA120705_LVN_EC_Gel_33 20131212_LVN_TVACVAEA120705_LVN_EC_Gel_34 20131212_LVN_TVACVAEA120705_LVN_IC_Gel_40 20131212_LVN_TVACVAEA120705_LVN_IC_Gel_41 20131212_LVN_TVACVAEA120705_LVN_IC_Gel_42 20131212_LVN_TVACVAEA120705_LVN_IC_Gel_44 20131212_LVN_TVACVAEA120705_LVN_IC_Gel_45 20131212_LVN_TVACVAEA120705_LVN_IC_Gel_49 20131212_LVN_TVACVAEA…	113 111 197 70 179 54 91 34 36 2586 3396 105 134 55 72 397 130 95	3 2 6 2 5 2 2 1 3 93 133 7 9 2 1 15 4 2	2 2 5 2 4 1 2 1 1 79 96 4 4 1 1 12 3 2	3 1 3 2 3 2 2 1 3 25 25 5 7 2 1 10 2 1	2 1 2 2 2 1 2 1 1 24 23 4 3 1 1 7 1 1	6.3 2.1 5.9 3.5 6.6 3.7 4.7 2.1 5.4 55 56.3 13.4 19.8 3.7 2.6 22.3 4.5 2.1	3 1 3 2 3 2 2 1 3 25 25 5 7 2 1 10 2 1	7377	1.09234	5	1.07602		X	1.02147	5	1.23857		X	1.01734	4	1.14625		X	0.91514	5	1.07577		X	0.97867	5	1.23848		X	0.98286	4	1.14624		X
P40925	Malate dehydrogenase, cytoplasmic	36.426	20131212_LVN_TVACVAEA120705_LVN_EC_Gel_30 20131212_LVN_TVACVAEA120705_LVN_IC_Gel_54 20131212_LVN_TVACVAEA120705_LVN_IC_Gel_55 20131212_LVN_TVACVAEA120705_LVN_IC_Gel_59	753 41 955 55	35 6 41 1	28 2 35 1	11 4 12 1	11 2 11 1	38.6 14.1 42.2 2.7	11 4 12 1	1718	1.05516	3	1.02434		X	1.18132	3	1.28341			1.01789	4	1.35041		X	0.94759	3	1.02441		X	0.8464	3	1.28303			0.98274	4	1.35059		X
P53992	Protein transport protein Sec24C	118.325	20131212_LVN_TVACVAEA120705_LVN_IC_Gel_44 20131212_LVN_TVACVAEA120705_LVN_IC_Gel_45	552 22	22 4	14 1	12 2	8 1	14.5 2.1	12 2	552	0.92586	3	1.15963		X	0.92365	3	1.08787		X	1.01954	3	1.07127		X	1.07999	3	1.15999		X	1.08217	3	1.08798		X	0.98153	3	1.07166		X
P84077	ADP-ribosylation factor 1	20.697	20131212_LVN_TVACVAEA120705_LVN_EC_Gel_35 20131212_LVN_TVACVAEA120705_LVN_IC_Gel_60 20131212_LVN_TVACVAEA120705_LVN_IC_Gel_61	266 988 2163	7 33 70	7 26 63	5 8 9	5 7 8	39.2 57.5 54.1	5 8 9	3356	0.94057	3	1.1091		X	0.93953	3	1.07767		X	1.01976	3	1.03516		X	1.06318	3	1.10904		X	1.06428	3	1.07725		X	0.98094	3	1.03515		X
P68366	Tubulin alpha-4A chain	49.924	20131212_LVN_TVACVAEA120705_LVN_IC_Gel_51	4978	213	161	22	21	55.1	22	8754	0.86086	23	1.3432			0.82155	25	1.39303			1.02043	22	1.08998		X	1.16129	23	1.34331			1.21695	25	1.39308			0.98018	22	1.08987		X
P26641	Elongation factor 1-gamma	50.119	20131212_LVN_TVACVAEA120705_LVN_IC_Gel_51 20131212_LVN_TVACVAEA120705_LVN_IC_Gel_52 20131212_LVN_TVACVAEA120705_LVN_IC_Gel_53 20131212_LVN_TVACVAEA120705_LVN_IC_Gel_54 20131212_LVN_TVACVAEA120705_LVN_IC_Gel_56 20131212_LVN_TVACVAEA120705_LVN_IC_Gel_57 20131212_LVN_TVACVAEA120705_LVN_IC_Gel_58 20131212_LVN_TVACVAEA120705_LVN_IC_Gel_59 20131212_LVN_TVACVAEA120705_LVN_IC_Gel_60	79 1064 71 62 37 61 71 45 37	3 84 5 2 2 2 2 1 3	3 55 3 2 1 2 2 1 1	2 23 3 1 2 1 1 1 2	2 17 1 1 1 1 1 1 1	5.3 42.1 6.2 2.3 4.1 2.3 2.3 2.3 3.9	2 23 3 1 2 1 1 1 2	1311	1.02103	3	1.13657		X	1.01804	3	1.12599		X	1.0218	3	1.07473		X	0.97911	3	1.13648		X	0.98193	3	1.12609		X	0.97897	3	1.07462		X
P54819	Adenylate kinase 2, mitochondrial	26.478	20131212_LVN_TVACVAEA120705_LVN_EC_Gel_31 20131212_LVN_TVACVAEA120705_LVN_IC_Gel_56 20131212_LVN_TVACVAEA120705_LVN_IC_Gel_57	346 449 1466	10 23 63	9 21 51	5 8 11	5 8 11	25.5 41.8 53.6	5 8 11	2200	1.0659	4	1.13928		X	1.23416	5	1.46119		X	1.02379	4	1.06724			0.93833	4	1.13966		X	0.80992	5	1.46185		X	0.97689	4	1.06756
P00558	Phosphoglycerate kinase 1	44.615	20131212_LVN_TVACVAEA120705_LVN_EC_Gel_28 20131212_LVN_TVACVAEA120705_LVN_IC_Gel_44 20131212_LVN_TVACVAEA120705_LVN_IC_Gel_52 20131212_LVN_TVACVAEA120705_LVN_IC_Gel_53 20131212_LVN_TVACVAEA120705_LVN_IC_Gel_57 20131212_LVN_TVACVAEA120705_LVN_IC_Gel_61	673 46 1324 3605 50 32	41 3 93 187 4 1	27 1 55 133 1 1	16 3 26 33 3 1	11 1 21 28 1 1	49.2 9.6 64.3 80.1 9.4 2.6	16 3 26 33 3 1	5582	0.9516	12	1.13366		X	0.98726	12	1.26697			1.02439	12	1.086		X	1.05092	12	1.1335		X	1.01278	12	1.26714			0.97616	12	1.08589		X
P36871	Phosphoglucomutase-1	61.449	20131212_LVN_TVACVAEA120705_LVN_IC_Gel_49 20131212_LVN_TVACVAEA120705_LVN_IC_Gel_50	1210 62	83 6	53 3	28 5	23 3	54.1 10.1	28 5	1239	0.94477	3	1.03022		X	0.94035	2	1.05372		X	1.02525	2	1.00951		X	1.05788	3	1.03012		X	1.06334	2	1.05357		X	0.97584	2	1.00967		X
Q13509	Tubulin beta-3 chain	50.433	20131212_LVN_TVACVAEA120705_LVN_IC_Gel_40 20131212_LVN_TVACVAEA120705_LVN_IC_Gel_41 20131212_LVN_TVACVAEA120705_LVN_IC_Gel_51 20131212_LVN_TVACVAEA120705_LVN_IC_Gel_52 20131212_LVN_TVACVAEA120705_LVN_IC_Gel_54 20131212_LVN_TVACVAEA120705_LVN_IC_Gel_55	92 133 6515 3284 571 54	2 5 279 156 27 1	2 4 201 113 19 1	1 3 24 16 10 1	1 2 19 13 10 1	2.7 6.7 63.6 36.7 30.7 2.7	1 3 24 16 10 1	11894	1.00072	23	1.06651		X	0.98956	23	1.09093		X	1.02538	24	1.06758		X	0.99934	23	1.0665		X	1.01056	23	1.09087		X	0.97537	24	1.06771		X
P00505	Aspartate aminotransferase, mitochondrial	47.518	20131212_LVN_TVACVAEA120705_LVN_EC_Gel_29 20131212_LVN_TVACVAEA120705_LVN_IC_Gel_53	217 2039	8 107	6 73	7 23	5 19	18.4 50.7	7 23	2225	0.98866	5	1.09712		X	1.02113	5	1.19987		X	1.02602	6	1.06628		X	1.01139	5	1.09719		X	0.97916	5	1.19956		X	0.9747	6	1.06672		X
Q99623	Prohibitin-2	33.296	20131212_LVN_TVACVAEA120705_LVN_IC_Gel_56 20131212_LVN_TVACVAEA120705_LVN_IC_Gel_57	1777 54	99 2	68 2	19 1	18 1	65.9 3.7	19 1	1803	0.99264	11	1.04102		X	0.97564	12	1.07984		X	1.02717	11	1.07621		X	1.00716	11	1.04086		X	1.02479	12	1.07972		X	0.97363	11	1.0759		X
Q03252	Lamin-B2	67.689	20131212_LVN_TVACVAEA120705_LVN_IC_Gel_49 20131212_LVN_TVACVAEA120705_LVN_IC_Gel_53 20131212_LVN_TVACVAEA120705_LVN_IC_Gel_59	2380 36 55	107 3 3	84 1 1	34 2 3	30 1 1	55.2 3.5 5.5	34 2 3	2448	0.98245	6	1.0644			0.95863	4	1.04049		X	1.0273	7	1.09937		X	1.01797	6	1.06417			1.04308	4	1.04043		X	0.97374	7	1.09947		X
Q92896	Golgi apparatus protein 1	134.552	20131212_LVN_TVACVAEA120705_LVN_IC_Gel_43	745	46	31	25	17	23	25	745	1.00359	3	1.0137		X	0.99349	3	1.12059		X	1.02875	3	1.10681		X	0.99617	3	1.01416		X	1.00616	3	1.12065		X	0.97243	3	1.10747		X
P15880	40S ribosomal protein S2	31.324	20131212_LVN_TVACVAEA120705_LVN_IC_Gel_40 20131212_LVN_TVACVAEA120705_LVN_IC_Gel_41 20131212_LVN_TVACVAEA120705_LVN_IC_Gel_53 20131212_LVN_TVACVAEA120705_LVN_IC_Gel_54 20131212_LVN_TVACVAEA120705_LVN_IC_Gel_56 20131212_LVN_TVACVAEA120705_LVN_IC_Gel_57 20131212_LVN_TVACVAEA120705_LVN_IC_Gel_58 20131212_LVN_TVACVAEA120705_LVN_IC_Gel_59 20131212_LVN_TVACVAEA120705_LVN_IC_Gel_60 20131212_LVN_TVACVAEA…	30 48 69 83 588 300 71 68 35 40	2 3 2 2 43 12 2 1 3 1	1 2 1 2 29 11 1 1 2 1	2 3 2 2 15 6 2 1 2 1	1 2 1 2 11 6 1 1 1 1	7.5 8.5 8.2 8.2 49.8 24.2 8.2 4.4 7.5 3.8	2 3 2 2 15 6 2 1 2 1	1085	1.09007	2	1.03569		X	1.07935	2	1.04199		X	1.02993	2	1.08213		X	0.91748	2	1.0352		X	0.92676	2	1.04249		X	0.97075	2	1.08218		X
P00403	Cytochrome c oxidase subunit 2	25.565	20131212_LVN_TVACVAEA120705_LVN_IC_Gel_60	953	42	38	6	6	30.8	6	952	1.12039	3	1.08849		X	1.10629	3	1.11569		X	1.0307	3	1.02561		X	0.89229	3	1.08785		X	0.90388	3	1.11534		X	0.97053	3	1.02578		X
Q7L8S5	OTU domain-containing protein 6A	33.3	20131212_LVN_TVACVAEA120705_LVN_IC_Gel_60 20131212_LVN_TVACVAEA120705_LVN_IC_Gel_61	27 31	6 2	1 1	2 1	1 1	6.6 2.8	2 1	32	0.98029	3	1.04108		X	0.98265	2	1.00725		X	1.03325	2	1.02679		X	1.02006	3	1.04107		X	1.01744	2	1.00733		X	0.96744	2	1.02727		X
P19404	NADH dehydrogenase [ubiquinone] flavoprotein 2, mitochondrial	27.392	20131212_LVN_TVACVAEA120705_LVN_IC_Gel_58 20131212_LVN_TVACVAEA120705_LVN_IC_Gel_59	789 96	37 4	32 4	11 3	11 3	51.4 13.7	11 3	857	0.97787	2	1.04931		X	1.04448	3	1.15188		X	1.03346	2	1.03921		X	1.02238	2	1.04929		X	0.95741	3	1.15218		X	0.96803	2	1.03877		X
P20700	Lamin-B1	66.408	20131212_LVN_TVACVAEA120705_LVN_IC_Gel_49 20131212_LVN_TVACVAEA120705_LVN_IC_Gel_52 20131212_LVN_TVACVAEA120705_LVN_IC_Gel_54 20131212_LVN_TVACVAEA120705_LVN_IC_Gel_59	1515 85 24 36	84 10 12 9	58 4 1 1	35 4 7 5	26 2 1 1	58 7.5 10.2 9.2	35 4 6 5	1575	0.89187	4	1.1117		X	0.86978	3	1.0799		X	1.03406	5	1.12448		X	1.12122	4	1.11151		X	1.14955	3	1.08002		X	0.96702	5	1.12473		X
P62906	60S ribosomal protein L10a	24.831	20131212_LVN_TVACVAEA120705_LVN_IC_Gel_57 20131212_LVN_TVACVAEA120705_LVN_IC_Gel_58 20131212_LVN_TVACVAEA120705_LVN_IC_Gel_59	556 245 35	48 31 3	28 14 1	13 10 1	11 6 1	49.8 37.8 3.7	13 10 1	783	0.991	5	1.10852		X	0.97501	5	1.06117		X	1.03467	5	1.07272		X	1.00904	5	1.10832		X	1.02525	5	1.06099		X	0.96704	5	1.07283		X
Q9Y592	Centrosomal protein of 83 kDa	82.059	20131212_LVN_TVACVAEA120705_LVN_IC_Gel_61	38	9	1	2	1	2.2	2	38	1.16545	2	1.0449		X	1.14608	2	1.06504		X	1.03592	2	1.01799		X	0.85728	2	1.04678		X	0.87283	2	1.06397		X	0.9658	2	1.01795		X
P68402	Platelet-activating factor acetylhydrolase IB subunit beta	25.569	20131212_LVN_TVACVAEA120705_LVN_IC_Gel_57 20131212_LVN_TVACVAEA120705_LVN_IC_Gel_58	563 118	24 4	15 4	4 1	4 1	19.2 3.9	4 1	659	1.04384	3	1.0493		X	1.02331	3	1.04341		X	1.03889	3	1.02848		X	0.95781	3	1.04872		X	0.97716	3	1.04333		X	0.96245	3	1.0289		X
P50224	Sulfotransferase 1A3/1A4	34.196	20131212_LVN_TVACVAEA120705_LVN_IC_Gel_55 20131212_LVN_TVACVAEA120705_LVN_IC_Gel_56 20131212_LVN_TVACVAEA120705_LVN_IC_Gel_57	136 1196 67	7 66 2	4 51 2	4 13 1	2 12 1	16.9 45.8 5.4	2 13 1	1370	1.03771	5	1.13595		X	1.01655	5	1.04946		X	1.0395	5	1.10706		X	0.9636	5	1.13583		X	0.9838	5	1.04961		X	0.96246	5	1.10725		X
Q9HAV7	GrpE protein homolog 1, mitochondrial	24.279	20131212_LVN_TVACVAEA120705_LVN_EC_Gel_33 20131212_LVN_TVACVAEA120705_LVN_IC_Gel_58 20131212_LVN_TVACVAEA120705_LVN_IC_Gel_59	73 48 1289	2 2 62	2 1 46	1 2 14	1 1 13	5.1 9.2 65.9	1 2 14	1342	1.05151	2	1.01305		X	1.0293	2	1.00665		X	1.04032	2	1.00674		X	0.95058	2	1.013		X	0.97163	2	1.00679		X	0.96132	2	1.00689		X
P04843	Dolichyl-diphosphooligosaccharide--protein glycosyltransferase subunit 1	68.569	20131212_LVN_TVACVAEA120705_LVN_IC_Gel_40 20131212_LVN_TVACVAEA120705_LVN_IC_Gel_41 20131212_LVN_TVACVAEA120705_LVN_IC_Gel_42 20131212_LVN_TVACVAEA120705_LVN_IC_Gel_49	71 75 30 2799	4 5 2 143	3 2 1 95	3 3 2 34	2 1 1 27	5.8 7.1 4.8 66.6	3 3 2 34	2893	1.06033	11	1.09385		X	1.03567	11	1.09693		X	1.04237	11	1.07435		X	0.94302	11	1.09399		X	0.96527	11	1.09689		X	0.95937	11	1.07455		X
P80404	4-aminobutyrate aminotransferase, mitochondrial	56.439	20131212_LVN_TVACVAEA120705_LVN_IC_Gel_51 20131212_LVN_TVACVAEA120705_LVN_IC_Gel_52	163 1130	13 59	7 36	6 20	4 12	14 49	6 20	1290	1.34995	2	1.25017		X	1.31767	2	1.08952		X	1.0429	2	1.14422		X	0.74037	2	1.25062		X	0.75903	2	1.08947		X	0.95949	2	1.14419		X
Q15436	Protein transport protein Sec23A	86.161	20131212_LVN_TVACVAEA120705_LVN_IC_Gel_47 20131212_LVN_TVACVAEA120705_LVN_IC_Gel_48 20131212_LVN_TVACVAEA120705_LVN_IC_Gel_53 20131212_LVN_TVACVAEA120705_LVN_IC_Gel_58	373 1093 38 104	17 25 4 2	14 24 1 2	11 8 2 1	8 7 1 1	19.1 14.8 2.7 1.7	11 8 1 1	1526	1.06715	2	1.06642		X	0.94755	3	1.17949		X	1.04358	2	1.12166		X	0.93668	2	1.06672		X	1.05547	3	1.17991		X	0.958	2	1.12252		X
Q92945	Far upstream element-binding protein 2	73.115	20131212_LVN_TVACVAEA120705_LVN_IC_Gel_47 20131212_LVN_TVACVAEA120705_LVN_IC_Gel_53 20131212_LVN_TVACVAEA120705_LVN_IC_Gel_54 20131212_LVN_TVACVAEA120705_LVN_IC_Gel_58	766 29 37 46	52 1 1 1	34 1 1 1	19 1 1 1	14 1 1 1	33.6 1.8 1.8 1.8	19 1 1 1	793	0.94316	2	1.13327		X	0.92071	2	1.15612		X	1.04488	2	1.02256		X	1.06032	2	1.13397		X	1.08621	2	1.15595		X	0.95731	2	1.02315		X
Q00325	Phosphate carrier protein, mitochondrial	40.095	20131212_LVN_TVACVAEA120705_LVN_IC_Gel_40 20131212_LVN_TVACVAEA120705_LVN_IC_Gel_41 20131212_LVN_TVACVAEA120705_LVN_IC_Gel_42 20131212_LVN_TVACVAEA120705_LVN_IC_Gel_43 20131212_LVN_TVACVAEA120705_LVN_IC_Gel_56 20131212_LVN_TVACVAEA120705_LVN_IC_Gel_57 20131212_LVN_TVACVAEA120705_LVN_IC_Gel_58 20131212_LVN_TVACVAEA120705_LVN_IC_Gel_60	321 340 92 77 270 194 35 39	25 19 5 4 18 14 2 2	12 13 3 2 11 10 1 1	8 8 3 3 8 7 2 1	5 6 2 1 5 5 1 1	19.3 19.3 6.9 7.2 18.8 17.4 5.5 3.3	8 8 3 3 8 7 2 1	1156	1.24171	4	1.22064		X	1.16944	4	1.16863		X	1.046	5	1.14229		X	0.80531	4	1.22082		X	0.85487	4	1.16898		X	0.95581	5	1.14204		X
P17858	6-phosphofructokinase, liver type	85.018	20131212_LVN_TVACVAEA120705_LVN_IC_Gel_47 20131212_LVN_TVACVAEA120705_LVN_IC_Gel_48	36 535	3 19	1 15	3 9	1 8	4.2 19.4	3 9	539	1.14114	4	1.12465		X	1.11094	4	1.20276		X	1.04623	4	1.08551		X	0.87601	4	1.12425		X	0.90014	4	1.20295		X	0.95616	4	1.08571		X
Q9BS26	Endoplasmic reticulum resident protein 44	46.971	20131212_LVN_TVACVAEA120705_LVN_IC_Gel_52 20131212_LVN_TVACVAEA120705_LVN_IC_Gel_53	58 391	5 46	1 23	5 18	1 11	11.8 44.8	5 18	416	1.037	4	1.05729		X	1.00853	4	1.1825		X	1.04833	4	1.17287		X	0.96447	4	1.05714		X	0.9913	4	1.18226		X	0.95382	4	1.17245		X
Q92841	Probable ATP-dependent RNA helicase DDX17	80.272	20131212_LVN_TVACVAEA120705_LVN_IC_Gel_47 20131212_LVN_TVACVAEA120705_LVN_IC_Gel_48 20131212_LVN_TVACVAEA120705_LVN_IC_Gel_49 20131212_LVN_TVACVAEA120705_LVN_IC_Gel_50 20131212_LVN_TVACVAEA120705_LVN_IC_Gel_51 20131212_LVN_TVACVAEA120705_LVN_IC_Gel_52 20131212_LVN_TVACVAEA120705_LVN_IC_Gel_53	793 40 1575 189 203 59 29	42 3 85 17 19 4 3	24 2 53 9 8 1 1	17 2 24 11 10 2 2	12 1 18 6 6 1 1	24.8 2.3 35 17.8 17.1 2.5 2.2	17 2 24 10 10 2 2	2720	1.09296	2	1.08758		X	1.06101	2	1.01812		X	1.04883	2	1.0684		X	0.91497	2	1.08833		X	0.94217	2	1.01762		X	0.95366	2	1.06911		X
P51149	Ras-related protein Rab-7a	23.49	20131212_LVN_TVACVAEA120705_LVN_IC_Gel_59 20131212_LVN_TVACVAEA120705_LVN_IC_Gel_60	342 1235	18 69	15 45	8 17	7 14	47.8 78.7	8 16	1547	0.88176	3	1.23691		X	0.96517	2	1.05035		X	1.0495	2	1.08002		X	1.13374	3	1.23704		X	1.03601	2	1.05117		X	0.95319	2	1.07975		X
P42704	Leucine-rich PPR motif-containing protein, mitochondrial	157.905	20131212_LVN_TVACVAEA120705_LVN_IC_Gel_41 20131212_LVN_TVACVAEA120705_LVN_IC_Gel_42 20131212_LVN_TVACVAEA120705_LVN_IC_Gel_43 20131212_LVN_TVACVAEA120705_LVN_IC_Gel_44 20131212_LVN_TVACVAEA120705_LVN_IC_Gel_45 20131212_LVN_TVACVAEA120705_LVN_IC_Gel_46 20131212_LVN_TVACVAEA120705_LVN_IC_Gel_47 20131212_LVN_TVACVAEA120705_LVN_IC_Gel_49 20131212_LVN_TVACVAEA120705_LVN_IC_Gel_50 20131212_LVN_TVACVAEA…	31 100 2837 1137 216 147 400 196 35 386 44 68 32 69	6 9 103 57 19 4 24 24 10 26 9 8 4 3	1 3 81 36 8 4 16 13 3 15 2 1 1 1	5 7 47 27 13 3 18 19 8 17 8 7 4 3	1 2 37 20 6 3 11 10 3 10 2 1 1 1	3.9 4.6 39.2 23.2 9.8 2.7 15.1 14.6 5.9 15 5.5 5.4 3.3 2.4	5 7 47 27 13 3 18 19 8 17 8 7 4 3	5322	1.03044	4	1.16043		X	0.98868	5	1.1256		X	1.0498	5	1.06334		X	0.97049	4	1.16041		X	1.01133	5	1.12586		X	0.95288	5	1.06341		X
P39656	Dolichyl-diphosphooligosaccharide--protein glycosyltransferase 48 kDa subunit	50.801	20131212_LVN_TVACVAEA120705_LVN_IC_Gel_40 20131212_LVN_TVACVAEA120705_LVN_IC_Gel_52	58 1021	1 61	1 37	1 14	1 11	2.4 35.7	1 14	1048	1.09954	3	1.04		X	1.06461	3	1.11143		X	1.05172	3	1.08195		X	0.9096	3	1.03951		X	0.93888	3	1.11099		X	0.95074	3	1.08286		X
P20962	Parathymosin	11.53	20131212_LVN_TVACVAEA120705_LVN_EC_Gel_34 20131212_LVN_TVACVAEA120705_LVN_IC_Gel_59 20131212_LVN_TVACVAEA120705_LVN_IC_Gel_60 20131212_LVN_TVACVAEA120705_LVN_IC_Gel_61	80 75 461 87	2 3 20 3	2 2 17 3	1 1 2 1	1 1 2 1	10.8 10.8 22.5 10.8	1 1 2 1	623	0.95087	2	1.03657		X	0.92279	2	1.03175		X	1.05177	2	1.07441		X	1.05171	2	1.03701		X	1.08276	2	1.03189		X	0.95061	2	1.07447		X
P00568	Adenylate kinase isoenzyme 1	21.635	20131212_LVN_TVACVAEA120705_LVN_IC_Gel_59 20131212_LVN_TVACVAEA120705_LVN_IC_Gel_60	136 1006	7 57	5 35	4 16	2 12	21.6 73.7	3 15	1112	1.01156	2	1.01713		X	0.97932	2	1.06787		X	1.05177	2	1.08636		X	0.98851	2	1.01743		X	1.02092	2	1.06708		X	0.9513	2	1.08613		X
P12955	Xaa-Pro dipeptidase	54.548	20131212_LVN_TVACVAEA120705_LVN_IC_Gel_50 20131212_LVN_TVACVAEA120705_LVN_IC_Gel_51	414 84	30 8	23 4	9 5	7 3	18.1 11	9 5	468	1.0422	2	1.08874		X	1.00982	2	1.09899		X	1.0527	2	1.01146		X	0.95948	2	1.08831		X	0.98975	2	1.09846		X	0.94964	2	1.01106		X
P30048	Thioredoxin-dependent peroxide reductase, mitochondrial	27.693	20131212_LVN_TVACVAEA120705_LVN_EC_Gel_33 20131212_LVN_TVACVAEA120705_LVN_EC_Gel_34 20131212_LVN_TVACVAEA120705_LVN_IC_Gel_58 20131212_LVN_TVACVAEA120705_LVN_IC_Gel_59 20131212_LVN_TVACVAEA120705_LVN_IC_Gel_60 20131212_LVN_TVACVAEA120705_LVN_IC_Gel_61	208 34 405 1280 490 109	14 2 21 67 26 4	10 1 17 47 21 4	6 2 7 12 7 2	5 1 6 11 7 2	33.6 9 36.3 46.1 30.9 10.2	6 2 7 11 7 2	2383	0.92215	8	1.32078			0.82578	8	1.31511			1.05694	9	1.10733		X	1.08376	8	1.3205			1.21053	8	1.31454			0.9461	9	1.10751		X
P31930	Cytochrome b-c1 complex subunit 1, mitochondrial	52.646	20131212_LVN_TVACVAEA120705_LVN_IC_Gel_52 20131212_LVN_TVACVAEA120705_LVN_IC_Gel_53	1403 71	68 2	46 1	18 2	15 1	51.5 4.6	18 2	1442	1.04516	7	1.06004		X	1.00419	5	1.02806		X	1.05704	7	1.06529		X	0.95629	7	1.06037		X	0.99594	5	1.02841		X	0.94589	7	1.06596		X
P47985	Cytochrome b-c1 complex subunit Rieske, mitochondrial	29.668	20131212_LVN_TVACVAEA120705_LVN_IC_Gel_59	1122	55	30	13	7	40.1	13	1453	1.02037	5	1.14355		X	0.98232	5	1.22233		X	1.05795	5	1.0776		X	0.98016	5	1.14379		X	1.01795	5	1.22216		X	0.94492	5	1.07741		X
O75874	Isocitrate dehydrogenase [NADP] cytoplasmic	46.659	20131212_LVN_TVACVAEA120705_LVN_EC_Gel_18 20131212_LVN_TVACVAEA120705_LVN_EC_Gel_22 20131212_LVN_TVACVAEA120705_LVN_EC_Gel_28 20131212_LVN_TVACVAEA120705_LVN_IC_Gel_42 20131212_LVN_TVACVAEA120705_LVN_IC_Gel_43 20131212_LVN_TVACVAEA120705_LVN_IC_Gel_44 20131212_LVN_TVACVAEA120705_LVN_IC_Gel_45 20131212_LVN_TVACVAEA120705_LVN_IC_Gel_47 20131212_LVN_TVACVAEA120705_LVN_IC_Gel_49 20131212_LVN_TVACVAEA…	51 47 1500 71 107 160 46 49 50 37 6050 483 106 106 48 56	4 5 80 2 4 7 5 6 8 3 221 31 7 5 4 4	1 1 53 1 3 6 1 1 2 1 166 20 5 3 1 1	2 2 21 2 4 4 4 5 5 3 30 12 5 4 3 3	1 1 16 1 3 4 1 1 1 1 27 10 4 2 1 1	5.1 5.1 54.1 5.8 11.4 11.1 8.9 14 12.8 8.2 74.9 33.1 13.5 9.9 8 6.3	2 2 21 2 4 4 2 5 5 3 30 12 5 4 3 3	8526	1.04907	23	1.12507			1.02964	24	1.12984			1.06076	23	1.14013			0.95319	23	1.12523			0.97108	24	1.12966			0.94291	23	1.14019
O75521	Enoyl-CoA delta isomerase 2, mitochondrial	43.585	20131212_LVN_TVACVAEA120705_LVN_IC_Gel_54	1041	52	38	17	15	49	17	1040	1.04423	2	1.09022		X	0.99642	2	1.01663		X	1.06517	2	1.07214		X	0.95803	2	1.0901		X	1.00321	2	1.0165		X	0.93918	2	1.07199		X
P04632	Calpain small subunit 1	28.316	20131212_LVN_TVACVAEA120705_LVN_IC_Gel_57	1116	35	28	8	6	39.2	8	1115	0.94412	3	1.12599		X	0.89862	3	1.05167		X	1.06819	3	1.09929		X	1.05957	3	1.12532		X	1.11232	3	1.05218		X	0.93573	3	1.09987		X
P35606	Coatomer subunit beta'	102.487	20131212_LVN_TVACVAEA120705_LVN_IC_Gel_40 20131212_LVN_TVACVAEA120705_LVN_IC_Gel_41 20131212_LVN_TVACVAEA120705_LVN_IC_Gel_43 20131212_LVN_TVACVAEA120705_LVN_IC_Gel_44 20131212_LVN_TVACVAEA120705_LVN_IC_Gel_45	105 70 37 44 1930	4 3 3 4 117	4 3 1 1 77	4 3 3 4 34	4 3 1 1 27	4.3 3.1 2.9 4.1 47.1	4 3 3 4 34	2076	0.96788	4	1.0775		X	0.89156	4	1.12427		X	1.06864	2	1.06552		X	1.03312	4	1.07785		X	1.12179	4	1.12458		X	0.93593	2	1.06491		X
O60664	Perilipin-3	47.075	20131212_LVN_TVACVAEA120705_LVN_IC_Gel_51 20131212_LVN_TVACVAEA120705_LVN_IC_Gel_52 20131212_LVN_TVACVAEA120705_LVN_IC_Gel_53 20131212_LVN_TVACVAEA120705_LVN_IC_Gel_54 20131212_LVN_TVACVAEA120705_LVN_IC_Gel_57 20131212_LVN_TVACVAEA120705_LVN_IC_Gel_59 20131212_LVN_TVACVAEA120705_LVN_IC_Gel_60	47 2103 42 64 83 76 78	8 70 2 2 5 5 1	2 53 1 2 2 1 1	5 16 2 2 3 3 1	2 12 1 2 2 1 1	14.3 49.8 7.4 6.7 9.2 8.3 3.7	5 16 2 2 3 3 1	2310	0.29764	2	6.7611		X	0.22144	3	13.9608		X	1.07093	2	1.01348		X	3.3587	2	6.76135		X	4.51519	3	13.9597		X	0.93365	2	1.0132		X
P01009	Alpha-1-antitrypsin	46.737	20131212_LVN_TVACVAEA120705_LVN_EC_Gel_18 20131212_LVN_TVACVAEA120705_LVN_EC_Gel_19 20131212_LVN_TVACVAEA120705_LVN_EC_Gel_20 20131212_LVN_TVACVAEA120705_LVN_EC_Gel_21 20131212_LVN_TVACVAEA120705_LVN_EC_Gel_22 20131212_LVN_TVACVAEA120705_LVN_EC_Gel_23 20131212_LVN_TVACVAEA120705_LVN_EC_Gel_24 20131212_LVN_TVACVAEA120705_LVN_EC_Gel_25 20131212_LVN_TVACVAEA120705_LVN_EC_Gel_26 20131212_LVN_TVACVAEA…	1272 1627 1383 1731 2108 1944 1434 1499 1680 10351 1712 553 1622 850 138 141 638 109 433 344 375 88 127 320 424 902 1131 45 58 33 47	78 93 87 113 128 109 71 83 97 462 84 28 84 47 5 8 28 6 12 19 22 6 8 30 19 45 39 2 4 1 5	50 66 57 66 84 80 54 50 60 324 60 19 65 36 3 7 24 4 11 17 21 6 6 11 12 26 32 1 2 1 3	22 24 23 26 27 26 21 22 24 32 27 15 23 19 4 5 11 4 6 7 7 4 6 16 11 15 15 2 3 1 2	18 20 17 21 21 20 19 18 20 28 19 12 18 16 3 4 10 3 6 7 7 4 4 6 7 9 11 1 2 1 2	60 61 61 60 62.7 63.4 58.4 58.9 60 71.5 67.7 44 54.1 54.1 13.6 12.4 27.5 10.3 17.9 18.9 18.9 9.6 18.2 49 35.9 40.7 40.7 4.3 7.9 2.4 3.6	22 24 23 26 27 26 21 22 24 32 27 15 23 19 4 5 11 4 6 7 7 4 6 15 11 15 15 2 3 1 2	34260	0.78974	10	1.63655			1.04652	7	1.11978		X	1.07094	7	1.09605		X	1.26561	10	1.6363			0.95528	7	1.1194		X	0.93375	7	1.09578		X
Q8NBQ5	Estradiol 17-beta-dehydrogenase 11	32.936	20131212_LVN_TVACVAEA120705_LVN_IC_Gel_56 20131212_LVN_TVACVAEA120705_LVN_IC_Gel_57	650 102	31 3	24 1	12 2	11 1	44.3 7.7	12 2	722	1.04008	2	1.17105		X	0.98862	2	1.18383		X	1.07237	2	1.01311		X	0.96134	2	1.17136		X	1.01134	2	1.1838		X	0.93295	2	1.01363		X
O95831	Apoptosis-inducing factor 1, mitochondrial	66.901	20131212_LVN_TVACVAEA120705_LVN_IC_Gel_49 20131212_LVN_TVACVAEA120705_LVN_IC_Gel_50 20131212_LVN_TVACVAEA120705_LVN_IC_Gel_53	1671 550 43	68 22 1	51 18 1	25 10 1	17 9 1	45.8 21.4 2.1	25 10 1	2204	1.02061	2	1.04674		X	0.9668	2	1.03288		X	1.0734	2	1.0107		X	0.97948	2	1.04601		X	1.03428	2	1.0333		X	0.93156	2	1.01077		X
P02750	Leucine-rich alpha-2-glycoprotein	38.178	20131212_LVN_TVACVAEA120705_LVN_EC_Gel_27 20131212_LVN_TVACVAEA120705_LVN_EC_Gel_28 20131212_LVN_TVACVAEA120705_LVN_EC_Gel_29	660 591 26	28 41 1	20 25 1	6 12 1	6 8 1	23.3 38.3 2.9	6 12 1	1225	0.91807	4	1.27831		X	0.75427	4	1.2692		X	1.07361	3	1.16172		X	1.08896	4	1.27865		X	1.3254	4	1.26937		X	0.93171	3	1.16163		X
P08195	4F2 cell-surface antigen heavy chain	67.994	20131212_LVN_TVACVAEA120705_LVN_EC_Gel_25 20131212_LVN_TVACVAEA120705_LVN_IC_Gel_43 20131212_LVN_TVACVAEA120705_LVN_IC_Gel_44 20131212_LVN_TVACVAEA120705_LVN_IC_Gel_45 20131212_LVN_TVACVAEA120705_LVN_IC_Gel_46 20131212_LVN_TVACVAEA120705_LVN_IC_Gel_47 20131212_LVN_TVACVAEA120705_LVN_IC_Gel_49 20131212_LVN_TVACVAEA120705_LVN_IC_Gel_59	57 97 539 774 574 407 28 40	2 3 15 35 18 20 4 1	1 2 11 23 17 14 1 1	2 3 9 14 11 10 3 1	1 2 6 13 11 8 1 1	4.8 4.8 20.8 29 21.9 20.5 6.8 2.1	2 3 9 14 11 10 3 1	2310	0.93027	5	1.06133			0.86267	4	1.10639		X	1.07595	4	1.14519		X	1.07458	5	1.06115			1.15908	4	1.10675		X	0.92935	4	1.14519		X
O14745	Na(+)/H(+) exchange regulatory cofactor NHE-RF1	38.868	20131212_LVN_TVACVAEA120705_LVN_IC_Gel_51 20131212_LVN_TVACVAEA120705_LVN_IC_Gel_52 20131212_LVN_TVACVAEA120705_LVN_IC_Gel_53	364 633 137	30 42 5	16 27 4	12 16 4	7 12 3	34.4 47.5 12.3	12 16 4	1077	0.87291	2	1.07759		X	0.82319	2	1.1231		X	1.07675	2	1.03717		X	1.14572	2	1.07737		X	1.2151	2	1.12373		X	0.92869	2	1.03652		X
P35232	Prohibitin	29.804	20131212_LVN_TVACVAEA120705_LVN_IC_Gel_56 20131212_LVN_TVACVAEA120705_LVN_IC_Gel_57 20131212_LVN_TVACVAEA120705_LVN_IC_Gel_58 20131212_LVN_TVACVAEA120705_LVN_IC_Gel_61	700 2860 52 31	28 95 2 2	27 79 2 1	11 19 2 2	10 18 2 1	46 77.6 7.7 6.6	11 19 2 2	3565	1.00694	8	1.1117		X	0.95991	10	1.06058		X	1.07805	9	1.12635		X	0.99284	8	1.1117		X	1.04189	10	1.06069		X	0.92745	9	1.12645		X
O43488	Aflatoxin B1 aldehyde reductase member 2	39.589	20131212_LVN_TVACVAEA120705_LVN_IC_Gel_54	689	44	30	10	9	29.2	10	689	1.08195	3	1.10944		X	1.05495	3	1.10641		X	1.07895	2	1.12339		X	0.9239	3	1.10946		X	0.94758	3	1.10639		X	0.92681	2	1.12378		X
Q6IQ22	Ras-related protein Rab-12	27.248	20131212_LVN_TVACVAEA120705_LVN_IC_Gel_57 20131212_LVN_TVACVAEA120705_LVN_IC_Gel_58	39 51	3 4	1 2	3 3	1 2	11.5 13.5	3 3	687	0.95742	2	1.11125		X	0.90132	2	1.09407		X	1.08087	2	1.01539		X	1.04418	2	1.11119		X	1.10927	2	1.09402		X	0.9256	2	1.01605		X
P61106	Ras-related protein Rab-14	23.897	20131212_LVN_TVACVAEA120705_LVN_IC_Gel_58 20131212_LVN_TVACVAEA120705_LVN_IC_Gel_59 20131212_LVN_TVACVAEA120705_LVN_IC_Gel_60	117 1577 354	5 62 16	5 48 12	4 12 2	4 11 2	22.8 60 11.6	4 12 2	1987	0.95742	2	1.11125		X	0.90132	2	1.09407		X	1.08087	2	1.01539		X	1.04418	2	1.11119		X	1.10927	2	1.09402		X	0.9256	2	1.01605		X
Q15286	Ras-related protein Rab-35	23.025	20131212_LVN_TVACVAEA120705_LVN_EC_Gel_33 20131212_LVN_TVACVAEA120705_LVN_EC_Gel_34 20131212_LVN_TVACVAEA120705_LVN_IC_Gel_59 20131212_LVN_TVACVAEA120705_LVN_IC_Gel_60	56 78 691 757	3 3 31 35	2 2 24 27	2 2 8 7	1 1 5 6	10.4 10.4 35.3 34.3	2 1 8 7	1644	0.95742	2	1.11125		X	0.90132	2	1.09407		X	1.08087	2	1.01539		X	1.04418	2	1.11119		X	1.10927	2	1.09402		X	0.9256	2	1.01605		X
Q86YS6	Ras-related protein Rab-43	23.339	20131212_LVN_TVACVAEA120705_LVN_IC_Gel_59	594	27	19	8	4	39.2	6	906	0.95742	2	1.11125		X	0.90132	2	1.09407		X	1.08087	2	1.01539		X	1.04418	2	1.11119		X	1.10927	2	1.09402		X	0.9256	2	1.01605		X
P20338	Ras-related protein Rab-4A	23.871	20131212_LVN_TVACVAEA120705_LVN_IC_Gel_59	504	25	18	7	5	39.4	7	816	0.95742	2	1.11125		X	0.90132	2	1.09407		X	1.08087	2	1.01539		X	1.04418	2	1.11119		X	1.10927	2	1.09402		X	0.9256	2	1.01605		X
O95372	Acyl-protein thioesterase 2	24.737	20131212_LVN_TVACVAEA120705_LVN_IC_Gel_58 20131212_LVN_TVACVAEA120705_LVN_IC_Gel_59	309 40	29 2	16 1	6 2	6 1	36.8 11.3	6 2	317	1.02641	2	1.10066		X	0.96633	2	1.06475		X	1.08201	2	1.03521		X	0.97394	2	1.09997		X	1.03475	2	1.06372		X	0.9241	2	1.03438		X
P59998	Actin-related protein 2/3 complex subunit 4	19.667	20131212_LVN_TVACVAEA120705_LVN_EC_Gel_35 20131212_LVN_TVACVAEA120705_LVN_IC_Gel_60 20131212_LVN_TVACVAEA120705_LVN_IC_Gel_61	73 72 294	5 12 15	3 5 13	3 4 4	2 3 4	16.1 27.4 22.6	3 4 4	381	0.98556	2	1.0211		X	0.92448	2	1.02097		X	1.08318	2	1.04309		X	1.01485	2	1.02165		X	1.08185	2	1.02045		X	0.9231	2	1.04408		X
P13797	Plastin-3	70.811	20131212_LVN_TVACVAEA120705_LVN_IC_Gel_49	1135	69	48	25	21	46.2	25	1135	1.03114	2	1.0279		X	0.96651	2	1.14288		X	1.08444	2	1.17196		X	0.96965	2	1.02738		X	1.03463	2	1.14331		X	0.92189	2	1.17232		X
Q9BUT1	3-hydroxybutyrate dehydrogenase type 2	26.724	20131212_LVN_TVACVAEA120705_LVN_IC_Gel_57 20131212_LVN_TVACVAEA120705_LVN_IC_Gel_58	949 69	39 3	29 2	8 2	7 1	39.6 10.2	8 2	992	1.03135	3	1.04798		X	0.92326	3	1.07585		X	1.08557	4	1.11795		X	0.96971	3	1.04811		X	1.08342	3	1.07554		X	0.92152	4	1.11824		X
P49755	Transmembrane emp24 domain-containing protein 10	24.976	20131212_LVN_TVACVAEA120705_LVN_IC_Gel_60	1196	42	38	9	7	37	9	1193	1.05281	3	1.04238		X	0.98559	3	1.13644		X	1.08667	3	1.18349		X	0.94993	3	1.04213		X	1.01465	3	1.1366		X	0.92047	3	1.18355		X
P42126	Enoyl-CoA delta isomerase 1, mitochondrial	32.816	20131212_LVN_TVACVAEA120705_LVN_EC_Gel_31 20131212_LVN_TVACVAEA120705_LVN_IC_Gel_57	219 828	6 35	5 31	2 8	2 8	9.3 31.5	2 8	1016	0.91432	3	1.22178		X	0.80002	2	1.22208		X	1.08938	2	1.03351		X	1.0937	3	1.22175		X	1.2495	2	1.22242		X	0.91796	2	1.03469		X
P22695	Cytochrome b-c1 complex subunit 2, mitochondrial	48.443	20131212_LVN_TVACVAEA120705_LVN_IC_Gel_52 20131212_LVN_TVACVAEA120705_LVN_IC_Gel_53	998 938	55 54	39 37	19 18	15 17	52.3 50.6	19 18	1904	1.01903	6	1.05829		X	0.93837	4	1.08528		X	1.09218	5	1.10875		X	0.98103	6	1.05814		X	1.06569	4	1.08502		X	0.91608	5	1.1093		X
P47897	Glutamine--tRNA ligase	87.799	20131212_LVN_TVACVAEA120705_LVN_IC_Gel_47	915	54	36	24	18	38.3	24	914	1.04358	3	1.08887		X	1.04238	3	1.10377		X	1.09351	4	1.1523			0.95765	3	1.08885		X	0.95911	3	1.10448		X	0.9148	4	1.1521
Q9Y3D9	28S ribosomal protein S23, mitochondrial	21.771	20131212_LVN_TVACVAEA120705_LVN_IC_Gel_59	382	26	18	8	7	40.5	8	382	0.37203	3	5.53138			0.17984	2	10.0018		X	1.09371	2	1.02197		X	2.68783	3	5.53011			5.55881	2	10.0031		X	0.91441	2	1.0218		X
P13804	Electron transfer flavoprotein subunit alpha, mitochondrial	35.08	20131212_LVN_TVACVAEA120705_LVN_IC_Gel_55 20131212_LVN_TVACVAEA120705_LVN_IC_Gel_56 20131212_LVN_TVACVAEA120705_LVN_IC_Gel_57	203 1406 137	9 48 5	7 37 4	4 13 3	3 12 2	15.3 50.5 11.4	4 13 3	1694	1.18062	2	1.01889		X	1.13076	2	1.14484		X	1.09849	3	1.13081		X	0.84716	2	1.01857	X	X	0.88466	2	1.14477		X	0.91037	3	1.13111		X
P53999	Activated RNA polymerase II transcriptional coactivator p15	14.395	20131212_LVN_TVACVAEA120705_LVN_IC_Gel_60 20131212_LVN_TVACVAEA120705_LVN_IC_Gel_61 20131212_LVN_TVACVAEA120705_LVN_IC_Gel_62 20131212_LVN_TVACVAEA120705_LVN_IC_Gel_63	258 547 32 41	14 23 4 2	13 22 1 1	3 5 2 2	3 5 1 1	26 41.7 11.8 11.8	3 5 2 2	793	0.99658	3	1.01001		X	0.91706	3	1.14438		X	1.1043	3	1.13609			1.00371	3	1.0098		X	1.09018	3	1.14474		X	0.90539	3	1.13632
Q9NR45	Sialic acid synthase	40.308	20131212_LVN_TVACVAEA120705_LVN_IC_Gel_53 20131212_LVN_TVACVAEA120705_LVN_IC_Gel_54	51 1615	7 75	1 53	4 16	1 13	12.3 55.2	4 16	1640	1.03308	3	1.01494		X	0.94819	3	1.11424		X	1.10747	3	1.10259		X	0.96769	3	1.01471		X	1.05423	3	1.11469		X	0.90305	3	1.10274		X
Q99541	Perilipin-2	48.075	20131212_LVN_TVACVAEA120705_LVN_IC_Gel_51 20131212_LVN_TVACVAEA120705_LVN_IC_Gel_52 20131212_LVN_TVACVAEA120705_LVN_IC_Gel_58 20131212_LVN_TVACVAEA120705_LVN_IC_Gel_59 20131212_LVN_TVACVAEA120705_LVN_IC_Gel_60 20131212_LVN_TVACVAEA120705_LVN_IC_Gel_61	2731 661 110 54 144 97	91 38 3 2 5 2	76 22 3 1 5 2	21 16 2 2 4 2	20 12 2 1 4 2	66.8 42.8 5.7 4.6 11.2 5	21 16 2 2 4 2	3645	1.20212	2	1.07573		X	1.1141	3	1.12333		X	1.11104	3	1.06987		X	0.83168	2	1.07573		X	0.89715	3	1.12376		X	0.89987	3	1.07036		X
Q15274	Nicotinate-nucleotide pyrophosphorylase [carboxylating]	30.846	20131212_LVN_TVACVAEA120705_LVN_EC_Gel_30 20131212_LVN_TVACVAEA120705_LVN_EC_Gel_31 20131212_LVN_TVACVAEA120705_LVN_IC_Gel_55 20131212_LVN_TVACVAEA120705_LVN_IC_Gel_56 20131212_LVN_TVACVAEA120705_LVN_IC_Gel_57	379 116 371 176 38	20 6 14 11 2	16 4 12 7 1	6 2 7 5 2	6 2 6 4 1	21.9 6.1 30 20.5 6.1	6 2 7 5 2	956	1.2154	2	1.12177		X	1.18891	3	1.25148		X	1.11292	3	1.35324		X	0.82296	2	1.1222		X	0.84096	3	1.25115		X	0.89862	3	1.35307		X
P05091	Aldehyde dehydrogenase, mitochondrial	56.381	20131212_LVN_TVACVAEA120705_LVN_IC_Gel_51 20131212_LVN_TVACVAEA120705_LVN_IC_Gel_52 20131212_LVN_TVACVAEA120705_LVN_IC_Gel_59 20131212_LVN_TVACVAEA120705_LVN_IC_Gel_60	2921 116 116 75	142 18 3 1	108 6 3 1	23 8 3 1	23 3 3 1	53.4 14.9 8.1 2.9	23 8 3 1	3158	1.06569	8	1.10779		X	0.97886	8	1.13676		X	1.1143	8	1.20522		X	0.93813	8	1.10753		X	1.02148	8	1.1369		X	0.89735	8	1.20545		X
P51572	B-cell receptor-associated protein 31	27.992	20131212_LVN_TVACVAEA120705_LVN_IC_Gel_40 20131212_LVN_TVACVAEA120705_LVN_IC_Gel_41 20131212_LVN_TVACVAEA120705_LVN_IC_Gel_58	37 38 842	2 3 57	1 1 39	1 2 13	1 1 10	3.7 7.3 42.7	1 2 13	852	1.03151	3	1.07641		X	0.93945	3	1.05231		X	1.11487	3	1.07642		X	0.96898	3	1.07576		X	1.06446	3	1.05203		X	0.89706	3	1.07675		X
Q9NVS9	Pyridoxine-5'-phosphate oxidase	29.988	20131212_LVN_TVACVAEA120705_LVN_IC_Gel_57 20131212_LVN_TVACVAEA120705_LVN_IC_Gel_58	364 166	28 12	17 11	9 4	8 4	34.9 22.2	9 4	501	1.09922	3	1.12725		X	0.92241	3	1.04781			1.11685	2	1.03858		X	0.90948	3	1.12699		X	1.08343	3	1.04725			0.8957	2	1.03802		X
Q9NY33	Dipeptidyl peptidase 3	82.589	20131212_LVN_TVACVAEA120705_LVN_EC_Gel_25 20131212_LVN_TVACVAEA120705_LVN_IC_Gel_47 20131212_LVN_TVACVAEA120705_LVN_IC_Gel_48	33 35 641	3 1 18	1 1 16	3 1 7	1 1 7	5.4 2.4 16.4	3 1 7	652	1.09515	3	1.08309		X	0.99633	3	1.12288			1.11923	3	1.06469		X	0.91298	3	1.08254		X	1.00371	3	1.12282			0.89368	3	1.06504		X
Q9HDC9	Adipocyte plasma membrane-associated protein	46.48	20131212_LVN_TVACVAEA120705_LVN_IC_Gel_52 20131212_LVN_TVACVAEA120705_LVN_IC_Gel_53	1055 193	78 17	50 9	18 6	13 5	43.3 13.5	18 6	1221	1.07197	6	1.23668		X	1.00063	5	1.06521		X	1.11977	4	1.15749		X	0.93258	6	1.23687		X	0.99873	5	1.06566		X	0.89343	4	1.15776		X
P12830	Cadherin-1	97.456	20131212_LVN_TVACVAEA120705_LVN_EC_Gel_24 20131212_LVN_TVACVAEA120705_LVN_EC_Gel_25 20131212_LVN_TVACVAEA120705_LVN_EC_Gel_35 20131212_LVN_TVACVAEA120705_LVN_IC_Gel_50	328 269 49 22	16 14 3 5	10 9 2 1	5 6 3 1	4 4 2 1	7.7 9.5 3.2 1.4	5 6 3 1	587	1.08364	2	1.33426		X	0.9771	2	1.29929		X	1.12522	2	1.02254		X	0.92332	2	1.33423		X	1.02318	2	1.29994		X	0.88928	2	1.02242		X
P08183	Multidrug resistance protein 1	141.479	20131212_LVN_TVACVAEA120705_LVN_IC_Gel_40 20131212_LVN_TVACVAEA120705_LVN_IC_Gel_41 20131212_LVN_TVACVAEA120705_LVN_IC_Gel_42	65 312 886	3 24 40	1 14 34	3 13 18	1 8 18	2.5 10.2 17.1	3 13 18	1200	0.83975	2	1.1888		X	0.75748	2	1.11152		X	1.12752	2	1.07105		X	1.19052	2	1.18901		X	1.32019	2	1.11157		X	0.88672	2	1.0711		X
P14550	Alcohol dehydrogenase [NADP(+)]	36.573	20131212_LVN_TVACVAEA120705_LVN_IC_Gel_54	1408	71	55	17	16	53.5	17	1585	1.01179	2	1.02252		X	0.90062	2	1.18352		X	1.12776	2	1.17025		X	0.98794	2	1.02276		X	1.11013	2	1.18451		X	0.8871	2	1.1709		X
Q96C23	Aldose 1-epimerase	37.766	20131212_LVN_TVACVAEA120705_LVN_EC_Gel_29 20131212_LVN_TVACVAEA120705_LVN_IC_Gel_54	149 984	7 50	4 37	4 14	3 11	14 48.2	4 14	1104	1.04194	2	1.02909		X	0.92662	2	1.1307		X	1.1433	2	1.10028		X	0.96008	2	1.02865		X	1.07891	2	1.13086		X	0.87447	2	1.09986		X
Q9P0Z9	Peroxisomal sarcosine oxidase	44.066	20131212_LVN_TVACVAEA120705_LVN_IC_Gel_53 20131212_LVN_TVACVAEA120705_LVN_IC_Gel_54	1145 26	49 1	40 1	14 1	14 1	37.4 3.3	14 1	1149	0.92738	2	1.0113		X	0.80057	2	1.02715		X	1.14411	3	1.05881		X	1.07852	2	1.01157		X	1.24951	2	1.0275		X	0.87427	3	1.05848		X
P04179	Superoxide dismutase [Mn], mitochondrial	24.722	20131212_LVN_TVACVAEA120705_LVN_EC_Gel_33 20131212_LVN_TVACVAEA120705_LVN_IC_Gel_59 20131212_LVN_TVACVAEA120705_LVN_IC_Gel_60	156 695 63	3 38 1	3 22 1	2 11 1	2 9 1	13.1 43.2 6.3	2 11 1	856	1.10054	2	1.02038		X	1.00556	3	1.1243		X	1.15573	3	1.06851		X	0.90881	2	1.02043		X	0.99439	3	1.12384		X	0.86517	3	1.06846		X
P62851	40S ribosomal protein S25	13.742	20131212_LVN_TVACVAEA120705_LVN_IC_Gel_59 20131212_LVN_TVACVAEA120705_LVN_IC_Gel_60 20131212_LVN_TVACVAEA120705_LVN_IC_Gel_61 20131212_LVN_TVACVAEA120705_LVN_IC_Gel_62	258 706 437 37	14 36 20 1	9 24 15 1	5 7 5 1	4 6 5 1	29.6 43.2 29.6 7.2	5 7 5 1	1346	0.93456	2	1.0354		X	1.01647	3	1.03746		X	1.17059	3	1.43006			1.06923	2	1.03517		X	0.98392	3	1.03715		X	0.85396	3	1.43029
O95861	3'(2'),5'-bisphosphate nucleotidase 1	33.392	20131212_LVN_TVACVAEA120705_LVN_IC_Gel_54	524	24	17	13	10	58.1	13	524	1.07705	2	1.09003		X	0.92817	2	1.1972		X	1.17633	2	1.10019		X	0.92861	2	1.09104		X	1.07717	2	1.19804		X	0.85033	2	1.10016		X
P17844	Probable ATP-dependent RNA helicase DDX5	69.148	20131212_LVN_TVACVAEA120705_LVN_IC_Gel_49 20131212_LVN_TVACVAEA120705_LVN_IC_Gel_50	992 201	81 17	42 10	25 11	15 7	39.7 19.2	25 10	1424	1.23826	2	1.29754		X	1.06287	2	1.02064		X	1.18165	2	1.26462		X	0.80744	2	1.2988		X	0.94089	2	1.01958		X	0.8467	2	1.26499		X
Q9NS69	Mitochondrial import receptor subunit TOM22 homolog	15.522	20131212_LVN_TVACVAEA120705_LVN_IC_Gel_60	919	41	27	5	5	45.1	5	919	1.02062	2	1.0879		X	0.9205	2	1.01586		X	1.19505	3	1.11791		X	0.97982	2	1.08696		X	1.08631	2	1.01534		X	0.83676	3	1.1175		X
P37837	Transaldolase	37.54	20131212_LVN_TVACVAEA120705_LVN_EC_Gel_29 20131212_LVN_TVACVAEA120705_LVN_EC_Gel_30 20131212_LVN_TVACVAEA120705_LVN_IC_Gel_41 20131212_LVN_TVACVAEA120705_LVN_IC_Gel_54 20131212_LVN_TVACVAEA120705_LVN_IC_Gel_55 20131212_LVN_TVACVAEA120705_LVN_IC_Gel_57 20131212_LVN_TVACVAEA120705_LVN_IC_Gel_58	289 187 41 1869 569 24 25	12 8 3 103 17 6 1	9 6 1 69 16 1 1	6 5 3 23 7 4 1	4 4 1 19 6 1 1	18.7 16.3 8.3 51.9 21.7 8.6 3.3	6 5 3 23 7 4 1	2851	1.07599	3	1.15461		X	0.95257	3	1.04079			1.19527	4	1.12329		X	0.92875	3	1.15421		X	1.04936	3	1.04079			0.83707	4	1.12353		X
Q9H061	Transmembrane protein 126A	21.527	20131212_LVN_TVACVAEA120705_LVN_IC_Gel_60	101	12	5	6	4	30.8	6	101	1.10424	2	1.04272		X	0.93039	2	1.03197		X	1.20692	2	1.07466		X	0.90511	2	1.04259		X	1.07519	2	1.03241		X	0.82869	2	1.07513		X
P63173	60S ribosomal protein L38	8.218	20131212_LVN_TVACVAEA120705_LVN_IC_Gel_52 20131212_LVN_TVACVAEA120705_LVN_IC_Gel_61 20131212_LVN_TVACVAEA120705_LVN_IC_Gel_62	30 37 284	1 1 18	1 1 11	1 1 5	1 1 5	10 14.3 51.4	1 1 5	299	1.0629	2	1.18232		X	0.93746	3	1.08699		X	1.20913	2	1.22141		X	0.94069	2	1.18224		X	1.06622	3	1.08745		X	0.82743	2	1.22164		X
P17174	Aspartate aminotransferase, cytoplasmic	46.248	20131212_LVN_TVACVAEA120705_LVN_EC_Gel_28 20131212_LVN_TVACVAEA120705_LVN_EC_Gel_29 20131212_LVN_TVACVAEA120705_LVN_IC_Gel_53	64 97 1805	10 4 85	1 3 62	6 4 20	1 3 18	18.2 11.1 62.7	6 4 20	1903	1.16891	2	1.04393		X	0.99354	2	1.16403		X	1.214	3	1.08168		X	0.85494	2	1.04443		X	1.00648	2	1.16384		X	0.82387	3	1.08177		X
P51452	Dual specificity protein phosphatase 3	20.478	20131212_LVN_TVACVAEA120705_LVN_EC_Gel_34 20131212_LVN_TVACVAEA120705_LVN_IC_Gel_59 20131212_LVN_TVACVAEA120705_LVN_IC_Gel_60	76 227 686	1 8 28	1 7 20	1 4 9	1 3 9	6.5 26.5 61.6	1 4 9	934	1.14816	2	1.03966		X	0.9594	2	1.07039		X	1.2227	2	1.11886		X	0.87125	2	1.03989		X	1.04186	2	1.07066		X	0.81834	2	1.11904		X
Q13618	Cullin-3	88.93	20131212_LVN_TVACVAEA120705_LVN_IC_Gel_47	369	18	13	11	8	16.1	11	408	1.00202	2	1.16287		X	0.82887	2	1.09661		X	1.22933	2	1.05984		X	0.99773	2	1.16215		X	1.20664	2	1.09715		X	0.81342	2	1.05989		X
P10620	Microsomal glutathione S-transferase 1	17.599	20131212_LVN_TVACVAEA120705_LVN_IC_Gel_40 20131212_LVN_TVACVAEA120705_LVN_IC_Gel_42 20131212_LVN_TVACVAEA120705_LVN_IC_Gel_43 20131212_LVN_TVACVAEA120705_LVN_IC_Gel_60 20131212_LVN_TVACVAEA120705_LVN_IC_Gel_61	137 67 36 130 407	3 2 1 5 21	3 2 1 4 14	2 1 1 2 4	2 1 1 2 4	9 8.4 8.4 9 27.1	2 1 1 2 4	660	0.93746	2	1.01407		X	0.77119	2	1.06415		X	1.2351	2	1.08069		X	1.06657	2	1.01446		X	1.29696	2	1.06422		X	0.80923	2	1.08054		X
P30040	Endoplasmic reticulum resident protein 29	28.993	20131212_LVN_TVACVAEA120705_LVN_EC_Gel_31 20131212_LVN_TVACVAEA120705_LVN_EC_Gel_32 20131212_LVN_TVACVAEA120705_LVN_IC_Gel_56 20131212_LVN_TVACVAEA120705_LVN_IC_Gel_57 20131212_LVN_TVACVAEA120705_LVN_IC_Gel_58 20131212_LVN_TVACVAEA120705_LVN_IC_Gel_59	200 66 27 2751 38 45	10 2 4 100 2 2	10 2 1 82 2 2	4 1 2 15 1 2	4 1 1 11 1 2	18 4.6 7.7 63.2 3.8 8.4	4 1 2 15 1 2	2992	1.10258	3	1.07103		X	0.95188	3	1.09756		X	1.25492	4	1.13732			0.90694	3	1.07089		X	1.05071	3	1.09761		X	0.79679	4	1.13761
P27105	Erythrocyte band 7 integral membrane protein	31.731	20131212_LVN_TVACVAEA120705_LVN_IC_Gel_41 20131212_LVN_TVACVAEA120705_LVN_IC_Gel_56 20131212_LVN_TVACVAEA120705_LVN_IC_Gel_57 20131212_LVN_TVACVAEA120705_LVN_IC_Gel_58 20131212_LVN_TVACVAEA120705_LVN_IC_Gel_59	61 155 361 785 79	1 14 23 35 2	1 5 14 27 1	1 7 10 11 2	1 4 9 10 1	4.2 30.2 39.9 43.4 9	1 6 10 11 2	1327	0.63138	3	1.47449		X	0.49857	3	1.35742			1.29397	3	1.11917		X	1.5832	3	1.47386		X	2.00337	3	1.35772			0.77317	3	1.11891		X
P15311	Ezrin	69.413	20131212_LVN_TVACVAEA120705_LVN_IC_Gel_47	1239	93	57	32	25	54.3	32	1290	1.10534	2	1.17649		X	0.98988	3	1.0552		X	1.29986	2	1.05827		X	0.90396	2	1.1768		X	1.00989	3	1.05462		X	0.76954	2	1.05852		X
O00151	PDZ and LIM domain protein 1	36.072	20131212_LVN_TVACVAEA120705_LVN_IC_Gel_54 20131212_LVN_TVACVAEA120705_LVN_IC_Gel_57 20131212_LVN_TVACVAEA120705_LVN_IC_Gel_58 20131212_LVN_TVACVAEA120705_LVN_IC_Gel_59 20131212_LVN_TVACVAEA120705_LVN_IC_Gel_62	1121 29 29 118 67	52 1 1 7 4	41 1 1 6 2	17 1 1 3 3	14 1 1 3 2	63.2 3 3 10.9 7.6	17 1 1 3 3	1252	1.02832	3	1.13227		X	0.76356	3	1.26322		X	1.37001	3	1.20653		X	0.97197	3	1.1322		X	1.30919	3	1.26321		X	0.72978	3	1.2071		X
O43169	Cytochrome b5 type B	16.332	20131212_LVN_TVACVAEA120705_LVN_IC_Gel_59 20131212_LVN_TVACVAEA120705_LVN_IC_Gel_60	376 363	25 28	14 11	6 5	4 4	41.1 36.3	6 5	709	1.27	2	1.35342		X	0.89405	2	1.41053		X	1.44374	2	1.04399		X	0.7872	2	1.35344		X	1.11846	2	1.41033		X	0.69262	2	1.04381		X
Q53GQ0	Estradiol 17-beta-dehydrogenase 12	34.324	20131212_LVN_TVACVAEA120705_LVN_IC_Gel_56 20131212_LVN_TVACVAEA120705_LVN_IC_Gel_57 20131212_LVN_TVACVAEA120705_LVN_IC_Gel_61	750 1286 40	29 54 1	21 43 1	10 14 1	8 12 1	38.1 49.7 4.8	10 14 1	2015	1.6781	3	1.26453		X	0.45264	3	5.7019			1.58499	2	1.0839		X	0.59574	3	1.26457		X	2.20901	3	5.70126			0.63053	2	1.08434		X
P49327	Fatty acid synthase	273.427	20131212_LVN_TVACVAEA120705_LVN_IC_Gel_40 20131212_LVN_TVACVAEA120705_LVN_IC_Gel_41 20131212_LVN_TVACVAEA120705_LVN_IC_Gel_42 20131212_LVN_TVACVAEA120705_LVN_IC_Gel_43 20131212_LVN_TVACVAEA120705_LVN_IC_Gel_44 20131212_LVN_TVACVAEA120705_LVN_IC_Gel_45 20131212_LVN_TVACVAEA120705_LVN_IC_Gel_46 20131212_LVN_TVACVAEA120705_LVN_IC_Gel_47 20131212_LVN_TVACVAEA120705_LVN_IC_Gel_48 20131212_LVN_TVACVAEA…	6296 7997 3754 1346 471 611 99 237 80 101 120 204 30 131 55 51 38 28	312 493 144 61 45 45 2 18 2 16 7 20 5 7 8 5 4 1	248 364 115 47 25 24 2 10 2 6 4 5 1 4 1 1 1 1	84 103 69 38 25 27 2 15 2 11 5 10 3 4 6 4 4 1	79 92 61 32 18 16 2 8 2 4 3 5 1 2 1 1 1 1	39.1 48.9 35.4 20.6 12.2 15.3 1 8.6 1 6 2.6 5 1.3 1.6 2.3 1.4 1.4 0.4	84 103 69 38 24 27 2 15 2 11 5 10 3 4 6 4 4 1	21172	1.47885	115	1.19335			0.8809	103	1.17809			1.70816	107	1.11378			0.67601	115	1.19344			1.13501	103	1.17804			0.58513	108	1.11331
O75882	Attractin	158.537	20131212_LVN_TVACVAEA120705_LVN_EC_Gel_18 20131212_LVN_TVACVAEA120705_LVN_EC_Gel_19 20131212_LVN_TVACVAEA120705_LVN_EC_Gel_20 20131212_LVN_TVACVAEA120705_LVN_EC_Gel_21 20131212_LVN_TVACVAEA120705_LVN_EC_Gel_22 20131212_LVN_TVACVAEA120705_LVN_EC_Gel_23 20131212_LVN_TVACVAEA120705_LVN_EC_Gel_24 20131212_LVN_TVACVAEA120705_LVN_EC_Gel_25 20131212_LVN_TVACVAEA120705_LVN_EC_Gel_26 20131212_LVN_TVACVAEA…	37 82 400 687 503 115 49 78 36 133 39	2 6 16 43 18 3 1 3 1 3 1	1 3 14 29 16 2 1 3 1 3 1	2 5 10 22 11 3 1 3 1 2 1	1 2 8 15 10 2 1 3 1 2 1	1.3 3.4 7.6 15.4 8.3 2.1 0.7 2.7 1.1 1.9 0.8	2 5 10 22 11 3 1 3 1 2 1	1879	0.01542	2	13.6731		X	0.04496	2	2.78002		X	16.5947	3	11.4223		X	64.8399	2	13.6731		X	22.2343	2	2.78002		X	0.06027	3	11.4275		X
Q9UBS4	DnaJ homolog subfamily B member 11	40.514	20131212_LVN_TVACVAEA120705_LVN_IC_Gel_53	303	19	12	8	6	17.3	8	303	0.2414	2	7.88709		X	0.23681	2	8.60941		X						4.14226	2	7.8846		X	4.22277	2	8.6067		X
Q9UHG3	Prenylcysteine oxidase 1	56.64	20131212_LVN_TVACVAEA120705_LVN_IC_Gel_51 20131212_LVN_TVACVAEA120705_LVN_IC_Gel_57 20131212_LVN_TVACVAEA120705_LVN_IC_Gel_62	912 251 34	53 14 1	36 10 1	14 7 1	10 6 1	37.2 17.4 1.8	14 7 1	1136	0.2425	2	12.9785		X	0.31668	3	7.37349		X						4.12381	2	12.9729		X	3.15613	3	7.37523		X
Q9BSE5	Agmatinase, mitochondrial	37.66	20131212_LVN_TVACVAEA120705_LVN_IC_Gel_56	694	43	37	10	10	36.9	10	694	1.12425	2	1.18198		X	0.90905	2	1.15661		X						0.88933	2	1.18205		X	1.1005	2	1.15651		X
Q16891	Mitochondrial inner membrane protein	83.678	20131212_LVN_TVACVAEA120705_LVN_IC_Gel_46 20131212_LVN_TVACVAEA120705_LVN_IC_Gel_47 20131212_LVN_TVACVAEA120705_LVN_IC_Gel_49 20131212_LVN_TVACVAEA120705_LVN_IC_Gel_52 20131212_LVN_TVACVAEA120705_LVN_IC_Gel_54	58 1184 36 36 40	3 70 4 4 3	2 49 1 1 1	2 34 4 4 3	1 22 1 1 1	2.6 49.2 5 4.9 4.4	2 34 4 4 3	1236	0.83328	2	1.02969		X	0.91559	3	1.087		X						1.1998	2	1.02961		X	1.09205	3	1.08718		X
P11586	C-1-tetrahydrofolate synthase, cytoplasmic	101.559	20131212_LVN_TVACVAEA120705_LVN_IC_Gel_45 20131212_LVN_TVACVAEA120705_LVN_IC_Gel_49	1466 34	75 5	51 1	34 4	25 1	42.7 4.7	34 4	1468	0.89179	2	1.04191		X	0.99596	2	1.04041		X						1.12089	2	1.04169		X	1.00375	2	1.0409		X
Q04837	Single-stranded DNA-binding protein, mitochondrial	17.26	20131212_LVN_TVACVAEA120705_LVN_IC_Gel_61 20131212_LVN_TVACVAEA120705_LVN_IC_Gel_62	430 154	17 11	13 7	6 4	4 2	43.2 20.9	6 4	556	0.97443	2	1.01683		X	0.99808	2	1.01271		X						1.02607	2	1.01643		X	1.00197	2	1.01202		X
Q13347	Eukaryotic translation initiation factor 3 subunit I	36.502	20131212_LVN_TVACVAEA120705_LVN_IC_Gel_54	720	31	27	13	11	58.2	13	720	0.8935	2	1.05079		X	1.01133	2	1.06851		X						1.11958	2	1.05106		X	0.98871	2	1.06887		X
P62826	GTP-binding nuclear protein Ran	24.423	20131212_LVN_TVACVAEA120705_LVN_IC_Gel_40 20131212_LVN_TVACVAEA120705_LVN_IC_Gel_41 20131212_LVN_TVACVAEA120705_LVN_IC_Gel_43 20131212_LVN_TVACVAEA120705_LVN_IC_Gel_58 20131212_LVN_TVACVAEA120705_LVN_IC_Gel_59 20131212_LVN_TVACVAEA120705_LVN_IC_Gel_62	87 49 45 706 578 78	2 2 1 33 37 1	2 1 1 28 25 1	1 1 1 10 9 1	1 1 1 8 8 1	5.1 5.1 5.1 45.8 39.4 5.1	1 1 1 10 9 1	1378	0.90131	2	1.01374		X	1.01638	3	1.05069		X						1.10858	2	1.01371		X	0.98383	3	1.05043		X
Q16531	DNA damage-binding protein 1	126.968	20131212_LVN_TVACVAEA120705_LVN_EC_Gel_22 20131212_LVN_TVACVAEA120705_LVN_IC_Gel_41 20131212_LVN_TVACVAEA120705_LVN_IC_Gel_43 20131212_LVN_TVACVAEA120705_LVN_IC_Gel_44 20131212_LVN_TVACVAEA120705_LVN_IC_Gel_45	31 91 51 470 54	1 5 2 35 3	1 4 1 26 2	1 4 2 20 3	1 3 1 17 2	0.9 3.2 1.8 21.4 3	1 4 2 20 3	587	1.15799	2	1.22194		X	1.03569	2	1.03032		X						0.86346	2	1.2218		X	0.96559	2	1.03078		X
Q96CM8	Acyl-CoA synthetase family member 2, mitochondrial	68.125	20131212_LVN_TVACVAEA120705_LVN_IC_Gel_50	853	40	30	17	15	36.6	17	853	1.34467	2	1.11149		X	1.05176	2	1.09194		X						0.74339	2	1.11051		X	0.95016	2	1.09235		X
P24752	Acetyl-CoA acetyltransferase, mitochondrial	45.2	20131212_LVN_TVACVAEA120705_LVN_IC_Gel_53 20131212_LVN_TVACVAEA120705_LVN_IC_Gel_54 20131212_LVN_TVACVAEA120705_LVN_IC_Gel_57	2502 101 54	85 5 2	69 2 1	22 4 1	18 2 1	63.5 10.8 3	22 4 1	2608	0.99459	2	1.01405		X	1.05347	2	1.06974		X						1.00561	2	1.01438		X	0.94918	2	1.06847		X
P19105	Myosin regulatory light chain 12A	19.794	20131212_LVN_TVACVAEA120705_LVN_IC_Gel_61	712	33	26	7	7	50.9	7	712	1.06656	2	1.03623		X						1.0901	2	1.3861		X	0.93745	2	1.03597		X						0.91745	2	1.38581		X
P28331	NADH-ubiquinone oxidoreductase 75 kDa subunit, mitochondrial	79.468	20131212_LVN_TVACVAEA120705_LVN_IC_Gel_47 20131212_LVN_TVACVAEA120705_LVN_IC_Gel_48	1138 420	70 10	40 10	30 6	21 6	50.9 14.7	30 6	1529	1.04229	2	1.10877		X						1.14608	2	1.06638		X	0.95896	2	1.10847		X						0.87218	2	1.06645		X
P52565	Rho GDP-dissociation inhibitor 1	23.207	20131212_LVN_TVACVAEA120705_LVN_EC_Gel_32 20131212_LVN_TVACVAEA120705_LVN_IC_Gel_58	49 442	1 26	1 19	1 7	1 6	7.4 31.9	1 7	459	1.10465	3	1.10312		X						1.2497	2	1.08865		X	0.90474	3	1.10299		X						0.80032	2	1.08794		X
P48637	Glutathione synthetase	52.385	20131212_LVN_TVACVAEA120705_LVN_EC_Gel_28 20131212_LVN_TVACVAEA120705_LVN_IC_Gel_52	37 730	2 62	2 37	2 20	2 14	4.2 51.1	2 20	738	0.63748	2	1.69528		X											1.56821	2	1.69381		X
P61289	Proteasome activator complex subunit 3	29.506	20131212_LVN_TVACVAEA120705_LVN_IC_Gel_56	564	25	20	9	8	41.7	9	564	0.87202	2	1.10095		X											1.14662	2	1.10157		X
Q99436	Proteasome subunit beta type-7	29.965	20131212_LVN_TVACVAEA120705_LVN_EC_Gel_32 20131212_LVN_TVACVAEA120705_LVN_IC_Gel_58 20131212_LVN_TVACVAEA120705_LVN_IC_Gel_59	36 770 97	2 42 4	1 32 4	2 7 2	1 6 2	6.9 32.9 6.9	2 7 2	847	0.89195	2	1.14959		X											1.12057	2	1.15044		X
P35613	Basigin	42.2	20131212_LVN_TVACVAEA120705_LVN_EC_Gel_34 20131212_LVN_TVACVAEA120705_LVN_IC_Gel_49 20131212_LVN_TVACVAEA120705_LVN_IC_Gel_50 20131212_LVN_TVACVAEA120705_LVN_IC_Gel_51	49 268 360 174	1 24 21 18	1 15 18 12	1 7 6 7	1 4 6 6	3.6 21 21.8 25.7	1 7 6 7	764	0.89784	2	1.16176		X											1.11328	2	1.16201		X
Q9UKM9	RNA-binding protein Raly	32.463	20131212_LVN_TVACVAEA120705_LVN_IC_Gel_54 20131212_LVN_TVACVAEA120705_LVN_IC_Gel_59 20131212_LVN_TVACVAEA120705_LVN_IC_Gel_60 20131212_LVN_TVACVAEA120705_LVN_IC_Gel_61	661 38 52 72	44 2 6 3	31 1 2 1	14 2 3 3	12 1 1 1	38.9 6.9 9.8 9.8	14 2 3 3	856	0.92027	2	1.05774		X											1.0869	2	1.05699		X
Q9P2X0	Dolichol-phosphate mannosyltransferase subunit 3	10.094	20131212_LVN_TVACVAEA120705_LVN_IC_Gel_62 20131212_LVN_TVACVAEA120705_LVN_IC_Gel_63	58 51	1 2	1 1	1 1	1 1	10.9 10.9	1 1	80	0.92289	2	1.31843		X											1.08358	2	1.31903		X
P61160	Actin-related protein 2	44.761	20131212_LVN_TVACVAEA120705_LVN_IC_Gel_53	712	46	30	13	10	33.8	13	712	0.92635	2	1.07723		X											1.07875	2	1.07696		X
P38159	RNA-binding motif protein, X chromosome	42.332	20131212_LVN_TVACVAEA120705_LVN_EC_Gel_35 20131212_LVN_TVACVAEA120705_LVN_EC_Gel_36 20131212_LVN_TVACVAEA120705_LVN_IC_Gel_53 20131212_LVN_TVACVAEA120705_LVN_IC_Gel_58 20131212_LVN_TVACVAEA120705_LVN_IC_Gel_59 20131212_LVN_TVACVAEA120705_LVN_IC_Gel_60 20131212_LVN_TVACVAEA120705_LVN_IC_Gel_61	217 90 660 33 173 104 171	7 2 38 3 4 2 4	6 2 24 1 4 2 4	4 2 12 3 2 2 2	3 2 9 1 2 2 2	11.8 6.9 29.9 9.7 6.9 6.9 6.9	4 2 12 3 2 2 2	1259	0.93532	2	1.02598		X											1.06908	2	1.02646		X
P52272	Heterogeneous nuclear ribonucleoprotein M	77.516	20131212_LVN_TVACVAEA120705_LVN_IC_Gel_44 20131212_LVN_TVACVAEA120705_LVN_IC_Gel_48 20131212_LVN_TVACVAEA120705_LVN_IC_Gel_49 20131212_LVN_TVACVAEA120705_LVN_IC_Gel_50 20131212_LVN_TVACVAEA120705_LVN_IC_Gel_51 20131212_LVN_TVACVAEA120705_LVN_IC_Gel_52 20131212_LVN_TVACVAEA120705_LVN_IC_Gel_53 20131212_LVN_TVACVAEA120705_LVN_IC_Gel_54 20131212_LVN_TVACVAEA120705_LVN_IC_Gel_55 20131212_LVN_TVACVAEA…	42 1190 1544 199 74 63 164 272 39 30 59 47 47	6 35 120 11 11 7 11 11 2 5 6 2 3	1 28 65 7 2 4 5 8 1 1 2 1 1	4 11 34 7 6 4 7 5 2 3 4 2 3	1 11 26 4 2 3 3 3 1 1 1 1 1	5.8 19 47 12.7 10 6.7 12.1 8.6 3 3.7 5.3 3 5.6	4 11 34 7 6 4 7 5 2 3 4 2 3	3429	0.94695	2	1.07671		X											1.05634	2	1.07689		X
O95433	Activator of 90 kDa heat shock protein ATPase homolog 1	38.274	20131212_LVN_TVACVAEA120705_LVN_IC_Gel_54	1036	54	38	17	14	58	17	1036	0.9602	2	1.11727		X											1.04107	2	1.11676		X
P24666	Low molecular weight phosphotyrosine protein phosphatase	18.042	20131212_LVN_TVACVAEA120705_LVN_EC_Gel_35 20131212_LVN_TVACVAEA120705_LVN_IC_Gel_61	40 417	1 18	1 14	1 5	1 5	7 32.9	1 5	432	0.98681	2	1.1495		X											1.01323	2	1.14969		X
Q00341	Vigilin	141.456	20131212_LVN_TVACVAEA120705_LVN_IC_Gel_43 20131212_LVN_TVACVAEA120705_LVN_IC_Gel_44 20131212_LVN_TVACVAEA120705_LVN_IC_Gel_45 20131212_LVN_TVACVAEA120705_LVN_IC_Gel_47 20131212_LVN_TVACVAEA120705_LVN_IC_Gel_49	1445 54 58 38 47	62 4 7 10 9	48 1 3 1 2	29 4 5 9 8	24 1 3 1 2	28.1 3.2 4.5 7.7 7.6	29 4 5 9 8	1521	0.99288	2	1.02329		X											1.00715	2	1.0229		X
P61923	Coatomer subunit zeta-1	20.198	20131212_LVN_TVACVAEA120705_LVN_IC_Gel_60 20131212_LVN_TVACVAEA120705_LVN_IC_Gel_61	121 758	5 22	4 20	3 5	2 5	22.6 33.9	3 5	850	1.0156	2	1.16647		X											0.98405	2	1.1661		X
O75964	ATP synthase subunit g, mitochondrial	11.428	20131212_LVN_TVACVAEA120705_LVN_IC_Gel_61 20131212_LVN_TVACVAEA120705_LVN_IC_Gel_62 20131212_LVN_TVACVAEA120705_LVN_IC_Gel_63	41 338 153	1 13 3	1 11 3	1 5 2	1 4 2	8.7 53.4 23.3	1 4 2	474	1.01982	2	1.05065		X											0.98053	2	1.05115		X
Q00796	Sorbitol dehydrogenase	38.325	20131212_LVN_TVACVAEA120705_LVN_IC_Gel_53	980	61	40	17	14	52.1	17	980	1.05229	2	1.34132		X											0.95042	2	1.34085		X
P21281	V-type proton ATPase subunit B, brain isoform	56.501	20131212_LVN_TVACVAEA120705_LVN_IC_Gel_51	655	43	25	19	13	46.4	19	655	1.09976	2	1.39849		X											0.90901	2	1.39881		X
P55786	Puromycin-sensitive aminopeptidase	103.276	20131212_LVN_TVACVAEA120705_LVN_EC_Gel_38 20131212_LVN_TVACVAEA120705_LVN_IC_Gel_45 20131212_LVN_TVACVAEA120705_LVN_IC_Gel_46 20131212_LVN_TVACVAEA120705_LVN_IC_Gel_53	28 1213 139 30	3 77 10 4	1 51 7 1	1 28 7 3	1 24 5 1	1.2 39 7.2 3.7	1 28 7 1	1346	1.11159	2	1.0908		X											0.89936	2	1.09055		X
P46977	Dolichyl-diphosphooligosaccharide--protein glycosyltransferase subunit STT3A	80.53	20131212_LVN_TVACVAEA120705_LVN_IC_Gel_40 20131212_LVN_TVACVAEA120705_LVN_IC_Gel_41 20131212_LVN_TVACVAEA120705_LVN_IC_Gel_42 20131212_LVN_TVACVAEA120705_LVN_IC_Gel_43 20131212_LVN_TVACVAEA120705_LVN_IC_Gel_44 20131212_LVN_TVACVAEA120705_LVN_IC_Gel_47 20131212_LVN_TVACVAEA120705_LVN_IC_Gel_50 20131212_LVN_TVACVAEA120705_LVN_IC_Gel_51	180 186 116 77 73 49 32 73	11 8 7 2 6 7 2 1	8 7 6 2 3 2 1 1	5 4 4 1 4 4 1 1	4 4 4 1 3 2 1 1	6.1 5.4 5.1 1.3 6 5.1 1.6 1.6	5 4 4 1 4 4 1 1	578	1.13719	2	1.04976		X											0.87927	2	1.04931		X
Q5R3I4	Tetratricopeptide repeat protein 38	52.787	20131212_LVN_TVACVAEA120705_LVN_IC_Gel_51 20131212_LVN_TVACVAEA120705_LVN_IC_Gel_52	559 352	29 12	21 10	11 5	8 4	37.3 13.4	11 5	885	1.18602	2	1.02592		X											0.84313	2	1.02527		X
Q06520	Bile salt sulfotransferase	33.78	20131212_LVN_TVACVAEA120705_LVN_EC_Gel_31 20131212_LVN_TVACVAEA120705_LVN_IC_Gel_56 20131212_LVN_TVACVAEA120705_LVN_IC_Gel_57 20131212_LVN_TVACVAEA120705_LVN_IC_Gel_58	44 845 70 33	2 29 6 1	1 23 3 1	2 11 3 1	1 7 2 1	7 41.8 11.2 3.9	2 11 3 1	902	1.30323	2	1.03638		X											0.76718	2	1.03633		X
P11413	Glucose-6-phosphate 1-dehydrogenase	59.257	20131212_LVN_TVACVAEA120705_LVN_IC_Gel_51	661	61	29	24	14	54	24	661	1.30504	2	1.2704		X											0.76615	2	1.27022		X
Q06033	Inter-alpha-trypsin inhibitor heavy chain H3	99.849	20131212_LVN_TVACVAEA120705_LVN_EC_Gel_18 20131212_LVN_TVACVAEA120705_LVN_EC_Gel_19 20131212_LVN_TVACVAEA120705_LVN_EC_Gel_20 20131212_LVN_TVACVAEA120705_LVN_EC_Gel_21 20131212_LVN_TVACVAEA120705_LVN_EC_Gel_22 20131212_LVN_TVACVAEA120705_LVN_EC_Gel_23 20131212_LVN_TVACVAEA120705_LVN_EC_Gel_24	52 51 33 70 523 144 30	7 6 9 9 37 8 5	2 2 2 3 24 6 1	5 3 6 5 13 3 4	1 1 2 2 8 2 1	7 3.6 7.1 6.3 20.3 3.9 4.8	5 3 6 5 13 3 4	738	1.36976	2	1.09268		X											0.73016	2	1.09221		X
P08559	Pyruvate dehydrogenase E1 component subunit alpha, somatic form, mitochondrial	43.296	20131212_LVN_TVACVAEA120705_LVN_IC_Gel_53	1030	60	40	14	11	36.4	14	1030	1.39568	2	1.43342		X											0.71657	2	1.43432		X
Q01581	Hydroxymethylglutaryl-CoA synthase, cytoplasmic	57.294	20131212_LVN_TVACVAEA120705_LVN_IC_Gel_50 20131212_LVN_TVACVAEA120705_LVN_IC_Gel_51 20131212_LVN_TVACVAEA120705_LVN_IC_Gel_52	51 1309 49	2 62 1	2 41 1	2 15 1	2 14 1	5.2 39.2 2.5	2 15 1	1348	1.63067	3	1.2203													0.6129	3	1.22026
Q02978	Mitochondrial 2-oxoglutarate/malate carrier protein	34.062	20131212_LVN_TVACVAEA120705_LVN_IC_Gel_56 20131212_LVN_TVACVAEA120705_LVN_IC_Gel_57	195 516	7 33	7 19	3 13	3 10	12.7 47.1	3 13	682	1.65853	2	1.26504		X											0.60291	2	1.26589		X
Q9NQ66	1-phosphatidylinositol 4,5-bisphosphate phosphodiesterase beta-1	138.567	20131212_LVN_TVACVAEA120705_LVN_IC_Gel_44	35	7	1	3	1	2.4	2	35						0.57261	2	1.08041		X	1.13416	2	1.07881		X						1.74583	2	1.08122		X	0.88164	2	1.07869		X
P23246	Splicing factor, proline- and glutamine-rich	76.149	20131212_LVN_TVACVAEA120705_LVN_IC_Gel_45 20131212_LVN_TVACVAEA120705_LVN_IC_Gel_46 20131212_LVN_TVACVAEA120705_LVN_IC_Gel_47 20131212_LVN_TVACVAEA120705_LVN_IC_Gel_49 20131212_LVN_TVACVAEA120705_LVN_IC_Gel_50	562 171 59 45 40	43 13 7 5 1	22 7 4 2 1	14 5 4 4 1	9 4 3 2 1	22.6 6.8 6.8 5.8 1.1	14 5 4 3 1	886						0.81252	2	1.34212		X	0.9431	4	1.05049		X						1.23046	2	1.34319		X	1.06083	4	1.05091		X
Q15056	Eukaryotic translation initiation factor 4H	27.385	20131212_LVN_TVACVAEA120705_LVN_IC_Gel_58 20131212_LVN_TVACVAEA120705_LVN_IC_Gel_59 20131212_LVN_TVACVAEA120705_LVN_IC_Gel_60 20131212_LVN_TVACVAEA120705_LVN_IC_Gel_61	56 330 72 134	1 25 3 4	1 16 2 3	1 7 1 1	1 6 1 1	5.2 34.7 5.2 5.2	1 7 1 1	501						0.85371	2	1.11826		X											1.17081	2	1.11878		X
P61158	Actin-related protein 3	47.371	20131212_LVN_TVACVAEA120705_LVN_IC_Gel_52	1007	77	48	19	14	56	19	1007						0.858	2	1.25606		X	1.11071	2	1.10506		X						1.16495	2	1.25687		X	0.90071	2	1.10486		X
Q5VTU8	ATP synthase subunit epsilon-like protein, mitochondrial	5.807	20131212_LVN_TVACVAEA120705_LVN_IC_Gel_62 20131212_LVN_TVACVAEA120705_LVN_IC_Gel_63	58 101	8 11	4 8	3 3	2 3	45.1 45.1	3 3	128						0.93278	2	1.01646		X											1.07224	2	1.01635		X
P62834	Ras-related protein Rap-1A	20.987	20131212_LVN_TVACVAEA120705_LVN_EC_Gel_34 20131212_LVN_TVACVAEA120705_LVN_IC_Gel_60 20131212_LVN_TVACVAEA120705_LVN_IC_Gel_61	66 999 110	1 39 2	1 25 2	1 11 2	1 7 2	6 52.2 14.1	1 11 2	1114						0.94126	2	1.05316		X											1.0621	2	1.05299		X
P61224	Ras-related protein Rap-1b	20.825	20131212_LVN_TVACVAEA120705_LVN_IC_Gel_60	1191	39	30	11	8	52.2	11	1306						0.94126	2	1.05316		X											1.0621	2	1.05299		X
P51812	Ribosomal protein S6 kinase alpha-3	83.736	20131212_LVN_TVACVAEA120705_LVN_IC_Gel_47	1175	70	54	26	22	36.2	26	1175						0.95645	2	1.19733		X											1.04506	2	1.19714		X
Q99460	26S proteasome non-ATPase regulatory subunit 1	105.836	20131212_LVN_TVACVAEA120705_LVN_IC_Gel_40 20131212_LVN_TVACVAEA120705_LVN_IC_Gel_41 20131212_LVN_TVACVAEA120705_LVN_IC_Gel_44 20131212_LVN_TVACVAEA120705_LVN_IC_Gel_45	53 52 62 1182	1 3 4 59	1 2 2 40	1 2 3 25	1 1 2 17	1.2 2.4 5 33.6	1 2 3 25	1261						0.9777	2	1.23314		X											1.0228	2	1.23319		X
P49257	Protein ERGIC-53	57.549	20131212_LVN_TVACVAEA120705_LVN_IC_Gel_51	391	41	22	15	11	32.2	15	391						0.97914	2	1.03323		X	0.95488	2	1.01676		X						1.02118	2	1.03343		X	1.04785	2	1.01682		X
P40227	T-complex protein 1 subunit zeta	58.024	20131212_LVN_TVACVAEA120705_LVN_IC_Gel_43 20131212_LVN_TVACVAEA120705_LVN_IC_Gel_50 20131212_LVN_TVACVAEA120705_LVN_IC_Gel_51	36 1783 152	2 87 7	1 60 3	2 24 5	1 20 2	4 51.6 12.1	2 24 4	1939						0.99159	3	1.0331		X	0.90885	2	1.03836		X						1.00835	3	1.03323		X	1.10041	2	1.03847		X
P31948	Stress-induced-phosphoprotein 1	62.639	20131212_LVN_TVACVAEA120705_LVN_EC_Gel_30 20131212_LVN_TVACVAEA120705_LVN_EC_Gel_36 20131212_LVN_TVACVAEA120705_LVN_IC_Gel_49 20131212_LVN_TVACVAEA120705_LVN_IC_Gel_50 20131212_LVN_TVACVAEA120705_LVN_IC_Gel_51 20131212_LVN_TVACVAEA120705_LVN_IC_Gel_52 20131212_LVN_TVACVAEA120705_LVN_IC_Gel_54 20131212_LVN_TVACVAEA120705_LVN_IC_Gel_57 20131212_LVN_TVACVAEA120705_LVN_IC_Gel_58	46 55 809 1012 39 62 23 54 65	11 2 57 77 9 4 3 4 2	1 2 34 47 1 2 1 1 1	6 1 29 27 4 3 2 4 2	1 1 16 21 1 1 1 1 1	10.1 2.4 54 53.6 7.2 4.8 5 6.4 3.9	6 1 29 27 4 3 2 4 2	1922						0.99956	2	1.09708		X	0.98701	2	1.23895		X						1.00025	2	1.09614		X	1.01276	2	1.23843		X
Q92887	Canalicular multispecific organic anion transporter 1	174.207	20131212_LVN_TVACVAEA120705_LVN_IC_Gel_40 20131212_LVN_TVACVAEA120705_LVN_IC_Gel_41	254 387	13 28	11 18	8 16	7 13	5.4 11.1	8 16	612						1.00431	2	1.22139		X											0.99552	2	1.22164		X
Q15363	Transmembrane emp24 domain-containing protein 2	22.761	20131212_LVN_TVACVAEA120705_LVN_IC_Gel_60 20131212_LVN_TVACVAEA120705_LVN_IC_Gel_61	1082 366	40 12	29 8	9 4	6 3	44.3 23.4	9 4	1418						1.01283	2	1.1862		X											0.98727	2	1.18533		X
P35241	Radixin	68.564	20131212_LVN_TVACVAEA120705_LVN_IC_Gel_48	273	11	7	6	4	14.8	6	438						1.02082	2	1.00964		X											0.97959	2	1.00938		X
Q9Y3U8	60S ribosomal protein L36	12.254	20131212_LVN_TVACVAEA120705_LVN_IC_Gel_59 20131212_LVN_TVACVAEA120705_LVN_IC_Gel_60 20131212_LVN_TVACVAEA120705_LVN_IC_Gel_61	58 459 324	4 28 26	3 17 15	1 5 5	1 2 2	8.6 35.2 38.1	1 5 5	785						1.04082	2	1.0487		X											0.96068	2	1.04754		X
P35237	Serpin B6	42.622	20131212_LVN_TVACVAEA120705_LVN_EC_Gel_29 20131212_LVN_TVACVAEA120705_LVN_EC_Gel_35 20131212_LVN_TVACVAEA120705_LVN_IC_Gel_53 20131212_LVN_TVACVAEA120705_LVN_IC_Gel_54 20131212_LVN_TVACVAEA120705_LVN_IC_Gel_61	37 65 745 392 95	3 1 34 18 3	1 1 21 14 2	2 1 13 8 3	1 1 9 7 2	7.2 3.2 40.2 28.7 10.4	2 1 13 8 3	1206						1.05295	2	1.13023		X	1.0691	2	1.1472		X						0.9492	2	1.13022		X	0.93543	2	1.14777		X
Q01130	Serine/arginine-rich splicing factor 2	25.476	20131212_LVN_TVACVAEA120705_LVN_IC_Gel_40 20131212_LVN_TVACVAEA120705_LVN_IC_Gel_55	54 92	1 5	1 5	1 2	1 2	3.6 6.8	1 2	116						1.0857	2	1.17593		X	0.99128	2	1.29735		X						0.92113	2	1.17583		X	1.00869	2	1.29697		X
P00450	Ceruloplasmin	122.205	20131212_LVN_TVACVAEA120705_LVN_EC_Gel_19 20131212_LVN_TVACVAEA120705_LVN_EC_Gel_20 20131212_LVN_TVACVAEA120705_LVN_EC_Gel_21 20131212_LVN_TVACVAEA120705_LVN_EC_Gel_22 20131212_LVN_TVACVAEA120705_LVN_EC_Gel_26 20131212_LVN_TVACVAEA120705_LVN_EC_Gel_27 20131212_LVN_TVACVAEA120705_LVN_EC_Gel_28 20131212_LVN_TVACVAEA120705_LVN_EC_Gel_29 20131212_LVN_TVACVAEA120705_LVN_EC_Gel_30	158 95 492 1123 202 97 52 95 87	6 3 22 56 10 4 4 4 4	6 2 18 41 6 4 2 2 4	2 2 10 17 5 2 3 3 3	2 1 7 14 2 2 1 1 3	2.5 2.5 12.1 21.6 6.3 2.5 3.5 5.2 3.7	2 2 10 17 5 2 3 3 3	2178						1.0969	2	1.04976		X											0.91159	2	1.04965		X
P55884	Eukaryotic translation initiation factor 3 subunit B	92.482	20131212_LVN_TVACVAEA120705_LVN_IC_Gel_44 20131212_LVN_TVACVAEA120705_LVN_IC_Gel_45 20131212_LVN_TVACVAEA120705_LVN_IC_Gel_47	429 168 36	29 18 5	15 6 1	16 11 5	10 4 1	24.3 15.4 8.6	16 11 5	583						1.10409	2	1.03654		X											0.90583	2	1.03665		X
P54136	Arginine--tRNA ligase, cytoplasmic	75.379	20131212_LVN_TVACVAEA120705_LVN_IC_Gel_43 20131212_LVN_TVACVAEA120705_LVN_IC_Gel_47 20131212_LVN_TVACVAEA120705_LVN_IC_Gel_49 20131212_LVN_TVACVAEA120705_LVN_IC_Gel_50 20131212_LVN_TVACVAEA120705_LVN_IC_Gel_51	44 39 1257 157 26	1 4 67 13 3	1 1 46 6 1	1 4 27 7 3	1 1 22 4 1	1.5 6.5 47.9 12.7 3.8	1 4 27 7 3	1423						1.10814	2	1.04468		X	0.93245	2	1.01589		X						0.90295	2	1.04529		X	1.07289	2	1.01639		X
Q92688	Acidic leucine-rich nuclear phosphoprotein 32 family member B	28.788	20131212_LVN_TVACVAEA120705_LVN_EC_Gel_35 20131212_LVN_TVACVAEA120705_LVN_IC_Gel_56	74 684	3 34	3 32	1 10	1 10	4.4 34.3	1 10	728						1.56582	2	1.34346		X											0.63836	2	1.34258		X
P02675	Fibrinogen beta chain	55.928	20131212_LVN_TVACVAEA120705_LVN_EC_Gel_18 20131212_LVN_TVACVAEA120705_LVN_EC_Gel_19 20131212_LVN_TVACVAEA120705_LVN_EC_Gel_20 20131212_LVN_TVACVAEA120705_LVN_EC_Gel_21 20131212_LVN_TVACVAEA120705_LVN_EC_Gel_22 20131212_LVN_TVACVAEA120705_LVN_EC_Gel_25 20131212_LVN_TVACVAEA120705_LVN_EC_Gel_26 20131212_LVN_TVACVAEA120705_LVN_EC_Gel_27 20131212_LVN_TVACVAEA120705_LVN_EC_Gel_28 20131212_LVN_TVACVAEA…	118 65 69 153 162 58 57 2092 203 67 179 82	4 6 4 8 4 2 1 72 9 2 6 4	3 2 1 5 3 1 1 45 7 1 3 3	3 3 2 5 3 2 1 16 7 2 3 2	2 2 1 4 2 1 1 15 5 1 2 2	7.3 7.3 4.3 14.1 7.3 4.3 2.6 46 20 4.1 7.3 5.7	3 3 2 5 3 2 1 16 7 2 3 2	2981						1.64715	2	1.09343		X	0.98474	2	1.14932		X						0.60704	2	1.09365		X	1.01527	2	1.14921		X
P23786	Carnitine O-palmitoyltransferase 2, mitochondrial	73.777	20131212_LVN_TVACVAEA120705_LVN_IC_Gel_49	441	31	18	12	8	22.5	12	441						5.57592	2	9.08072		X	0.16881	2	11.8909		X						0.17929	2	9.08023		X	5.92017	2	11.9005		X
Q92598	Heat shock protein 105 kDa	96.865	20131212_LVN_TVACVAEA120705_LVN_IC_Gel_42 20131212_LVN_TVACVAEA120705_LVN_IC_Gel_44 20131212_LVN_TVACVAEA120705_LVN_IC_Gel_45 20131212_LVN_TVACVAEA120705_LVN_IC_Gel_47	127 839 1528 69	2 41 77 4	2 27 51 1	2 20 28 4	2 17 20 1	3.1 29.6 41.4 5.8	2 20 28 3	2506											0.86139	3	1.24111		X											1.16079	3	1.24096		X
P49792	E3 SUMO-protein ligase RanBP2	358.199	20131212_LVN_TVACVAEA120705_LVN_IC_Gel_42 20131212_LVN_TVACVAEA120705_LVN_IC_Gel_44 20131212_LVN_TVACVAEA120705_LVN_IC_Gel_45	93 99 23	3 4 4	1 2 1	3 4 4	1 2 1	1 1.1 1.7	3 4 3	239											0.91537	3	1.25161													1.09277	3	1.25197
Q08752	Peptidyl-prolyl cis-trans isomerase D	40.764	20131212_LVN_TVACVAEA120705_LVN_IC_Gel_54	377	24	13	11	4	28.4	11	451											0.91537	3	1.25161													1.09277	3	1.25197
O43447	Peptidyl-prolyl cis-trans isomerase H	19.208	20131212_LVN_TVACVAEA120705_LVN_IC_Gel_61	42	7	3	3	2	15.3	3	63											0.91537	3	1.25161													1.09277	3	1.25197
O75608	Acyl-protein thioesterase 1	24.67	20131212_LVN_TVACVAEA120705_LVN_IC_Gel_58 20131212_LVN_TVACVAEA120705_LVN_IC_Gel_59	227 87	14 12	8 7	4 3	4 3	20 13.9	4 3	286											0.91551	3	1.20055													1.0924	3	1.20013
P62917	60S ribosomal protein L8	28.025	20131212_LVN_TVACVAEA120705_LVN_IC_Gel_56 20131212_LVN_TVACVAEA120705_LVN_IC_Gel_57 20131212_LVN_TVACVAEA120705_LVN_IC_Gel_59 20131212_LVN_TVACVAEA120705_LVN_IC_Gel_60	352 65 38 32	32 9 3 1	21 4 2 1	9 4 1 1	8 2 1 1	33.5 16 6.2 4.3	9 4 1 1	398											0.91617	2	1.07309		X											1.09144	2	1.07308		X
Q9BYD2	39S ribosomal protein L9, mitochondrial	30.243	20131212_LVN_TVACVAEA120705_LVN_IC_Gel_58	395	21	11	12	6	40.1	12	395											0.92156	2	1.11286		X											1.0854	2	1.11306		X
P43243	Matrin-3	94.623	20131212_LVN_TVACVAEA120705_LVN_IC_Gel_44 20131212_LVN_TVACVAEA120705_LVN_IC_Gel_45 20131212_LVN_TVACVAEA120705_LVN_IC_Gel_51 20131212_LVN_TVACVAEA120705_LVN_IC_Gel_53 20131212_LVN_TVACVAEA120705_LVN_IC_Gel_54 20131212_LVN_TVACVAEA120705_LVN_IC_Gel_61	501 58 53 103 54 68	46 7 1 3 1 1	26 2 1 2 1 1	19 5 1 2 1 1	14 2 1 1 1 1	24.1 6.4 2.5 2.7 1.7 1.7	18 5 1 2 1 1	715											0.95145	3	1.07244		X											1.05122	3	1.07228		X
Q92499	ATP-dependent RNA helicase DDX1	82.432	20131212_LVN_TVACVAEA120705_LVN_IC_Gel_46 20131212_LVN_TVACVAEA120705_LVN_IC_Gel_47	429 489	20 40	18 25	10 24	9 14	13.8 40.1	10 24	887											0.97984	2	1.35623		X											1.02068	2	1.35574		X
O43852	Calumenin	37.107	20131212_LVN_TVACVAEA120705_LVN_IC_Gel_51 20131212_LVN_TVACVAEA120705_LVN_IC_Gel_59	689 110	42 5	30 3	13 3	12 2	48.9 11.1	13 3	774											1.00856	2	1.0527		X											0.9916	2	1.05285		X
A5PKW4	PH and SEC7 domain-containing protein 1	109.543	20131212_LVN_TVACVAEA120705_LVN_EC_Gel_33	29	5	2	2	1	1.9	2	31											1.02141	2	1.04965		X											0.9789	2	1.04954		X
P35998	26S protease regulatory subunit 7	48.634	20131212_LVN_TVACVAEA120705_LVN_IC_Gel_52	692	49	30	22	15	49	22	803											1.09262	2	1.02537		X											0.91529	2	1.02528		X
O60762	Dolichol-phosphate mannosyltransferase	29.634	20131212_LVN_TVACVAEA120705_LVN_IC_Gel_57 20131212_LVN_TVACVAEA120705_LVN_IC_Gel_58	396 92	22 2	16 2	7 1	6 1	28.1 4.2	7 1	456											1.10055	2	1.09192		X											0.9086	2	1.091		X
O15260	Surfeit locus protein 4	30.394	20131212_LVN_TVACVAEA120705_LVN_IC_Gel_40 20131212_LVN_TVACVAEA120705_LVN_IC_Gel_41 20131212_LVN_TVACVAEA120705_LVN_IC_Gel_42	38 23 84	10 4 4	3 1 3	2 1 2	1 1 2	10.4 3.7 8.6	2 1 2	97											1.13997	2	1.06645		X											0.87692	2	1.06655		X
Q9Y6C9	Mitochondrial carrier homolog 2	33.331	20131212_LVN_TVACVAEA120705_LVN_IC_Gel_56	334	22	14	8	8	33.3	8	334											1.14125	2	1.05737		X											0.87621	2	1.05766		X
O00217	NADH dehydrogenase [ubiquinone] iron-sulfur protein 8, mitochondrial	23.705	20131212_LVN_TVACVAEA120705_LVN_IC_Gel_58	518	25	22	6	5	28.1	6	518											1.14671	2	1.04598		X											0.87226	2	1.04646		X
O00567	Nucleolar protein 56	66.05	20131212_LVN_TVACVAEA120705_LVN_IC_Gel_49 20131212_LVN_TVACVAEA120705_LVN_IC_Gel_50 20131212_LVN_TVACVAEA120705_LVN_IC_Gel_51	1182 53 30	63 3 3	47 1 1	25 2 3	20 1 1	52.2 4 6.9	25 2 3	1209											1.14812	2	1.21136		X											0.8715	2	1.21081		X
Q9NQC3	Reticulon-4	129.931	20131212_LVN_TVACVAEA120705_LVN_IC_Gel_50 20131212_LVN_TVACVAEA120705_LVN_IC_Gel_51 20131212_LVN_TVACVAEA120705_LVN_IC_Gel_60	89 513 42	6 32 3	3 23 2	3 8 3	1 7 2	2.7 11.7 3.3	3 8 3	586											1.18891	2	1.18291		X											0.84091	2	1.18319		X
P04040	Catalase	59.756	20131212_LVN_TVACVAEA120705_LVN_IC_Gel_50 20131212_LVN_TVACVAEA120705_LVN_IC_Gel_51	1163 96	57 4	36 3	21 4	14 3	48.8 9.1	21 4	1228											1.21606	2	1.04863		X											0.82226	2	1.04807		X
Q16555	Dihydropyrimidinase-related protein 2	62.294	20131212_LVN_TVACVAEA120705_LVN_IC_Gel_49 20131212_LVN_TVACVAEA120705_LVN_IC_Gel_50	1543 78	58 4	45 2	21 2	18 1	55.2 4.2	21 2	1595											1.50023	2	1.07049		X											0.66631	2	1.07035		X
Q9BV57	1,2-dihydroxy-3-keto-5-methylthiopentene dioxygenase	21.498	20131212_LVN_TVACVAEA120705_LVN_IC_Gel_60	28	6	1	4	1	25.1	4	28
Q04446	1,4-alpha-glucan-branching enzyme	80.474	20131212_LVN_TVACVAEA120705_LVN_IC_Gel_48 20131212_LVN_TVACVAEA120705_LVN_IC_Gel_49	243 42	10 7	9 3	6 5	5 3	11 10.1	6 5	260
Q96JD6	1,5-anhydro-D-fructose reductase	36.589	20131212_LVN_TVACVAEA120705_LVN_IC_Gel_58	27	4	1	2	1	5.3	2	0
Q4KWH8	1-phosphatidylinositol 4,5-bisphosphate phosphodiesterase eta-1	189.223	20131212_LVN_TVACVAEA120705_LVN_IC_Gel_45	39	6	2	2	1	0.9	2	39
Q15029	116 kDa U5 small nuclear ribonucleoprotein component	109.436	20131212_LVN_TVACVAEA120705_LVN_IC_Gel_44 20131212_LVN_TVACVAEA120705_LVN_IC_Gel_45	512 230	34 19	22 9	21 11	15 7	26.2 13.6	21 11	865
Q9NRX4	14 kDa phosphohistidine phosphatase	13.833	20131212_LVN_TVACVAEA120705_LVN_IC_Gel_62	60	3	1	2	1	25.6	2	60
P15428	15-hydroxyprostaglandin dehydrogenase [NAD(+)]	28.977	20131212_LVN_TVACVAEA120705_LVN_IC_Gel_57	57	1	1	1	1	4.1	1	57
P09543	2',3'-cyclic-nucleotide 3'-phosphodiesterase	47.579	20131212_LVN_TVACVAEA120705_LVN_IC_Gel_52 20131212_LVN_TVACVAEA120705_LVN_IC_Gel_53	307 150	36 22	22 8	16 10	10 4	35.9 24.5	16 10	424
Q6L8Q7	2',5'-phosphodiesterase 12	67.352	20131212_LVN_TVACVAEA120705_LVN_IC_Gel_49	159	13	6	7	3	14.1	7	159
O43598	2'-deoxynucleoside 5'-phosphate N-hydrolase 1	19.108	20131212_LVN_TVACVAEA120705_LVN_IC_Gel_59	137	7	3	4	2	32.8	4	137
Q16698	2,4-dienoyl-CoA reductase, mitochondrial	36.068	20131212_LVN_TVACVAEA120705_LVN_IC_Gel_56 20131212_LVN_TVACVAEA120705_LVN_IC_Gel_57	538 63	26 4	23 3	9 2	8 2	31 6.9	9 2	570
Q9UJ83	2-hydroxyacyl-CoA lyase 1	63.729	20131212_LVN_TVACVAEA120705_LVN_IC_Gel_50	36	3	1	2	1	3.8	2	36
Q5HYK3	2-methoxy-6-polyprenyl-1,4-benzoquinol methylase, mitochondrial	37.14	20131212_LVN_TVACVAEA120705_LVN_IC_Gel_56	50	1	1	1	1	3.1	1	50
Q02218	2-oxoglutarate dehydrogenase, mitochondrial	115.935	20131212_LVN_TVACVAEA120705_LVN_IC_Gel_45	1142	59	44	24	22	28.9	24	1142
P62333	26S protease regulatory subunit 10B	44.173	20131212_LVN_TVACVAEA120705_LVN_IC_Gel_53	1051	53	37	16	13	55	16	1051
P62191	26S protease regulatory subunit 4	49.185	20131212_LVN_TVACVAEA120705_LVN_IC_Gel_50 20131212_LVN_TVACVAEA120705_LVN_IC_Gel_51	1025 83	64 10	29 4	20 7	12 3	58.9 21.1	20 7	1149
P17980	26S protease regulatory subunit 6A	49.204	20131212_LVN_TVACVAEA120705_LVN_IC_Gel_51 20131212_LVN_TVACVAEA120705_LVN_IC_Gel_52	95 1023	12 57	4 37	9 16	3 12	26.2 44.9	9 16	1087
P43686	26S protease regulatory subunit 6B	47.366	20131212_LVN_TVACVAEA120705_LVN_IC_Gel_51 20131212_LVN_TVACVAEA120705_LVN_IC_Gel_52 20131212_LVN_TVACVAEA120705_LVN_IC_Gel_62	404 571 28	23 40 2	13 16 1	13 18 1	7 7 1	41.4 46.7 2.2	13 17 1	949
P62195	26S protease regulatory subunit 8	45.626	20131212_LVN_TVACVAEA120705_LVN_IC_Gel_52	1489	72	49	27	21	65.3	26	1552
O75832	26S proteasome non-ATPase regulatory subunit 10	24.428	20131212_LVN_TVACVAEA120705_LVN_IC_Gel_58	178	12	8	6	5	36.3	6	178
O00231	26S proteasome non-ATPase regulatory subunit 11	47.464	20131212_LVN_TVACVAEA120705_LVN_IC_Gel_52 20131212_LVN_TVACVAEA120705_LVN_IC_Gel_53	534 599	26 43	21 27	11 19	11 12	29.4 51.2	11 19	1103
O00232	26S proteasome non-ATPase regulatory subunit 12	52.904	20131212_LVN_TVACVAEA120705_LVN_IC_Gel_51 20131212_LVN_TVACVAEA120705_LVN_IC_Gel_52	214 321	22 24	12 9	11 12	7 5	22.8 22.8	11 12	507
Q9UNM6	26S proteasome non-ATPase regulatory subunit 13	42.945	20131212_LVN_TVACVAEA120705_LVN_IC_Gel_53	648	42	26	17	11	51.1	17	647
O00487	26S proteasome non-ATPase regulatory subunit 14	34.577	20131212_LVN_TVACVAEA120705_LVN_IC_Gel_55 20131212_LVN_TVACVAEA120705_LVN_IC_Gel_56	55 138	1 8	1 4	1 3	1 2	4.2 11.6	1 3	168
Q13200	26S proteasome non-ATPase regulatory subunit 2	100.2	20131212_LVN_TVACVAEA120705_LVN_IC_Gel_45 20131212_LVN_TVACVAEA120705_LVN_IC_Gel_46	649 362	37 22	23 19	19 13	14 11	24.7 16.3	19 13	982
O43242	26S proteasome non-ATPase regulatory subunit 3	60.978	20131212_LVN_TVACVAEA120705_LVN_IC_Gel_50	803	52	40	21	18	41.4	21	803
P55036	26S proteasome non-ATPase regulatory subunit 4	40.737	20131212_LVN_TVACVAEA120705_LVN_IC_Gel_50 20131212_LVN_TVACVAEA120705_LVN_IC_Gel_51	42 417	3 23	1 16	2 10	1 8	8 33.4	2 10	431
Q16401	26S proteasome non-ATPase regulatory subunit 5	56.196	20131212_LVN_TVACVAEA120705_LVN_IC_Gel_51	228	15	5	9	4	21.2	9	229
Q15008	26S proteasome non-ATPase regulatory subunit 6	45.531	20131212_LVN_TVACVAEA120705_LVN_IC_Gel_53	421	40	20	18	10	44.7	18	421
P48556	26S proteasome non-ATPase regulatory subunit 8	39.612	20131212_LVN_TVACVAEA120705_LVN_IC_Gel_56 20131212_LVN_TVACVAEA120705_LVN_IC_Gel_57	334 67	16 3	12 2	7 2	7 1	20.9 5.7	7 2	374
O00233	26S proteasome non-ATPase regulatory subunit 9	24.682	20131212_LVN_TVACVAEA120705_LVN_IC_Gel_57	249	13	8	4	3	18.8	4	249
Q13442	28 kDa heat- and acid-stable phosphoprotein	20.63	20131212_LVN_TVACVAEA120705_LVN_IC_Gel_58 20131212_LVN_TVACVAEA120705_LVN_IC_Gel_59	522 117	13 2	12 2	5 2	5 2	26.5 13.3	5 2	612
P82664	28S ribosomal protein S10, mitochondrial	22.999	20131212_LVN_TVACVAEA120705_LVN_IC_Gel_60	199	10	5	5	2	29.9	5	199
P82914	28S ribosomal protein S15, mitochondrial	29.842	20131212_LVN_TVACVAEA120705_LVN_IC_Gel_58 20131212_LVN_TVACVAEA120705_LVN_IC_Gel_59	112 101	7 8	4 5	4 5	3 3	14.8 19.1	4 5	184
Q9Y3D3	28S ribosomal protein S16, mitochondrial	15.345	20131212_LVN_TVACVAEA120705_LVN_IC_Gel_61	45	3	2	2	2	11.7	2	45
Q9Y2R5	28S ribosomal protein S17, mitochondrial	14.502	20131212_LVN_TVACVAEA120705_LVN_IC_Gel_61	188	5	5	3	3	37.7	3	188
Q9Y676	28S ribosomal protein S18b, mitochondrial	29.396	20131212_LVN_TVACVAEA120705_LVN_IC_Gel_56	68	1	1	1	1	6.6	1	68
P82921	28S ribosomal protein S21, mitochondrial	10.742	20131212_LVN_TVACVAEA120705_LVN_IC_Gel_61	197	4	4	1	1	13.8	1	197
P82650	28S ribosomal protein S22, mitochondrial	41.28	20131212_LVN_TVACVAEA120705_LVN_IC_Gel_54	852	39	28	14	10	48.9	14	852
Q96EL2	28S ribosomal protein S24, mitochondrial	19.015	20131212_LVN_TVACVAEA120705_LVN_IC_Gel_61	50	2	2	1	1	4.8	1	50
P82663	28S ribosomal protein S25, mitochondrial	20.116	20131212_LVN_TVACVAEA120705_LVN_IC_Gel_60	136	8	5	4	3	25.4	4	136
Q9BYN8	28S ribosomal protein S26, mitochondrial	24.212	20131212_LVN_TVACVAEA120705_LVN_IC_Gel_59 20131212_LVN_TVACVAEA120705_LVN_IC_Gel_60	77 65	6 4	2 2	3 4	2 2	13.7 18	3 4	112
Q92552	28S ribosomal protein S27, mitochondrial	47.611	20131212_LVN_TVACVAEA120705_LVN_IC_Gel_53	563	23	16	11	7	27.8	11	563
Q9Y2Q9	28S ribosomal protein S28, mitochondrial	20.843	20131212_LVN_TVACVAEA120705_LVN_IC_Gel_60 20131212_LVN_TVACVAEA120705_LVN_IC_Gel_61	245 113	16 2	9 2	5 2	4 2	31.6 17.6	5 2	327
P51398	28S ribosomal protein S29, mitochondrial	45.566	20131212_LVN_TVACVAEA120705_LVN_IC_Gel_53 20131212_LVN_TVACVAEA120705_LVN_IC_Gel_54	46 396	4 25	1 15	4 12	1 8	11.8 34.2	4 12	413
Q9NP92	28S ribosomal protein S30, mitochondrial	50.365	20131212_LVN_TVACVAEA120705_LVN_IC_Gel_52	41	5	1	2	1	5.7	2	41
Q92665	28S ribosomal protein S31, mitochondrial	45.318	20131212_LVN_TVACVAEA120705_LVN_IC_Gel_54	772	20	14	7	4	21	7	772
Q9Y291	28S ribosomal protein S33, mitochondrial	12.629	20131212_LVN_TVACVAEA120705_LVN_IC_Gel_62	33	2	1	2	1	19.8	2	33
P82930	28S ribosomal protein S34, mitochondrial	25.65	20131212_LVN_TVACVAEA120705_LVN_IC_Gel_58	81	7	5	5	3	20.2	5	81
P82673	28S ribosomal protein S35, mitochondrial	36.844	20131212_LVN_TVACVAEA120705_LVN_IC_Gel_54	165	14	10	7	5	25.4	7	165
P82675	28S ribosomal protein S5, mitochondrial	48.006	20131212_LVN_TVACVAEA120705_LVN_IC_Gel_54	188	8	7	4	4	11.4	4	188
Q9Y2R9	28S ribosomal protein S7, mitochondrial	28.134	20131212_LVN_TVACVAEA120705_LVN_IC_Gel_58	403	29	21	10	8	41.7	10	400
P82933	28S ribosomal protein S9, mitochondrial	45.835	20131212_LVN_TVACVAEA120705_LVN_IC_Gel_53 20131212_LVN_TVACVAEA120705_LVN_IC_Gel_54	92 279	7 14	3 12	4 7	1 6	8.8 19.7	4 7	339
Q8IV48	3'-5' exoribonuclease 1	40.064	20131212_LVN_TVACVAEA120705_LVN_IC_Gel_52	43	1	1	1	1	4.3	1	43
Q15125	3-beta-hydroxysteroid-Delta(8),Delta(7)-isomerase	26.353	20131212_LVN_TVACVAEA120705_LVN_IC_Gel_40 20131212_LVN_TVACVAEA120705_LVN_IC_Gel_41 20131212_LVN_TVACVAEA120705_LVN_IC_Gel_59 20131212_LVN_TVACVAEA120705_LVN_IC_Gel_60	63 67 34 34	2 3 1 3	2 3 1 1	1 1 1 2	1 1 1 1	5.2 5.2 5.2 9.6	1 1 1 2	119
P31937	3-hydroxyisobutyrate dehydrogenase, mitochondrial	35.329	20131212_LVN_TVACVAEA120705_LVN_IC_Gel_56	405	14	10	7	5	25.6	7	405
Q6NVY1	3-hydroxyisobutyryl-CoA hydrolase, mitochondrial	43.482	20131212_LVN_TVACVAEA120705_LVN_IC_Gel_53 20131212_LVN_TVACVAEA120705_LVN_IC_Gel_54	70 541	1 32	1 20	1 15	1 10	3.1 40.7	1 15	579
P56937	3-keto-steroid reductase	38.206	20131212_LVN_TVACVAEA120705_LVN_IC_Gel_56	36	1	1	1	1	3.5	1	36
P42765	3-ketoacyl-CoA thiolase, mitochondrial	41.924	20131212_LVN_TVACVAEA120705_LVN_IC_Gel_52 20131212_LVN_TVACVAEA120705_LVN_IC_Gel_53	520 432	29 21	20 15	14 9	11 7	45.3 38.8	14 9	922
P09110	3-ketoacyl-CoA thiolase, peroxisomal	44.292	20131212_LVN_TVACVAEA120705_LVN_IC_Gel_53	323	24	14	8	6	34.2	8	323
P25325	3-mercaptopyruvate sulfurtransferase	33.178	20131212_LVN_TVACVAEA120705_LVN_IC_Gel_56	140	7	4	4	3	13.5	4	140
O15530	3-phosphoinositide-dependent protein kinase 1	63.152	20131212_LVN_TVACVAEA120705_LVN_IC_Gel_49	30	1	1	1	1	1.8	1	30
Q9BYD6	39S ribosomal protein L1, mitochondrial	36.909	20131212_LVN_TVACVAEA120705_LVN_IC_Gel_55	106	3	3	2	2	6.8	2	106
Q7Z7H8	39S ribosomal protein L10, mitochondrial	29.283	20131212_LVN_TVACVAEA120705_LVN_IC_Gel_57	66	3	2	2	1	6.9	2	66
Q9Y3B7	39S ribosomal protein L11, mitochondrial	20.683	20131212_LVN_TVACVAEA120705_LVN_IC_Gel_59 20131212_LVN_TVACVAEA120705_LVN_IC_Gel_60	158 212	7 10	7 9	4 5	4 5	18.8 32.8	4 5	340
P52815	39S ribosomal protein L12, mitochondrial	21.348	20131212_LVN_TVACVAEA120705_LVN_EC_Gel_36 20131212_LVN_TVACVAEA120705_LVN_IC_Gel_60 20131212_LVN_TVACVAEA120705_LVN_IC_Gel_61	51 41 824	1 2 19	1 1 18	1 2 5	1 1 5	6.1 12.6 39.4	1 2 5	851
Q9BYD1	39S ribosomal protein L13, mitochondrial	20.692	20131212_LVN_TVACVAEA120705_LVN_IC_Gel_60	185	18	11	7	7	43.3	7	185
Q6P1L8	39S ribosomal protein L14, mitochondrial	15.948	20131212_LVN_TVACVAEA120705_LVN_IC_Gel_61 20131212_LVN_TVACVAEA120705_LVN_IC_Gel_62	84 54	2 3	2 2	1 2	1 2	6.9 13.1	1 2	112
Q9P015	39S ribosomal protein L15, mitochondrial	33.42	20131212_LVN_TVACVAEA120705_LVN_IC_Gel_55	52	2	1	2	1	8.1	2	52
Q9NX20	39S ribosomal protein L16, mitochondrial	28.449	20131212_LVN_TVACVAEA120705_LVN_IC_Gel_57 20131212_LVN_TVACVAEA120705_LVN_IC_Gel_58	86 56	5 3	3 2	5 1	3 1	25.9 6.4	5 1	113
Q9NRX2	39S ribosomal protein L17, mitochondrial	20.05	20131212_LVN_TVACVAEA120705_LVN_IC_Gel_60	87	12	5	4	2	26.3	4	87
Q9H0U6	39S ribosomal protein L18, mitochondrial	20.577	20131212_LVN_TVACVAEA120705_LVN_IC_Gel_60	103	8	4	4	3	22.2	4	103
P49406	39S ribosomal protein L19, mitochondrial	33.535	20131212_LVN_TVACVAEA120705_LVN_IC_Gel_56	62	6	2	5	2	15.1	5	62
Q5T653	39S ribosomal protein L2, mitochondrial	33.301	20131212_LVN_TVACVAEA120705_LVN_IC_Gel_57	94	4	2	2	1	12.1	2	94
Q9BYC9	39S ribosomal protein L20, mitochondrial	17.443	20131212_LVN_TVACVAEA120705_LVN_IC_Gel_60	123	10	7	3	3	21.5	3	123
Q7Z2W9	39S ribosomal protein L21, mitochondrial	22.815	20131212_LVN_TVACVAEA120705_LVN_IC_Gel_60	184	12	9	5	4	29.3	5	184
Q9NWU5	39S ribosomal protein L22, mitochondrial	23.641	20131212_LVN_TVACVAEA120705_LVN_IC_Gel_59 20131212_LVN_TVACVAEA120705_LVN_IC_Gel_60	36 372	1 21	1 14	1 8	1 6	6.3 39.3	1 8	377
Q16540	39S ribosomal protein L23, mitochondrial	17.781	20131212_LVN_TVACVAEA120705_LVN_IC_Gel_61	97	3	2	2	1	15	2	97
Q96A35	39S ribosomal protein L24, mitochondrial	24.915	20131212_LVN_TVACVAEA120705_LVN_IC_Gel_59	203	11	9	4	4	22.7	4	203
Q9P0M9	39S ribosomal protein L27, mitochondrial	16.073	20131212_LVN_TVACVAEA120705_LVN_IC_Gel_61	42	1	1	1	1	6.8	1	42
Q9BZE1	39S ribosomal protein L37, mitochondrial	48.117	20131212_LVN_TVACVAEA120705_LVN_IC_Gel_52 20131212_LVN_TVACVAEA120705_LVN_IC_Gel_53	43 122	3 18	1 7	3 9	1 4	8.3 25.8	3 9	141
Q96DV4	39S ribosomal protein L38, mitochondrial	44.597	20131212_LVN_TVACVAEA120705_LVN_IC_Gel_54	100	12	4	6	3	16.8	6	100
Q9NYK5	39S ribosomal protein L39, mitochondrial	38.712	20131212_LVN_TVACVAEA120705_LVN_IC_Gel_55	84	3	2	2	1	5.6	2	84
Q9BYD3	39S ribosomal protein L4, mitochondrial	34.919	20131212_LVN_TVACVAEA120705_LVN_IC_Gel_54	83	9	2	6	2	27	6	83
Q9NQ50	39S ribosomal protein L40, mitochondrial	24.49	20131212_LVN_TVACVAEA120705_LVN_IC_Gel_60	201	8	8	3	3	16	3	201
Q8IXM3	39S ribosomal protein L41, mitochondrial	15.383	20131212_LVN_TVACVAEA120705_LVN_IC_Gel_61 20131212_LVN_TVACVAEA120705_LVN_IC_Gel_62	84 32	3 1	3 1	2 1	2 1	18.2 7.3	2 1	91
Q8N983	39S ribosomal protein L43, mitochondrial	23.431	20131212_LVN_TVACVAEA120705_LVN_IC_Gel_61	66	2	1	1	1	5.1	1	66
Q9H9J2	39S ribosomal protein L44, mitochondrial	37.535	20131212_LVN_TVACVAEA120705_LVN_IC_Gel_55	55	3	1	3	1	10.2	3	55
Q9H2W6	39S ribosomal protein L46, mitochondrial	31.705	20131212_LVN_TVACVAEA120705_LVN_IC_Gel_56 20131212_LVN_TVACVAEA120705_LVN_IC_Gel_57	78 252	1 9	1 7	1 3	1 2	5 14.3	1 3	297
Q9HD33	39S ribosomal protein L47, mitochondrial	29.45	20131212_LVN_TVACVAEA120705_LVN_IC_Gel_59 20131212_LVN_TVACVAEA120705_LVN_IC_Gel_60	319 114	21 8	15 5	7 4	4 3	25.6 16.4	7 4	403
Q13405	39S ribosomal protein L49, mitochondrial	19.198	20131212_LVN_TVACVAEA120705_LVN_IC_Gel_61	210	4	4	2	2	15.7	2	210
Q96EL3	39S ribosomal protein L53, mitochondrial	12.107	20131212_LVN_TVACVAEA120705_LVN_IC_Gel_62	57	2	1	2	1	24.1	2	57
Q6P161	39S ribosomal protein L54, mitochondrial	15.819	20131212_LVN_TVACVAEA120705_LVN_IC_Gel_62	65	2	2	1	1	7.2	1	65
Q7Z7F7	39S ribosomal protein L55, mitochondrial	15.128	20131212_LVN_TVACVAEA120705_LVN_IC_Gel_62	34	2	2	1	1	6.3	1	34
P32754	4-hydroxyphenylpyruvate dioxygenase	44.934	20131212_LVN_TVACVAEA120705_LVN_EC_Gel_28 20131212_LVN_TVACVAEA120705_LVN_IC_Gel_52 20131212_LVN_TVACVAEA120705_LVN_IC_Gel_53	108 96 801	15 7 42	7 2 30	9 5 16	5 2 12	24.7 12.2 48.3	9 5 16	946
P49189	4-trimethylaminobutyraldehyde dehydrogenase	53.802	20131212_LVN_TVACVAEA120705_LVN_IC_Gel_51 20131212_LVN_TVACVAEA120705_LVN_IC_Gel_52	30 104	6 7	2 4	5 4	2 3	11.3 10.5	5 4	106
P62841	40S ribosomal protein S15	17.04	20131212_LVN_TVACVAEA120705_LVN_IC_Gel_60 20131212_LVN_TVACVAEA120705_LVN_IC_Gel_61	324 146	18 11	12 7	3 2	3 2	22.1 21.4	3 2	440
P0CW22	40S ribosomal protein S17-like	15.55	20131212_LVN_TVACVAEA120705_LVN_IC_Gel_60 20131212_LVN_TVACVAEA120705_LVN_IC_Gel_61	598 1069	23 27	18 26	8 5	7 5	59.3 48.9	8 5	1637
P60866	40S ribosomal protein S20	13.373	20131212_LVN_TVACVAEA120705_LVN_IC_Gel_61 20131212_LVN_TVACVAEA120705_LVN_IC_Gel_62	170 138	15 8	5 4	3 2	1 1	25.2 19.3	3 2	278
P62266	40S ribosomal protein S23	15.808	20131212_LVN_TVACVAEA120705_LVN_IC_Gel_59 20131212_LVN_TVACVAEA120705_LVN_IC_Gel_60 20131212_LVN_TVACVAEA120705_LVN_IC_Gel_61	112 236 134	4 18 6	3 10 3	2 6 3	1 5 1	15.4 30.1 21	2 6 3	426
P62854	40S ribosomal protein S26	13.015	20131212_LVN_TVACVAEA120705_LVN_IC_Gel_58 20131212_LVN_TVACVAEA120705_LVN_IC_Gel_59 20131212_LVN_TVACVAEA120705_LVN_IC_Gel_60 20131212_LVN_TVACVAEA120705_LVN_IC_Gel_61	70 277 206 398	1 4 22 15	1 4 8 12	1 1 4 3	1 1 2 2	13 13 40 33.9	1 1 4 3	860
P42677	40S ribosomal protein S27	9.461	20131212_LVN_TVACVAEA120705_LVN_IC_Gel_62	160	8	7	2	2	22.6	2	448
Q71UM5	40S ribosomal protein S27-like	9.477	20131212_LVN_TVACVAEA120705_LVN_IC_Gel_60 20131212_LVN_TVACVAEA120705_LVN_IC_Gel_61 20131212_LVN_TVACVAEA120705_LVN_IC_Gel_62	28 327 170	2 9 8	1 9 8	1 2 2	1 2 2	15.5 28.6 22.6	1 2 2	471
P62273	40S ribosomal protein S29	6.677	20131212_LVN_TVACVAEA120705_LVN_IC_Gel_62 20131212_LVN_TVACVAEA120705_LVN_IC_Gel_63	52 27	7 5	3 1	2 1	2 1	33.9 14.3	2 1	55
P62861	40S ribosomal protein S30	6.648	20131212_LVN_TVACVAEA120705_LVN_IC_Gel_60 20131212_LVN_TVACVAEA120705_LVN_IC_Gel_61	91 147	3 5	3 5	1 1	1 1	16.9 16.9	1 1	210
P62081	40S ribosomal protein S7	22.127	20131212_LVN_TVACVAEA120705_LVN_IC_Gel_58 20131212_LVN_TVACVAEA120705_LVN_IC_Gel_59 20131212_LVN_TVACVAEA120705_LVN_IC_Gel_60 20131212_LVN_TVACVAEA120705_LVN_IC_Gel_61	44 691 270 72	1 58 13 2	1 36 10 2	1 13 6 1	1 11 4 1	6.2 53.1 36.1 6.2	1 13 6 1	1005
Q9H0D6	5'-3' exoribonuclease 2	108.582	20131212_LVN_TVACVAEA120705_LVN_IC_Gel_45 20131212_LVN_TVACVAEA120705_LVN_IC_Gel_46	256 145	25 4	12 4	13 2	10 2	16.6 3.2	13 2	375
Q13131	5'-AMP-activated protein kinase catalytic subunit alpha-1	64.009	20131212_LVN_TVACVAEA120705_LVN_IC_Gel_50	26	6	1	3	1	4.8	2	26
P54619	5'-AMP-activated protein kinase subunit gamma-1	37.579	20131212_LVN_TVACVAEA120705_LVN_IC_Gel_54	109	12	5	6	3	19.3	5	109
Q5TFE4	5'-nucleotidase domain-containing protein 1	51.845	20131212_LVN_TVACVAEA120705_LVN_IC_Gel_52	113	2	2	1	1	2.9	1	113
Q9H857	5'-nucleotidase domain-containing protein 2	60.719	20131212_LVN_TVACVAEA120705_LVN_IC_Gel_51	94	7	2	3	1	7.3	3	94
Q86UY8	5'-nucleotidase domain-containing protein 3	63.42	20131212_LVN_TVACVAEA120705_LVN_IC_Gel_51	21	5	1	3	1	5.1	3	0
Q9UPN4	5-azacytidine-induced protein 1	122.149	20131212_LVN_TVACVAEA120705_LVN_IC_Gel_52	29	15	1	8	1	5.7	8	29
P49914	5-formyltetrahydrofolate cyclo-ligase	23.256	20131212_LVN_TVACVAEA120705_LVN_IC_Gel_58 20131212_LVN_TVACVAEA120705_LVN_IC_Gel_59	61 133	1 4	1 4	1 1	1 1	5.9 5.9	1 1	167
Q96CB9	5-methylcytosine rRNA methyltransferase NSUN4	43.089	20131212_LVN_TVACVAEA120705_LVN_IC_Gel_53	114	6	4	4	2	12.2	4	114
O14841	5-oxoprolinase	137.457	20131212_LVN_TVACVAEA120705_LVN_IC_Gel_43	61	2	2	2	2	1.7	2	61
Q8IUZ5	5-phosphohydroxy-L-lysine phospho-lyase	49.711	20131212_LVN_TVACVAEA120705_LVN_IC_Gel_52	25	2	1	2	1	4.4	2	25
Q00013	55 kDa erythrocyte membrane protein	52.296	20131212_LVN_TVACVAEA120705_LVN_IC_Gel_51	51	4	2	4	2	9.9	4	51
Q16877	6-phosphofructo-2-kinase/fructose-2,6-bisphosphatase 4	54.04	20131212_LVN_TVACVAEA120705_LVN_IC_Gel_51	68	7	4	7	4	17.1	7	68
P10155	60 kDa SS-A/Ro ribonucleoprotein	60.671	20131212_LVN_TVACVAEA120705_LVN_IC_Gel_50	363	23	16	10	8	19.7	10	363
P05388	60S acidic ribosomal protein P0	34.274	20131212_LVN_TVACVAEA120705_LVN_IC_Gel_54 20131212_LVN_TVACVAEA120705_LVN_IC_Gel_55 20131212_LVN_TVACVAEA120705_LVN_IC_Gel_56 20131212_LVN_TVACVAEA120705_LVN_IC_Gel_60 20131212_LVN_TVACVAEA120705_LVN_IC_Gel_61	2490 998 210 131 154	76 20 6 5 4	60 19 5 4 3	18 8 4 4 4	13 8 3 3 3	63.7 39.7 13.9 21.5 20.8	18 8 4 4 4	4287
P05386	60S acidic ribosomal protein P1	11.514	20131212_LVN_TVACVAEA120705_LVN_IC_Gel_61	610	10	10	2	2	51.8	2	610
P62913	60S ribosomal protein L11	20.252	20131212_LVN_TVACVAEA120705_LVN_EC_Gel_34 20131212_LVN_TVACVAEA120705_LVN_IC_Gel_59 20131212_LVN_TVACVAEA120705_LVN_IC_Gel_60 20131212_LVN_TVACVAEA120705_LVN_IC_Gel_61	86 106 458 128	1 7 20 4	1 5 15 2	1 3 5 3	1 3 4 2	7.9 16.9 25.8 16.9	1 3 5 3	682
P40429	60S ribosomal protein L13a	23.577	20131212_LVN_TVACVAEA120705_LVN_IC_Gel_40 20131212_LVN_TVACVAEA120705_LVN_IC_Gel_42 20131212_LVN_TVACVAEA120705_LVN_IC_Gel_57 20131212_LVN_TVACVAEA120705_LVN_IC_Gel_58 20131212_LVN_TVACVAEA120705_LVN_IC_Gel_59	134 41 106 579 392	10 3 11 60 45	6 1 3 32 22	5 3 4 11 10	3 1 1 7 5	20.7 14.3 17.7 38.4 36.9	4 2 4 11 10	1176
P18621	60S ribosomal protein L17	21.397	20131212_LVN_TVACVAEA120705_LVN_IC_Gel_57 20131212_LVN_TVACVAEA120705_LVN_IC_Gel_58 20131212_LVN_TVACVAEA120705_LVN_IC_Gel_59 20131212_LVN_TVACVAEA120705_LVN_IC_Gel_60 20131212_LVN_TVACVAEA120705_LVN_IC_Gel_61	33 129 550 160 38	3 12 55 12 3	1 6 37 9 2	2 6 12 5 2	1 4 10 4 1	14.1 41.8 55.4 32.1 14.1	2 6 11 5 2	788
Q02543	60S ribosomal protein L18a	20.762	20131212_LVN_TVACVAEA120705_LVN_IC_Gel_58 20131212_LVN_TVACVAEA120705_LVN_IC_Gel_59 20131212_LVN_TVACVAEA120705_LVN_IC_Gel_60	206 583 216	9 42 15	6 24 9	4 10 7	3 7 4	25.6 50.6 36.9	4 10 7	946
P46778	60S ribosomal protein L21	18.565	20131212_LVN_TVACVAEA120705_LVN_IC_Gel_58 20131212_LVN_TVACVAEA120705_LVN_IC_Gel_59 20131212_LVN_TVACVAEA120705_LVN_IC_Gel_60	44 265 63	2 40 4	1 19 1	2 12 2	1 10 1	13.8 55 16.3	2 12 2	315
P62829	60S ribosomal protein L23	14.865	20131212_LVN_TVACVAEA120705_LVN_IC_Gel_60 20131212_LVN_TVACVAEA120705_LVN_IC_Gel_61	277 927	8 37	7 26	3 8	3 5	32.1 57.1	3 8	1173
P83731	60S ribosomal protein L24	17.779	20131212_LVN_TVACVAEA120705_LVN_IC_Gel_57 20131212_LVN_TVACVAEA120705_LVN_IC_Gel_58 20131212_LVN_TVACVAEA120705_LVN_IC_Gel_59 20131212_LVN_TVACVAEA120705_LVN_IC_Gel_60 20131212_LVN_TVACVAEA120705_LVN_IC_Gel_61 20131212_LVN_TVACVAEA120705_LVN_IC_Gel_62	112 202 632 163 107 49	2 9 31 14 4 4	2 7 27 8 4 2	1 4 8 5 2 3	1 3 7 4 2 2	8.3 25.5 42.7 29.9 13.4 18.5	1 4 8 5 2 3	1125
P61353	60S ribosomal protein L27	15.798	20131212_LVN_TVACVAEA120705_LVN_IC_Gel_40 20131212_LVN_TVACVAEA120705_LVN_IC_Gel_41 20131212_LVN_TVACVAEA120705_LVN_IC_Gel_42 20131212_LVN_TVACVAEA120705_LVN_IC_Gel_59 20131212_LVN_TVACVAEA120705_LVN_IC_Gel_60 20131212_LVN_TVACVAEA120705_LVN_IC_Gel_61	73 38 63 84 379 132	3 1 2 4 31 12	3 1 2 3 22 6	1 1 1 2 6 5	1 1 1 1 4 3	6.6 6.6 6.6 14.7 47.1 33.8	1 1 1 2 6 5	631
P47914	60S ribosomal protein L29	17.752	20131212_LVN_TVACVAEA120705_LVN_IC_Gel_54 20131212_LVN_TVACVAEA120705_LVN_IC_Gel_57 20131212_LVN_TVACVAEA120705_LVN_IC_Gel_58 20131212_LVN_TVACVAEA120705_LVN_IC_Gel_59 20131212_LVN_TVACVAEA120705_LVN_IC_Gel_60	52 76 180 202 85	1 2 6 9 4	1 2 4 7 4	1 1 2 3 2	1 1 1 2 2	9.4 9.4 14.5 20.8 14.5	1 1 2 3 2	483
P62910	60S ribosomal protein L32	15.86	20131212_LVN_TVACVAEA120705_LVN_IC_Gel_59 20131212_LVN_TVACVAEA120705_LVN_IC_Gel_60	461 498	30 40	22 27	9 9	6 7	53.3 53.3	9 9	930
P49207	60S ribosomal protein L34	13.293	20131212_LVN_TVACVAEA120705_LVN_IC_Gel_58 20131212_LVN_TVACVAEA120705_LVN_IC_Gel_59 20131212_LVN_TVACVAEA120705_LVN_IC_Gel_60 20131212_LVN_TVACVAEA120705_LVN_IC_Gel_61	26 124 402 102	1 7 27 6	1 7 20 6	1 3 6 3	1 3 4 3	6.8 20.5 36.8 20.5	1 3 6 3	569
P42766	60S ribosomal protein L35	14.551	20131212_LVN_TVACVAEA120705_LVN_IC_Gel_59 20131212_LVN_TVACVAEA120705_LVN_IC_Gel_60 20131212_LVN_TVACVAEA120705_LVN_IC_Gel_61	156 216 59	9 14 2	7 9 2	4 6 1	2 3 1	26 33.3 8.1	4 6 1	370
P18077	60S ribosomal protein L35a	12.538	20131212_LVN_TVACVAEA120705_LVN_IC_Gel_61	110	25	13	8	5	50.9	8	110
P83881	60S ribosomal protein L36a	12.441	20131212_LVN_TVACVAEA120705_LVN_IC_Gel_59 20131212_LVN_TVACVAEA120705_LVN_IC_Gel_60	31 57	1 9	1 6	1 5	1 4	8.5 32.1	1 5	60
Q969Q0	60S ribosomal protein L36a-like	12.469	20131212_LVN_TVACVAEA120705_LVN_IC_Gel_60	51	8	6	4	4	30.2	4	55
P61513	60S ribosomal protein L37a	10.275	20131212_LVN_TVACVAEA120705_LVN_IC_Gel_61	173	2	2	1	1	19.6	1	173
Q6DKI1	60S ribosomal protein L7-like 1	28.661	20131212_LVN_TVACVAEA120705_LVN_IC_Gel_57 20131212_LVN_TVACVAEA120705_LVN_IC_Gel_58	270 53	17 3	10 2	5 2	4 2	24.4 10.6	5 2	292
P62424	60S ribosomal protein L7a	29.996	20131212_LVN_TVACVAEA120705_LVN_IC_Gel_40 20131212_LVN_TVACVAEA120705_LVN_IC_Gel_41 20131212_LVN_TVACVAEA120705_LVN_IC_Gel_54 20131212_LVN_TVACVAEA120705_LVN_IC_Gel_56 20131212_LVN_TVACVAEA120705_LVN_IC_Gel_57 20131212_LVN_TVACVAEA120705_LVN_IC_Gel_58 20131212_LVN_TVACVAEA120705_LVN_IC_Gel_59 20131212_LVN_TVACVAEA120705_LVN_IC_Gel_62	144 42 37 1055 1012 94 70 58	8 2 1 36 45 5 3 1	7 1 1 33 34 2 1 1	5 2 1 13 15 3 1 1	4 1 1 12 14 1 1 1	17.7 7.5 4.9 41.4 44.4 12 4.9 4.9	5 2 1 13 15 3 1 1	2300
P32969	60S ribosomal protein L9	21.863	20131212_LVN_TVACVAEA120705_LVN_IC_Gel_40 20131212_LVN_TVACVAEA120705_LVN_IC_Gel_41 20131212_LVN_TVACVAEA120705_LVN_IC_Gel_58 20131212_LVN_TVACVAEA120705_LVN_IC_Gel_59 20131212_LVN_TVACVAEA120705_LVN_IC_Gel_60	34 26 66 462 107	1 1 3 34 4	1 1 3 17 4	1 1 2 9 2	1 1 2 7 2	5.2 5.2 12.5 46.9 15.1	1 1 2 9 2	585
Q9Y221	60S ribosome subunit biogenesis protein NIP7 homolog	20.463	20131212_LVN_TVACVAEA120705_LVN_IC_Gel_60	190	10	6	6	4	41.1	6	190
Q8IZP0	Abl interactor 1	55.081	20131212_LVN_TVACVAEA120705_LVN_IC_Gel_50	45	1	1	1	1	2.2	1	45
Q86V21	Acetoacetyl-CoA synthetase	75.144	20131212_LVN_TVACVAEA120705_LVN_IC_Gel_48	45	1	1	1	1	1.6	1	45
A1L0T0	Acetolactate synthase-like protein	67.868	20131212_LVN_TVACVAEA120705_LVN_IC_Gel_50	313	6	5	3	3	10.8	3	313
Q13085	Acetyl-CoA carboxylase 1	265.554	20131212_LVN_TVACVAEA120705_LVN_IC_Gel_40 20131212_LVN_TVACVAEA120705_LVN_IC_Gel_41	49 207	7 22	2 13	6 15	2 9	2.3 7.2	6 15	226
Q9NUB1	Acetyl-coenzyme A synthetase 2-like, mitochondrial	74.857	20131212_LVN_TVACVAEA120705_LVN_IC_Gel_49	107	7	3	5	2	7.3	5	107
Q9NR19	Acetyl-coenzyme A synthetase, cytoplasmic	78.58	20131212_LVN_TVACVAEA120705_LVN_IC_Gel_47 20131212_LVN_TVACVAEA120705_LVN_IC_Gel_48	354 58	32 3	15 2	15 2	10 1	21.4 3.6	15 2	383
Q92484	Acid sphingomyelinase-like phosphodiesterase 3a	51.26	20131212_LVN_TVACVAEA120705_LVN_IC_Gel_51	36	3	2	3	2	10.8	3	36
Q9BTT0	Acidic leucine-rich nuclear phosphoprotein 32 family member E	30.692	20131212_LVN_TVACVAEA120705_LVN_IC_Gel_55	120	3	3	2	2	11.6	2	120
O96019	Actin-like protein 6A	47.461	20131212_LVN_TVACVAEA120705_LVN_IC_Gel_51 20131212_LVN_TVACVAEA120705_LVN_IC_Gel_52	150 25	12 7	6 1	5 3	4 1	17 7.5	5 2	150
Q9NZ32	Actin-related protein 10	46.307	20131212_LVN_TVACVAEA120705_LVN_IC_Gel_53	130	8	4	4	2	12.2	4	130
Q92747	Actin-related protein 2/3 complex subunit 1A	41.569	20131212_LVN_TVACVAEA120705_LVN_IC_Gel_54	133	7	4	3	2	11.1	3	133
O15143	Actin-related protein 2/3 complex subunit 1B	40.95	20131212_LVN_TVACVAEA120705_LVN_IC_Gel_40 20131212_LVN_TVACVAEA120705_LVN_IC_Gel_41 20131212_LVN_TVACVAEA120705_LVN_IC_Gel_54	58 110 268	1 2 11	1 2 10	1 1 7	1 1 6	3.5 3.5 28	1 1 7	380
O15144	Actin-related protein 2/3 complex subunit 2	34.333	20131212_LVN_TVACVAEA120705_LVN_EC_Gel_30 20131212_LVN_TVACVAEA120705_LVN_IC_Gel_55 20131212_LVN_TVACVAEA120705_LVN_IC_Gel_56	41 36 141	3 1 20	2 1 9	2 1 11	1 1 6	6 3 33	2 1 11	159
O15511	Actin-related protein 2/3 complex subunit 5	16.32	20131212_LVN_TVACVAEA120705_LVN_EC_Gel_35 20131212_LVN_TVACVAEA120705_LVN_IC_Gel_61	41 403	1 13	1 11	1 3	1 3	7.9 21.9	1 3	416
Q9BPX5	Actin-related protein 2/3 complex subunit 5-like protein	16.941	20131212_LVN_TVACVAEA120705_LVN_IC_Gel_61	144	9	5	4	3	27.5	4	143
Q8N3C0	Activating signal cointegrator 1 complex subunit 3	251.46	20131212_LVN_TVACVAEA120705_LVN_IC_Gel_41	42	2	1	2	1	0.9	2	42
Q86WX3	Active regulator of SIRT1	15.434	20131212_LVN_TVACVAEA120705_LVN_IC_Gel_60	53	5	1	3	1	21.3	3	53
O14561	Acyl carrier protein, mitochondrial	17.417	20131212_LVN_TVACVAEA120705_LVN_IC_Gel_62	244	8	8	3	3	21.2	3	244
Q709F0	Acyl-CoA dehydrogenase family member 11	87.283	20131212_LVN_TVACVAEA120705_LVN_IC_Gel_47	34	10	1	7	1	9.7	7	34
Q9H845	Acyl-CoA dehydrogenase family member 9, mitochondrial	68.76	20131212_LVN_TVACVAEA120705_LVN_IC_Gel_50	338	19	12	11	7	17.1	11	338
O00767	Acyl-CoA desaturase	41.523	20131212_LVN_TVACVAEA120705_LVN_IC_Gel_42 20131212_LVN_TVACVAEA120705_LVN_IC_Gel_43 20131212_LVN_TVACVAEA120705_LVN_IC_Gel_44 20131212_LVN_TVACVAEA120705_LVN_IC_Gel_53 20131212_LVN_TVACVAEA120705_LVN_IC_Gel_54 20131212_LVN_TVACVAEA120705_LVN_IC_Gel_57	94 70 48 41 115 95	2 1 2 1 4 2	2 1 2 1 3 2	1 1 1 1 1 1	1 1 1 1 1 1	3.6 3.6 3.6 3.6 3.6 3.6	1 1 1 1 1 1	309
Q4G176	Acyl-CoA synthetase family member 3, mitochondrial	64.13	20131212_LVN_TVACVAEA120705_LVN_IC_Gel_50	79	4	2	4	2	7.3	4	79
P07108	Acyl-CoA-binding protein	10.044	20131212_LVN_TVACVAEA120705_LVN_EC_Gel_37 20131212_LVN_TVACVAEA120705_LVN_IC_Gel_62 20131212_LVN_TVACVAEA120705_LVN_IC_Gel_63	94 76 64	9 5 2	4 2 2	4 3 1	3 1 1	62.1 39.1 11.5	4 3 1	171
Q08AH3	Acyl-coenzyme A synthetase ACSM2A, mitochondrial	64.223	20131212_LVN_TVACVAEA120705_LVN_IC_Gel_50 20131212_LVN_TVACVAEA120705_LVN_IC_Gel_51	227 169	26 28	15 15	13 10	10 8	25.3 19.1	12 10	361
Q68CK6	Acyl-coenzyme A synthetase ACSM2B, mitochondrial	64.271	20131212_LVN_TVACVAEA120705_LVN_IC_Gel_50 20131212_LVN_TVACVAEA120705_LVN_IC_Gel_51	241 356	25 46	15 29	12 14	9 12	21.1 29.8	11 14	561
Q53FZ2	Acyl-coenzyme A synthetase ACSM3, mitochondrial	66.153	20131212_LVN_TVACVAEA120705_LVN_IC_Gel_50	117	9	5	5	3	10.1	5	117
Q9NPJ3	Acyl-coenzyme A thioesterase 13	14.96	20131212_LVN_TVACVAEA120705_LVN_IC_Gel_61 20131212_LVN_TVACVAEA120705_LVN_IC_Gel_62	202 164	4 6	4 4	2 2	2 1	15.7 16.4	2 2	337
Q9Y305	Acyl-coenzyme A thioesterase 9, mitochondrial	49.902	20131212_LVN_TVACVAEA120705_LVN_IC_Gel_53	41	13	3	7	3	16.2	7	41
P13798	Acylamino-acid-releasing enzyme	81.225	20131212_LVN_TVACVAEA120705_LVN_IC_Gel_47 20131212_LVN_TVACVAEA120705_LVN_IC_Gel_48	345 103	36 2	19 2	15 2	11 2	25.3 4.6	15 2	418
Q53H12	Acylglycerol kinase, mitochondrial	47.137	20131212_LVN_TVACVAEA120705_LVN_IC_Gel_52	175	14	7	8	4	25.1	8	175
Q6P587	Acylpyruvase FAHD1, mitochondrial	24.843	20131212_LVN_TVACVAEA120705_LVN_IC_Gel_57 20131212_LVN_TVACVAEA120705_LVN_IC_Gel_58 20131212_LVN_TVACVAEA120705_LVN_IC_Gel_60	436 408 249	13 11 6	6 8 5	5 4 3	2 2 2	27.2 19.2 18.8	5 4 3	1033
P46108	Adapter molecule crk	33.831	20131212_LVN_TVACVAEA120705_LVN_IC_Gel_55 20131212_LVN_TVACVAEA120705_LVN_IC_Gel_59	68 64	1 4	1 2	1 3	1 1	3.9 9.2	1 3	101
Q8TB61	Adenosine 3'-phospho 5'-phosphosulfate transporter 1	47.515	20131212_LVN_TVACVAEA120705_LVN_IC_Gel_40 20131212_LVN_TVACVAEA120705_LVN_IC_Gel_41	39 33	3 1	1 1	2 1	1 1	4.9 2.5	2 1	45
P55263	Adenosine kinase	40.545	20131212_LVN_TVACVAEA120705_LVN_IC_Gel_53	367	21	11	11	6	32.6	11	367
Q9Y3D8	Adenylate kinase isoenzyme 6	20.061	20131212_LVN_TVACVAEA120705_LVN_IC_Gel_59	67	3	3	2	2	10.5	2	67
P30566	Adenylosuccinate lyase	54.889	20131212_LVN_TVACVAEA120705_LVN_IC_Gel_51 20131212_LVN_TVACVAEA120705_LVN_IC_Gel_52	139 37	6 2	5 1	4 1	3 1	8.7 2.3	4 1	145
P30520	Adenylosuccinate synthetase isozyme 2	50.097	20131212_LVN_TVACVAEA120705_LVN_IC_Gel_52	449	21	14	10	6	27.9	10	449
Q01518	Adenylyl cyclase-associated protein 1	51.901	20131212_LVN_TVACVAEA120705_LVN_EC_Gel_30 20131212_LVN_TVACVAEA120705_LVN_EC_Gel_31 20131212_LVN_TVACVAEA120705_LVN_EC_Gel_32 20131212_LVN_TVACVAEA120705_LVN_IC_Gel_50 20131212_LVN_TVACVAEA120705_LVN_IC_Gel_51 20131212_LVN_TVACVAEA120705_LVN_IC_Gel_54 20131212_LVN_TVACVAEA120705_LVN_IC_Gel_56 20131212_LVN_TVACVAEA120705_LVN_IC_Gel_57 20131212_LVN_TVACVAEA120705_LVN_IC_Gel_58 20131212_LVN_TVACVAEA…	36 114 76 46 1418 33 47 96 47 112	1 4 1 2 68 3 1 4 2 5	1 4 1 1 48 1 1 3 1 3	1 2 1 2 22 2 1 3 2 3	1 2 1 1 19 1 1 2 1 2	2.7 6.1 2.7 3.2 52.4 5.1 2.7 7.2 6.1 8.8	1 2 1 2 22 2 1 3 2 3	1773
P40123	Adenylyl cyclase-associated protein 2	52.824	20131212_LVN_TVACVAEA120705_LVN_IC_Gel_51	114	12	5	5	2	10.3	5	127
Q9BW91	ADP-ribose pyrophosphatase, mitochondrial	39.125	20131212_LVN_TVACVAEA120705_LVN_IC_Gel_54	86	8	4	4	3	13.1	4	86
P84085	ADP-ribosylation factor 5	20.53	20131212_LVN_TVACVAEA120705_LVN_IC_Gel_60 20131212_LVN_TVACVAEA120705_LVN_IC_Gel_61	571 1129	22 42	19 36	5 6	5 5	38.9 35.6	5 6	1858
P62330	ADP-ribosylation factor 6	20.082	20131212_LVN_TVACVAEA120705_LVN_EC_Gel_28 20131212_LVN_TVACVAEA120705_LVN_IC_Gel_60 20131212_LVN_TVACVAEA120705_LVN_IC_Gel_61	35 86 517	5 8 22	1 4 17	2 3 7	1 2 5	12.6 16.6 41.7	2 3 7	576
Q8N6T3	ADP-ribosylation factor GTPase-activating protein 1	44.668	20131212_LVN_TVACVAEA120705_LVN_IC_Gel_52	154	4	3	2	2	7.1	2	154
Q8N6H7	ADP-ribosylation factor GTPase-activating protein 2	56.72	20131212_LVN_TVACVAEA120705_LVN_IC_Gel_49	146	4	3	3	2	7.3	3	146
Q9NP61	ADP-ribosylation factor GTPase-activating protein 3	56.928	20131212_LVN_TVACVAEA120705_LVN_IC_Gel_49	68	2	2	1	1	2.1	1	68
Q9UJY5	ADP-ribosylation factor-binding protein GGA1	70.384	20131212_LVN_TVACVAEA120705_LVN_IC_Gel_47	35	1	1	1	1	1.9	1	35
P40616	ADP-ribosylation factor-like protein 1	20.418	20131212_LVN_TVACVAEA120705_LVN_IC_Gel_60 20131212_LVN_TVACVAEA120705_LVN_IC_Gel_61	168 540	4 17	4 15	3 5	3 5	23.8 34.8	3 5	679
P36404	ADP-ribosylation factor-like protein 2	20.878	20131212_LVN_TVACVAEA120705_LVN_IC_Gel_60 20131212_LVN_TVACVAEA120705_LVN_IC_Gel_61	74 146	2 4	1 3	2 2	1 2	11.4 12.5	2 2	192
Q9Y2Y0	ADP-ribosylation factor-like protein 2-binding protein	18.822	20131212_LVN_TVACVAEA120705_LVN_IC_Gel_60	199	8	5	3	3	22.1	3	199
P36405	ADP-ribosylation factor-like protein 3	20.456	20131212_LVN_TVACVAEA120705_LVN_IC_Gel_60	110	5	3	2	1	11.5	2	110
Q9Y689	ADP-ribosylation factor-like protein 5A	20.728	20131212_LVN_TVACVAEA120705_LVN_IC_Gel_61	71	2	1	2	1	11.7	2	71
Q9NVJ2	ADP-ribosylation factor-like protein 8B	21.539	20131212_LVN_TVACVAEA120705_LVN_IC_Gel_60	193	17	12	6	6	39.8	6	193
Q13795	ADP-ribosylation factor-related protein 1	22.614	20131212_LVN_TVACVAEA120705_LVN_IC_Gel_58 20131212_LVN_TVACVAEA120705_LVN_IC_Gel_59	241 38	6 1	4 1	4 1	3 1	27.4 6.5	4 1	245
Q9UKK9	ADP-sugar pyrophosphatase	24.328	20131212_LVN_TVACVAEA120705_LVN_IC_Gel_55	251	8	7	4	4	21	4	251
P10109	Adrenodoxin, mitochondrial	19.393	20131212_LVN_TVACVAEA120705_LVN_IC_Gel_62	183	6	6	2	2	9.8	2	183
Q9Y4W6	AFG3-like protein 2	88.584	20131212_LVN_TVACVAEA120705_LVN_IC_Gel_47	313	27	18	19	15	27	19	313
O00468	Agrin	214.846	20131212_LVN_TVACVAEA120705_LVN_EC_Gel_18 20131212_LVN_TVACVAEA120705_LVN_EC_Gel_19	1264 184	61 14	42 6	30 10	22 6	18.5 6	30 10	1418
Q9NRG9	Aladin	59.574	20131212_LVN_TVACVAEA120705_LVN_IC_Gel_50	71	5	1	4	1	8.6	4	71
Q8TD30	Alanine aminotransferase 2	57.904	20131212_LVN_TVACVAEA120705_LVN_IC_Gel_51	422	29	20	13	10	38	13	422
P08319	Alcohol dehydrogenase 4	40.222	20131212_LVN_TVACVAEA120705_LVN_IC_Gel_53	1517	57	48	16	14	62.1	16	1517
P28332	Alcohol dehydrogenase 6	39.089	20131212_LVN_TVACVAEA120705_LVN_IC_Gel_41 20131212_LVN_TVACVAEA120705_LVN_IC_Gel_54	34 42	1 4	1 1	1 4	1 1	2.4 8.4	1 4	54
P11766	Alcohol dehydrogenase class-3	39.724	20131212_LVN_TVACVAEA120705_LVN_IC_Gel_40 20131212_LVN_TVACVAEA120705_LVN_IC_Gel_41 20131212_LVN_TVACVAEA120705_LVN_IC_Gel_42 20131212_LVN_TVACVAEA120705_LVN_IC_Gel_54 20131212_LVN_TVACVAEA120705_LVN_IC_Gel_55	55 33 39 505 221	3 2 2 29 9	3 1 2 18 9	2 1 2 11 6	2 1 2 9 6	6.4 2.1 6.4 33.7 20.6	2 1 2 11 6	734
Q8IZ83	Aldehyde dehydrogenase family 16 member A1	85.127	20131212_LVN_TVACVAEA120705_LVN_IC_Gel_47	240	21	11	10	7	15.2	10	240
Q06278	Aldehyde oxidase	147.918	20131212_LVN_TVACVAEA120705_LVN_IC_Gel_43	285	19	10	13	8	9	13	285
Q9UM73	ALK tyrosine kinase receptor	176.442	20131212_LVN_TVACVAEA120705_LVN_IC_Gel_60	32	6	1	4	1	1.9	3	32
Q6NUM9	All-trans-retinol 13,14-reductase	66.82	20131212_LVN_TVACVAEA120705_LVN_IC_Gel_50	468	28	20	12	9	23.4	12	468
Q9BQI0	Allograft inflammatory factor 1-like	17.068	20131212_LVN_TVACVAEA120705_LVN_IC_Gel_61	55	2	1	2	1	11.3	2	55
Q6PD74	Alpha- and gamma-adaptin-binding protein p34	34.594	20131212_LVN_TVACVAEA120705_LVN_IC_Gel_53	61	4	1	3	1	10.5	3	61
P26572	Alpha-1,3-mannosyl-glycoprotein 2-beta-N-acetylglucosaminyltransferase	50.878	20131212_LVN_TVACVAEA120705_LVN_IC_Gel_52	74	9	3	6	2	12.6	6	74
Q9H553	Alpha-1,3/1,6-mannosyltransferase ALG2	47.092	20131212_LVN_TVACVAEA120705_LVN_IC_Gel_52	44	6	2	4	2	9.6	4	58
P01011	Alpha-1-antichymotrypsin	47.651	20131212_LVN_TVACVAEA120705_LVN_EC_Gel_22 20131212_LVN_TVACVAEA120705_LVN_EC_Gel_24 20131212_LVN_TVACVAEA120705_LVN_EC_Gel_25 20131212_LVN_TVACVAEA120705_LVN_EC_Gel_26 20131212_LVN_TVACVAEA120705_LVN_EC_Gel_27 20131212_LVN_TVACVAEA120705_LVN_EC_Gel_30	73 79 816 562 90 75	2 1 34 26 2 1	1 1 25 19 2 1	2 1 10 11 2 1	1 1 9 9 2 1	9.2 2.6 28.8 33.3 5.4 2.6	2 1 10 11 2 1	1554
P08697	Alpha-2-antiplasmin	54.566	20131212_LVN_TVACVAEA120705_LVN_EC_Gel_25 20131212_LVN_TVACVAEA120705_LVN_EC_Gel_26 20131212_LVN_TVACVAEA120705_LVN_EC_Gel_27	125 123 119	15 17 10	6 8 7	9 8 3	4 5 3	28.9 26.3 8.8	9 8 3	307
P30533	Alpha-2-macroglobulin receptor-associated protein	41.466	20131212_LVN_TVACVAEA120705_LVN_IC_Gel_54	94	14	8	8	6	24.1	8	94
P35609	Alpha-actinin-2	103.854	20131212_LVN_TVACVAEA120705_LVN_IC_Gel_59	52	6	2	3	1	3.2	3	0
P49419	Alpha-aminoadipic semialdehyde dehydrogenase	58.487	20131212_LVN_TVACVAEA120705_LVN_IC_Gel_51	1045	56	39	19	18	44.3	19	1044
Q9UBT7	Alpha-catulin	81.896	20131212_LVN_TVACVAEA120705_LVN_IC_Gel_47	32	1	1	1	1	1.5	1	0
P61163	Alpha-centractin	42.614	20131212_LVN_TVACVAEA120705_LVN_IC_Gel_52 20131212_LVN_TVACVAEA120705_LVN_IC_Gel_53	306 79	25 3	13 1	11 3	8 1	34.3 10.9	11 2	358
O43768	Alpha-endosulfine	13.389	20131212_LVN_TVACVAEA120705_LVN_IC_Gel_61	48	1	1	1	1	9.1	1	48
P06280	Alpha-galactosidase A	48.767	20131212_LVN_TVACVAEA120705_LVN_EC_Gel_27	32	5	2	4	2	13.3	4	27
Q9C0B1	Alpha-ketoglutarate-dependent dioxygenase FTO	58.282	20131212_LVN_TVACVAEA120705_LVN_IC_Gel_50	54	7	3	5	3	10.7	5	54
Q16706	Alpha-mannosidase 2	131.141	20131212_LVN_TVACVAEA120705_LVN_EC_Gel_22 20131212_LVN_TVACVAEA120705_LVN_IC_Gel_43 20131212_LVN_TVACVAEA120705_LVN_IC_Gel_44	98 264 32	10 15 3	3 9 2	6 12 2	2 7 2	5.6 12 1.9	5 12 2	342
Q9UHK6	Alpha-methylacyl-CoA racemase	42.387	20131212_LVN_TVACVAEA120705_LVN_IC_Gel_53	348	12	10	5	5	18.6	5	348
P17050	Alpha-N-acetylgalactosaminidase	46.565	20131212_LVN_TVACVAEA120705_LVN_IC_Gel_52	38	2	1	2	1	5.6	2	38
P54802	Alpha-N-acetylglucosaminidase	82.266	20131212_LVN_TVACVAEA120705_LVN_IC_Gel_47	110	5	4	2	2	3.6	2	110
P54920	Alpha-soluble NSF attachment protein	33.233	20131212_LVN_TVACVAEA120705_LVN_IC_Gel_55	193	5	4	4	3	19.3	3	193
Q06203	Amidophosphoribosyltransferase	57.399	20131212_LVN_TVACVAEA120705_LVN_IC_Gel_50 20131212_LVN_TVACVAEA120705_LVN_IC_Gel_51	35 65	2 8	1 2	2 5	1 2	4.3 13.7	2 5	70
P21397	Amine oxidase [flavin-containing] A	59.682	20131212_LVN_TVACVAEA120705_LVN_IC_Gel_50	158	20	6	10	4	16.1	10	210
P27338	Amine oxidase [flavin-containing] B	58.763	20131212_LVN_TVACVAEA120705_LVN_IC_Gel_50 20131212_LVN_TVACVAEA120705_LVN_IC_Gel_51	141 160	18 15	5 7	9 9	4 4	18.3 20.4	9 9	272
Q12904	Aminoacyl tRNA synthase complex-interacting multifunctional protein 1	34.353	20131212_LVN_TVACVAEA120705_LVN_IC_Gel_54 20131212_LVN_TVACVAEA120705_LVN_IC_Gel_55	105 183	6 5	2 5	4 3	1 3	18.6 15.7	4 3	257
Q13155	Aminoacyl tRNA synthase complex-interacting multifunctional protein 2	35.349	20131212_LVN_TVACVAEA120705_LVN_IC_Gel_54 20131212_LVN_TVACVAEA120705_LVN_IC_Gel_55 20131212_LVN_TVACVAEA120705_LVN_IC_Gel_56 20131212_LVN_TVACVAEA120705_LVN_IC_Gel_57 20131212_LVN_TVACVAEA120705_LVN_IC_Gel_58	250 45 66 45 45	11 1 3 1 1	9 1 2 1 1	5 1 2 1 1	4 1 1 1 1	23.8 2.8 5 2.8 2.8	5 1 2 1 1	336
P48728	Aminomethyltransferase, mitochondrial	43.946	20131212_LVN_TVACVAEA120705_LVN_IC_Gel_53	52	6	1	4	1	11.7	4	52
Q9H4A4	Aminopeptidase B	72.596	20131212_LVN_TVACVAEA120705_LVN_IC_Gel_48 20131212_LVN_TVACVAEA120705_LVN_IC_Gel_49	68 129	3 23	2 6	3 12	2 6	4.5 24.8	3 12	168
P15144	Aminopeptidase N	109.54	20131212_LVN_TVACVAEA120705_LVN_IC_Gel_43 20131212_LVN_TVACVAEA120705_LVN_IC_Gel_44 20131212_LVN_TVACVAEA120705_LVN_IC_Gel_45 20131212_LVN_TVACVAEA120705_LVN_IC_Gel_47 20131212_LVN_TVACVAEA120705_LVN_IC_Gel_54	728 118 41 351 64	35 13 2 25 6	28 6 1 14 2	15 9 2 13 4	13 4 1 9 2	17 9.3 2.6 15 6.4	15 9 2 13 4	1180
Q01433	AMP deaminase 2	100.688	20131212_LVN_TVACVAEA120705_LVN_IC_Gel_46	91	5	3	3	2	3.6	3	91
P05067	Amyloid beta A4 protein	86.943	20131212_LVN_TVACVAEA120705_LVN_EC_Gel_22	137	4	3	3	2	4.3	3	137
Q06481	Amyloid-like protein 2	86.956	20131212_LVN_TVACVAEA120705_LVN_EC_Gel_22	72	5	3	4	3	5.5	4	72
Q6FI81	Anamorsin	33.582	20131212_LVN_TVACVAEA120705_LVN_IC_Gel_54	252	16	15	10	9	34.9	10	252
Q9Y679	Ancient ubiquitous protein 1	53.028	20131212_LVN_TVACVAEA120705_LVN_IC_Gel_53 20131212_LVN_TVACVAEA120705_LVN_IC_Gel_54	39 119	1 7	1 5	1 4	1 2	2.5 12.6	1 4	133
Q13685	Angio-associated migratory cell protein	46.751	20131212_LVN_TVACVAEA120705_LVN_IC_Gel_51	117	7	4	5	3	15.9	5	117
P03950	Angiogenin	16.55	20131212_LVN_TVACVAEA120705_LVN_EC_Gel_36	106	10	7	4	3	22.4	4	106
Q86W74	Ankyrin repeat domain-containing protein 46	25.967	20131212_LVN_TVACVAEA120705_LVN_IC_Gel_59	63	1	1	1	1	4.7	1	63
A6NGH8	Ankyrin repeat domain-containing protein 61	46.141	20131212_LVN_TVACVAEA120705_LVN_IC_Gel_43	29	1	1	1	1	1.9	1	29
A6NC57	Ankyrin repeat domain-containing protein 62	106.446	20131212_LVN_TVACVAEA120705_LVN_IC_Gel_42	29	1	1	1	1	0.9	1	29
Q01484	Ankyrin-2	433.715	20131212_LVN_TVACVAEA120705_LVN_IC_Gel_41	42	2	1	2	1	0.5	2	42
P50995	Annexin A11	54.39	20131212_LVN_TVACVAEA120705_LVN_IC_Gel_51 20131212_LVN_TVACVAEA120705_LVN_IC_Gel_52 20131212_LVN_TVACVAEA120705_LVN_IC_Gel_53	189 43 62	9 3 4	5 1 2	7 2 2	4 1 1	17 4.8 4.2	7 2 2	239
P20073	Annexin A7	52.739	20131212_LVN_TVACVAEA120705_LVN_IC_Gel_52 20131212_LVN_TVACVAEA120705_LVN_IC_Gel_53 20131212_LVN_TVACVAEA120705_LVN_IC_Gel_54	171 154 81	13 15 6	6 7 4	8 7 4	4 4 3	18.2 16.6 9.6	8 7 4	344
O95994	Anterior gradient protein 2 homolog	19.979	20131212_LVN_TVACVAEA120705_LVN_IC_Gel_61	100	8	5	4	4	20.6	4	100
P46013	Antigen KI-67	358.694	20131212_LVN_TVACVAEA120705_LVN_IC_Gel_59	26	8	1	5	1	1.7	5	26
Q10567	AP-1 complex subunit beta-1	104.637	20131212_LVN_TVACVAEA120705_LVN_IC_Gel_45 20131212_LVN_TVACVAEA120705_LVN_IC_Gel_50	1507 92	89 2	57 1	35 2	30 1	41.7 3.1	35 2	1572
O43747	AP-1 complex subunit gamma-1	91.351	20131212_LVN_TVACVAEA120705_LVN_IC_Gel_45 20131212_LVN_TVACVAEA120705_LVN_IC_Gel_46	814 52	38 3	25 3	16 3	12 3	24.7 3.8	16 3	840
Q9BXS5	AP-1 complex subunit mu-1	48.587	20131212_LVN_TVACVAEA120705_LVN_IC_Gel_52	257	26	15	13	9	35.2	13	257
P61966	AP-1 complex subunit sigma-1A	18.733	20131212_LVN_TVACVAEA120705_LVN_IC_Gel_60	288	8	5	3	2	20.3	2	288
O95782	AP-2 complex subunit alpha-1	107.546	20131212_LVN_TVACVAEA120705_LVN_IC_Gel_45	365	38	21	18	12	23.4	18	365
O94973	AP-2 complex subunit alpha-2	103.96	20131212_LVN_TVACVAEA120705_LVN_IC_Gel_45	440	35	23	20	14	28.3	20	440
P63010	AP-2 complex subunit beta	104.553	20131212_LVN_TVACVAEA120705_LVN_IC_Gel_45	1306	79	54	33	28	42.8	33	1371
Q96CW1	AP-2 complex subunit mu	49.655	20131212_LVN_TVACVAEA120705_LVN_IC_Gel_40 20131212_LVN_TVACVAEA120705_LVN_IC_Gel_52	34 129	2 19	1 9	2 11	1 8	3.9 27.8	2 11	133
P53680	AP-2 complex subunit sigma	17.018	20131212_LVN_TVACVAEA120705_LVN_IC_Gel_62	54	4	2	2	2	11.3	2	54
O00203	AP-3 complex subunit beta-1	121.32	20131212_LVN_TVACVAEA120705_LVN_IC_Gel_44 20131212_LVN_TVACVAEA120705_LVN_IC_Gel_49	85 49	13 7	5 1	9 6	4 1	9.6 6.3	9 5	103
O14617	AP-3 complex subunit delta-1	130.158	20131212_LVN_TVACVAEA120705_LVN_IC_Gel_41 20131212_LVN_TVACVAEA120705_LVN_IC_Gel_43	37 161	2 9	1 5	2 6	1 4	2.5 6.7	2 6	172
Q9Y2T2	AP-3 complex subunit mu-1	46.939	20131212_LVN_TVACVAEA120705_LVN_IC_Gel_53	221	13	11	9	8	30.1	9	221
Q92572	AP-3 complex subunit sigma-1	21.732	20131212_LVN_TVACVAEA120705_LVN_IC_Gel_59 20131212_LVN_TVACVAEA120705_LVN_IC_Gel_60	162 120	15 10	10 4	5 4	4 2	27.5 19.7	5 4	252
Q9NQ94	APOBEC1 complementation factor	65.202	20131212_LVN_TVACVAEA120705_LVN_IC_Gel_49	128	11	5	8	3	16	7	128
P02652	Apolipoprotein A-II	11.175	20131212_LVN_TVACVAEA120705_LVN_EC_Gel_34 20131212_LVN_TVACVAEA120705_LVN_EC_Gel_35 20131212_LVN_TVACVAEA120705_LVN_EC_Gel_36 20131212_LVN_TVACVAEA120705_LVN_EC_Gel_37 20131212_LVN_TVACVAEA120705_LVN_EC_Gel_38 20131212_LVN_TVACVAEA120705_LVN_EC_Gel_39	37 93 88 124 392 230	3 5 4 9 21 15	2 4 4 7 17 12	3 3 2 3 5 4	2 3 2 3 5 4	21 21 19 21 41 21	3 3 2 3 5 4	811
P04114	Apolipoprotein B-100	515.605	20131212_LVN_TVACVAEA120705_LVN_EC_Gel_18 20131212_LVN_TVACVAEA120705_LVN_EC_Gel_19 20131212_LVN_TVACVAEA120705_LVN_EC_Gel_20 20131212_LVN_TVACVAEA120705_LVN_EC_Gel_21 20131212_LVN_TVACVAEA120705_LVN_EC_Gel_22	2646 2409 1935 545 259	165 144 116 40 20	105 107 83 31 11	97 83 63 26 15	70 63 42 20 8	26.5 22.5 16.6 7.4 3.9	97 83 63 26 15	7696
P02655	Apolipoprotein C-II	11.284	20131212_LVN_TVACVAEA120705_LVN_EC_Gel_37 20131212_LVN_TVACVAEA120705_LVN_EC_Gel_38	66 48	3 1	2 1	2 1	1 1	17.8 8.9	2 1	89
P05090	Apolipoprotein D	21.276	20131212_LVN_TVACVAEA120705_LVN_EC_Gel_31	38	5	2	3	2	16.4	3	38
Q9BQE5	Apolipoprotein L2	37.092	20131212_LVN_TVACVAEA120705_LVN_IC_Gel_54	43	4	1	2	1	6.5	2	43
O95445	Apolipoprotein M	21.253	20131212_LVN_TVACVAEA120705_LVN_EC_Gel_32 20131212_LVN_TVACVAEA120705_LVN_EC_Gel_33 20131212_LVN_TVACVAEA120705_LVN_EC_Gel_34	48 206 130	1 17 8	1 9 4	1 7 5	1 5 3	4.8 37.8 20.2	1 7 5	331
Q6UXV4	Apolipoprotein O-like	29.159	20131212_LVN_TVACVAEA120705_LVN_IC_Gel_56	71	1	1	1	1	4.5	1	71
Q07812	Apoptosis regulator BAX	21.184	20131212_LVN_TVACVAEA120705_LVN_IC_Gel_59 20131212_LVN_TVACVAEA120705_LVN_IC_Gel_60	127 672	6 28	4 21	3 7	2 6	22.4 47.9	3 7	772
Q9BRQ8	Apoptosis-inducing factor 2	40.527	20131212_LVN_TVACVAEA120705_LVN_IC_Gel_53	266	22	13	8	7	31.1	8	266
Q9UKV3	Apoptotic chromatin condensation inducer in the nucleus	151.862	20131212_LVN_TVACVAEA120705_LVN_IC_Gel_47	73	6	1	4	1	3.1	3	73
Q7Z2E3	Aprataxin	40.74	20131212_LVN_TVACVAEA120705_LVN_IC_Gel_53	57	1	1	1	1	4.5	1	57
P52594	Arf-GAP domain and FG repeat-containing protein 1	58.26	20131212_LVN_TVACVAEA120705_LVN_IC_Gel_50	33	2	1	2	1	6.6	2	33
P53367	Arfaptin-1	41.738	20131212_LVN_TVACVAEA120705_LVN_IC_Gel_52	29	8	1	4	1	13.1	4	29
P53365	Arfaptin-2	37.856	20131212_LVN_TVACVAEA120705_LVN_IC_Gel_53	58	2	1	2	1	6.2	2	58
P78540	Arginase-2, mitochondrial	38.578	20131212_LVN_TVACVAEA120705_LVN_IC_Gel_53	89	2	2	1	1	3.4	1	89
P04424	Argininosuccinate lyase	51.658	20131212_LVN_TVACVAEA120705_LVN_EC_Gel_28 20131212_LVN_TVACVAEA120705_LVN_IC_Gel_52	37 351	4 30	2 18	2 13	1 9	4.1 31.5	2 13	364
P00966	Argininosuccinate synthase	46.53	20131212_LVN_TVACVAEA120705_LVN_IC_Gel_53	286	31	18	13	10	29.9	13	285
Q9NVT9	Armadillo repeat-containing protein 1	31.281	20131212_LVN_TVACVAEA120705_LVN_IC_Gel_54	62	1	1	1	1	4.3	1	62
Q9UH62	Armadillo repeat-containing X-linked protein 3	42.501	20131212_LVN_TVACVAEA120705_LVN_IC_Gel_54	126	9	4	5	3	16.1	5	126
Q9HBK9	Arsenite methyltransferase	41.748	20131212_LVN_TVACVAEA120705_LVN_IC_Gel_53	27	1	1	1	1	3.2	1	27
P15289	Arylsulfatase A	53.588	20131212_LVN_TVACVAEA120705_LVN_IC_Gel_50	134	8	3	5	2	14	5	134
P15848	Arylsulfatase B	59.687	20131212_LVN_TVACVAEA120705_LVN_IC_Gel_52 20131212_LVN_TVACVAEA120705_LVN_IC_Gel_53	74 240	2 17	2 10	1 7	1 6	2.1 17.3	1 7	283
P51690	Arylsulfatase E	65.669	20131212_LVN_TVACVAEA120705_LVN_IC_Gel_49	30	5	2	5	2	8	4	30
Q9BVC5	Ashwin	25.858	20131212_LVN_TVACVAEA120705_LVN_EC_Gel_32	41	1	1	1	1	3.9	1	41
P07306	Asialoglycoprotein receptor 1	33.186	20131212_LVN_TVACVAEA120705_LVN_IC_Gel_51 20131212_LVN_TVACVAEA120705_LVN_IC_Gel_52 20131212_LVN_TVACVAEA120705_LVN_IC_Gel_54	44 51 69	3 7 11	1 3 3	2 3 6	1 1 2	6.5 12 24.1	2 3 6	113
P08243	Asparagine synthetase [glutamine-hydrolyzing]	64.37	20131212_LVN_TVACVAEA120705_LVN_IC_Gel_50	483	25	16	11	8	24.4	11	483
Q6PI48	Aspartate--tRNA ligase, mitochondrial	73.563	20131212_LVN_TVACVAEA120705_LVN_IC_Gel_49	58	14	3	11	2	22.2	11	58
Q9ULA0	Aspartyl aminopeptidase	52.428	20131212_LVN_TVACVAEA120705_LVN_IC_Gel_51	369	25	13	11	8	32.4	11	369
Q12797	Aspartyl/asparaginyl beta-hydroxylase	85.863	20131212_LVN_TVACVAEA120705_LVN_IC_Gel_44 20131212_LVN_TVACVAEA120705_LVN_IC_Gel_51	172 124	12 2	6 1	6 2	5 1	8.4 7.1	6 2	270
Q15121	Astrocytic phosphoprotein PEA-15	15.04	20131212_LVN_TVACVAEA120705_LVN_IC_Gel_62	83	1	1	1	1	7.7	1	83
Q68CP9	AT-rich interactive domain-containing protein 2	197.391	20131212_LVN_TVACVAEA120705_LVN_IC_Gel_62	34	6	1	2	1	1.3	2	34
Q9UBB4	Ataxin-10	53.489	20131212_LVN_TVACVAEA120705_LVN_IC_Gel_52	480	28	21	11	9	25.1	11	486
Q8NHH9	Atlastin-2	66.229	20131212_LVN_TVACVAEA120705_LVN_IC_Gel_49 20131212_LVN_TVACVAEA120705_LVN_IC_Gel_50	48 72	1 2	1 2	1 1	1 1	1.7 2.6	1 1	90
Q8N5M1	ATP synthase mitochondrial F1 complex assembly factor 2	32.772	20131212_LVN_TVACVAEA120705_LVN_IC_Gel_57	58	3	3	2	2	7.3	2	58
P00846	ATP synthase subunit a	24.817	20131212_LVN_TVACVAEA120705_LVN_IC_Gel_40 20131212_LVN_TVACVAEA120705_LVN_IC_Gel_41 20131212_LVN_TVACVAEA120705_LVN_IC_Gel_60	140 93 55	4 3 2	3 3 1	2 1 2	1 1 1	7.1 4.4 7.1	2 1 2	233
O75947	ATP synthase subunit d, mitochondrial	18.491	20131212_LVN_TVACVAEA120705_LVN_IC_Gel_59 20131212_LVN_TVACVAEA120705_LVN_IC_Gel_60	65 951	9 52	3 35	5 14	3 11	27.3 76.4	5 14	987
P30049	ATP synthase subunit delta, mitochondrial	17.49	20131212_LVN_TVACVAEA120705_LVN_IC_Gel_61 20131212_LVN_TVACVAEA120705_LVN_IC_Gel_62	376 76	12 5	10 4	3 2	2 2	17.3 8.9	3 2	419
P56385	ATP synthase subunit e, mitochondrial	7.933	20131212_LVN_TVACVAEA120705_LVN_IC_Gel_61 20131212_LVN_TVACVAEA120705_LVN_IC_Gel_62 20131212_LVN_TVACVAEA120705_LVN_IC_Gel_63	57 171 305	2 14 11	2 10 11	1 4 2	1 3 2	14.5 50.7 30.4	1 3 2	474
P56134	ATP synthase subunit f, mitochondrial	10.918	20131212_LVN_TVACVAEA120705_LVN_IC_Gel_61	129	6	4	2	2	25.5	2	129
P36542	ATP synthase subunit gamma, mitochondrial	32.996	20131212_LVN_TVACVAEA120705_LVN_IC_Gel_56 20131212_LVN_TVACVAEA120705_LVN_IC_Gel_58	1089 39	41 2	39 2	11 1	10 1	37.9 4	11 1	1099
Q99766	ATP synthase subunit s, mitochondrial	24.866	20131212_LVN_TVACVAEA120705_LVN_IC_Gel_60	91	8	4	5	3	22.8	5	89
P18859	ATP synthase-coupling factor 6, mitochondrial	12.588	20131212_LVN_TVACVAEA120705_LVN_IC_Gel_62 20131212_LVN_TVACVAEA120705_LVN_IC_Gel_63	80 128	5 5	4 5	3 3	2 3	26.9 26.9	3 3	183
P33897	ATP-binding cassette sub-family D member 1	82.937	20131212_LVN_TVACVAEA120705_LVN_IC_Gel_48	40	1	1	1	1	1.6	1	40
P28288	ATP-binding cassette sub-family D member 3	75.476	20131212_LVN_TVACVAEA120705_LVN_IC_Gel_40 20131212_LVN_TVACVAEA120705_LVN_IC_Gel_41 20131212_LVN_TVACVAEA120705_LVN_IC_Gel_49 20131212_LVN_TVACVAEA120705_LVN_IC_Gel_50	36 37 287 52	2 2 20 4	1 1 10 2	1 2 14 2	1 1 7 2	1.2 3.5 23.2 3.2	1 2 14 2	329
P61221	ATP-binding cassette sub-family E member 1	67.314	20131212_LVN_TVACVAEA120705_LVN_IC_Gel_49	789	37	28	15	13	30.4	15	789
Q8NE71	ATP-binding cassette sub-family F member 1	95.926	20131212_LVN_TVACVAEA120705_LVN_IC_Gel_44 20131212_LVN_TVACVAEA120705_LVN_IC_Gel_45 20131212_LVN_TVACVAEA120705_LVN_IC_Gel_47	253 136 32	22 9 1	12 5 1	14 7 1	7 4 1	16.8 10.7 1.2	14 7 1	368
Q8IW45	ATP-dependent (S)-NAD(P)H-hydrate dehydratase	36.576	20131212_LVN_TVACVAEA120705_LVN_IC_Gel_56	47	1	1	1	1	2.9	1	47
O76031	ATP-dependent Clp protease ATP-binding subunit clpX-like, mitochondrial	69.224	20131212_LVN_TVACVAEA120705_LVN_IC_Gel_49	140	10	7	7	5	12.8	7	138
P46063	ATP-dependent DNA helicase Q1	73.457	20131212_LVN_TVACVAEA120705_LVN_IC_Gel_49	456	39	23	16	11	28.2	16	456
Q9NVP1	ATP-dependent RNA helicase DDX18	75.407	20131212_LVN_TVACVAEA120705_LVN_IC_Gel_47	612	38	26	17	11	30.6	17	612
Q9NUU7	ATP-dependent RNA helicase DDX19A	53.975	20131212_LVN_TVACVAEA120705_LVN_IC_Gel_50 20131212_LVN_TVACVAEA120705_LVN_IC_Gel_51	98 264	7 30	4 12	6 14	4 7	11.9 32.6	6 14	333
O00571	ATP-dependent RNA helicase DDX3X	73.243	20131212_LVN_TVACVAEA120705_LVN_IC_Gel_47 20131212_LVN_TVACVAEA120705_LVN_IC_Gel_48 20131212_LVN_TVACVAEA120705_LVN_IC_Gel_49 20131212_LVN_TVACVAEA120705_LVN_IC_Gel_50 20131212_LVN_TVACVAEA120705_LVN_IC_Gel_52	881 435 306 75 49	54 13 27 3 2	35 12 15 1 1	22 6 7 2 2	17 6 4 1 1	37.5 11.5 11 3.5 3.2	22 6 7 1 1	1622
Q86XP3	ATP-dependent RNA helicase DDX42	102.975	20131212_LVN_TVACVAEA120705_LVN_IC_Gel_44	125	12	6	6	4	6.8	6	125
Q8NHQ9	ATP-dependent RNA helicase DDX55	68.547	20131212_LVN_TVACVAEA120705_LVN_EC_Gel_37 20131212_LVN_TVACVAEA120705_LVN_EC_Gel_39	31 29	3 1	1 1	2 1	1 1	2.7 1.2	2 1	33
Q96TA2	ATP-dependent zinc metalloprotease YME1L1	86.455	20131212_LVN_TVACVAEA120705_LVN_IC_Gel_50	160	11	5	8	4	13.8	8	160
O43681	ATPase ASNA1	38.793	20131212_LVN_TVACVAEA120705_LVN_IC_Gel_53 20131212_LVN_TVACVAEA120705_LVN_IC_Gel_54	165 64	16 5	5 1	8 3	2 1	27.6 11.2	8 3	198
Q9NVI7	ATPase family AAA domain-containing protein 3A	71.369	20131212_LVN_TVACVAEA120705_LVN_IC_Gel_49	418	39	25	18	11	30.6	18	418
Q5T9A4	ATPase family AAA domain-containing protein 3B	72.573	20131212_LVN_TVACVAEA120705_LVN_IC_Gel_49	304	30	18	14	7	19.3	14	304
Q5T2N8	ATPase family AAA domain-containing protein 3C	46.38	20131212_LVN_TVACVAEA120705_LVN_IC_Gel_49	150	15	11	5	4	12.7	5	150
Q9UII2	ATPase inhibitor, mitochondrial	12.249	20131212_LVN_TVACVAEA120705_LVN_IC_Gel_62 20131212_LVN_TVACVAEA120705_LVN_IC_Gel_63	54 56	3 2	3 2	1 1	1 1	7.5 7.5	1 1	80
Q96S55	ATPase WRNIP1	72.133	20131212_LVN_TVACVAEA120705_LVN_IC_Gel_47	36	6	1	3	1	4.7	3	36
Q9H1Y0	Autophagy protein 5	32.447	20131212_LVN_TVACVAEA120705_LVN_IC_Gel_51	64	3	2	2	1	8.4	2	64
P50895	Basal cell adhesion molecule	67.405	20131212_LVN_TVACVAEA120705_LVN_EC_Gel_25 20131212_LVN_TVACVAEA120705_LVN_EC_Gel_26	115 116	8 3	4 3	6 2	3 2	12.3 4.3	6 2	202
Q7L1Q6	Basic leucine zipper and W2 domain-containing protein 1	48.043	20131212_LVN_TVACVAEA120705_LVN_IC_Gel_52 20131212_LVN_TVACVAEA120705_LVN_IC_Gel_53	53 348	14 31	2 18	9 12	2 8	20 26.3	9 12	372
Q9Y6E2	Basic leucine zipper and W2 domain-containing protein 2	48.162	20131212_LVN_TVACVAEA120705_LVN_IC_Gel_53	231	13	11	6	6	13.6	6	231
Q07817	Bcl-2-like protein 1	26.049	20131212_LVN_TVACVAEA120705_LVN_IC_Gel_57 20131212_LVN_TVACVAEA120705_LVN_IC_Gel_58	96 178	6 11	4 9	3 4	2 3	12 15.5	3 4	247
O15155	BET1 homolog	13.289	20131212_LVN_TVACVAEA120705_LVN_IC_Gel_61 20131212_LVN_TVACVAEA120705_LVN_IC_Gel_62	70 65	2 1	2 1	2 1	2 1	24.6 15.3	2 1	105
P15291	Beta-1,4-galactosyltransferase 1	43.92	20131212_LVN_TVACVAEA120705_LVN_EC_Gel_27 20131212_LVN_TVACVAEA120705_LVN_IC_Gel_50	72 45	2 1	2 1	1 1	1 1	2 2.8	1 1	92
Q13884	Beta-1-syntrophin	58.061	20131212_LVN_TVACVAEA120705_LVN_IC_Gel_50 20131212_LVN_TVACVAEA120705_LVN_IC_Gel_51	57 52	13 12	4 2	7 8	4 2	11.7 17.5	5 8	78
P49407	Beta-arrestin-1	47.066	20131212_LVN_TVACVAEA120705_LVN_IC_Gel_51	81	4	2	3	1	10.8	3	81
Q8WYA6	Beta-catenin-like protein 1	65.173	20131212_LVN_TVACVAEA120705_LVN_IC_Gel_49	61	8	4	7	3	11.5	7	61
P42025	Beta-centractin	42.293	20131212_LVN_TVACVAEA120705_LVN_IC_Gel_52	146	16	6	8	5	25	8	145
P16278	Beta-galactosidase	76.075	20131212_LVN_TVACVAEA120705_LVN_IC_Gel_49 20131212_LVN_TVACVAEA120705_LVN_IC_Gel_50 20131212_LVN_TVACVAEA120705_LVN_IC_Gel_51	180 825 218	10 40 14	6 28 9	6 12 6	4 9 5	11.5 21.9 11.4	6 12 6	1163
P15907	Beta-galactoside alpha-2,6-sialyltransferase 1	46.605	20131212_LVN_TVACVAEA120705_LVN_EC_Gel_29 20131212_LVN_TVACVAEA120705_LVN_IC_Gel_51 20131212_LVN_TVACVAEA120705_LVN_IC_Gel_52	175 51 61	4 6 2	4 1 2	3 3 1	3 1 1	9.4 7.4 2.7	3 3 1	227
P06865	Beta-hexosaminidase subunit alpha	60.703	20131212_LVN_TVACVAEA120705_LVN_EC_Gel_26 20131212_LVN_TVACVAEA120705_LVN_IC_Gel_51	142 257	13 33	9 11	6 14	5 7	13.6 30.1	6 14	386
Q53H82	Beta-lactamase-like protein 2	32.806	20131212_LVN_TVACVAEA120705_LVN_IC_Gel_56	41	3	2	2	2	6.3	2	41
O00462	Beta-mannosidase	100.895	20131212_LVN_TVACVAEA120705_LVN_EC_Gel_22 20131212_LVN_TVACVAEA120705_LVN_IC_Gel_45	76 122	7 11	2 6	5 8	2 6	6 10.7	5 8	170
Q6UXH0	Betatrophin	22.105	20131212_LVN_TVACVAEA120705_LVN_EC_Gel_34	100	5	3	1	1	5.6	1	100
O43252	Bifunctional 3'-phosphoadenosine 5'-phosphosulfate synthase 1	70.833	20131212_LVN_TVACVAEA120705_LVN_IC_Gel_49	154	13	7	9	5	16.8	9	154
Q6NYC1	Bifunctional arginine demethylase and lysyl-hydroxylase JMJD6	46.462	20131212_LVN_TVACVAEA120705_LVN_IC_Gel_52	72	4	1	4	1	10.9	4	72
Q13057	Bifunctional coenzyme A synthase	62.329	20131212_LVN_TVACVAEA120705_LVN_IC_Gel_49 20131212_LVN_TVACVAEA120705_LVN_IC_Gel_50	75 126	4 8	3 5	4 5	3 3	8.5 12.1	4 5	179
P34913	Bifunctional epoxide hydrolase 2	62.616	20131212_LVN_TVACVAEA120705_LVN_IC_Gel_50	30	3	2	3	2	9.4	3	30
P07814	Bifunctional glutamate/proline--tRNA ligase	170.591	20131212_LVN_TVACVAEA120705_LVN_IC_Gel_41 20131212_LVN_TVACVAEA120705_LVN_IC_Gel_42 20131212_LVN_TVACVAEA120705_LVN_IC_Gel_43 20131212_LVN_TVACVAEA120705_LVN_IC_Gel_44 20131212_LVN_TVACVAEA120705_LVN_IC_Gel_49 20131212_LVN_TVACVAEA120705_LVN_IC_Gel_50 20131212_LVN_TVACVAEA120705_LVN_IC_Gel_53	70 436 336 25 41 51 48	3 32 27 3 3 5 3	2 21 16 1 1 2 1	3 19 19 3 3 4 3	2 12 11 1 1 2 1	2.4 13.2 14 2.4 2.6 2.9 1.9	3 19 19 3 3 4 3	846
P13995	Bifunctional methylenetetrahydrofolate dehydrogenase/cyclohydrolase, mitochondrial	37.895	20131212_LVN_TVACVAEA120705_LVN_IC_Gel_55	161	5	4	2	2	6.6	2	161
Q14032	Bile acid-CoA:amino acid N-acyltransferase	46.299	20131212_LVN_TVACVAEA120705_LVN_IC_Gel_52 20131212_LVN_TVACVAEA120705_LVN_IC_Gel_53	103 81	7 7	4 3	5 4	3 2	12 11.7	5 4	155
O95342	Bile salt export pump	146.407	20131212_LVN_TVACVAEA120705_LVN_IC_Gel_42	142	3	1	3	1	3.2	3	142
P19835	Bile salt-activated lipase	79.322	20131212_LVN_TVACVAEA120705_LVN_EC_Gel_22	40	1	1	1	1	1.6	1	40
P53004	Biliverdin reductase A	33.428	20131212_LVN_TVACVAEA120705_LVN_IC_Gel_54 20131212_LVN_TVACVAEA120705_LVN_IC_Gel_55	486 64	38 2	20 2	13 2	6 2	43.2 7.4	13 2	525
P78537	Biogenesis of lysosome-related organelles complex 1 subunit 1	17.263	20131212_LVN_TVACVAEA120705_LVN_IC_Gel_62	49	1	1	1	1	7.2	1	49
P43251	Biotinidase	61.133	20131212_LVN_TVACVAEA120705_LVN_EC_Gel_24 20131212_LVN_TVACVAEA120705_LVN_EC_Gel_25	163 45	4 4	4 3	3 3	3 2	6.4 5.2	3 3	177
Q13867	Bleomycin hydrolase	52.562	20131212_LVN_TVACVAEA120705_LVN_IC_Gel_52	71	9	2	4	2	12.1	4	71
Q9H3K6	BolA-like protein 2	10.117	20131212_LVN_TVACVAEA120705_LVN_IC_Gel_62 20131212_LVN_TVACVAEA120705_LVN_IC_Gel_63	144 101	11 4	5 4	4 1	3 1	47.7 10.5	4 1	216
P54687	Branched-chain-amino-acid aminotransferase, cytosolic	42.966	20131212_LVN_TVACVAEA120705_LVN_IC_Gel_53	30	12	2	5	2	11.4	5	31
Q9NXR7	BRCA1-A complex subunit BRE	43.552	20131212_LVN_TVACVAEA120705_LVN_IC_Gel_53	119	5	3	2	1	7.3	2	119
Q9P287	BRCA2 and CDKN1A-interacting protein	35.979	20131212_LVN_TVACVAEA120705_LVN_IC_Gel_52 20131212_LVN_TVACVAEA120705_LVN_IC_Gel_53	47 227	2 15	1 6	2 8	1 4	12.4 29.6	2 8	246
P51587	Breast cancer type 2 susceptibility protein	384.225	20131212_LVN_TVACVAEA120705_LVN_IC_Gel_52	35	7	1	5	1	1.6	5	35
Q8WY22	BRI3-binding protein	27.836	20131212_LVN_TVACVAEA120705_LVN_IC_Gel_60	122	5	4	2	2	14.3	2	122
Q15018	BRISC complex subunit Abro1	46.901	20131212_LVN_TVACVAEA120705_LVN_IC_Gel_51	47	2	1	2	1	5.5	2	47
Q9NXV2	BTB/POZ domain-containing protein KCTD5	26.093	20131212_LVN_TVACVAEA120705_LVN_IC_Gel_57	38	1	1	1	1	5.1	1	38
Q16663	C-C motif chemokine 15	12.248	20131212_LVN_TVACVAEA120705_LVN_EC_Gel_37 20131212_LVN_TVACVAEA120705_LVN_EC_Gel_38	42 50	1 1	1 1	1 1	1 1	16.8 16.8	1 1	60
O60271	C-Jun-amino-terminal kinase-interacting protein 4	146.205	20131212_LVN_TVACVAEA120705_LVN_IC_Gel_42	57	4	1	3	1	2.6	2	57
Q8IY22	C-Maf-inducing protein	86.331	20131212_LVN_TVACVAEA120705_LVN_IC_Gel_47	33	4	2	4	2	5	4	33
Q99417	C-Myc-binding protein	11.967	20131212_LVN_TVACVAEA120705_LVN_IC_Gel_62	41	1	1	1	1	10.7	1	41
Q13363	C-terminal-binding protein 1	47.535	20131212_LVN_TVACVAEA120705_LVN_IC_Gel_52	123	9	7	6	5	19.5	6	123
A6NLJ0	C2 calcium-dependent domain-containing protein 4B	38.769	20131212_LVN_TVACVAEA120705_LVN_IC_Gel_44	30	1	1	1	1	2.2	1	30
O75844	CAAX prenyl protease 1 homolog	54.813	20131212_LVN_TVACVAEA120705_LVN_IC_Gel_40 20131212_LVN_TVACVAEA120705_LVN_IC_Gel_54	30 45	1 1	1 1	1 1	1 1	1.7 4.2	1 1	45
P27708	CAD protein	242.984	20131212_LVN_TVACVAEA120705_LVN_IC_Gel_41	127	7	6	6	5	3.5	6	127
Q99653	Calcineurin B homologous protein 1	22.456	20131212_LVN_TVACVAEA120705_LVN_IC_Gel_61	100	3	2	3	2	21.5	3	100
Q96BS2	Calcineurin B homologous protein 3	24.75	20131212_LVN_TVACVAEA120705_LVN_IC_Gel_58	36	2	1	2	1	11.7	2	36
P63098	Calcineurin subunit B type 1	19.3	20131212_LVN_TVACVAEA120705_LVN_IC_Gel_62	59	1	1	1	1	5.9	1	59
Q9BRF8	Calcineurin-like phosphoesterase domain-containing protein 1	35.548	20131212_LVN_TVACVAEA120705_LVN_EC_Gel_30 20131212_LVN_TVACVAEA120705_LVN_EC_Gel_31 20131212_LVN_TVACVAEA120705_LVN_IC_Gel_40 20131212_LVN_TVACVAEA120705_LVN_IC_Gel_41 20131212_LVN_TVACVAEA120705_LVN_IC_Gel_55 20131212_LVN_TVACVAEA120705_LVN_IC_Gel_56 20131212_LVN_TVACVAEA120705_LVN_IC_Gel_57 20131212_LVN_TVACVAEA120705_LVN_IC_Gel_58	317 215 75 33 194 392 164 127	16 6 1 1 6 14 6 3	14 6 1 1 6 13 6 3	5 4 1 1 3 4 2 2	5 4 1 1 3 4 2 2	15.6 13.1 3.5 3.5 9.9 13.1 6.7 7	5 4 1 1 3 4 2 2	1318
Q8IYU8	Calcium uptake protein 2, mitochondrial	49.666	20131212_LVN_TVACVAEA120705_LVN_IC_Gel_53	97	2	1	2	1	8.5	2	97
Q6NUK1	Calcium-binding mitochondrial carrier protein SCaMC-1	53.354	20131212_LVN_TVACVAEA120705_LVN_IC_Gel_53	47	12	2	9	2	19.3	9	47
Q9Y376	Calcium-binding protein 39	39.869	20131212_LVN_TVACVAEA120705_LVN_IC_Gel_54	184	20	9	11	4	28.7	11	184
Q9H9S4	Calcium-binding protein 39-like	39.088	20131212_LVN_TVACVAEA120705_LVN_IC_Gel_54	88	10	4	6	2	16.3	6	88
Q9Y2V2	Calcium-regulated heat stable protein 1	15.892	20131212_LVN_TVACVAEA120705_LVN_IC_Gel_59 20131212_LVN_TVACVAEA120705_LVN_IC_Gel_60 20131212_LVN_TVACVAEA120705_LVN_IC_Gel_61	138 101 50	12 8 1	6 4 1	4 3 1	2 1 1	30.6 25.9 10.9	4 3 1	235
Q14012	Calcium/calmodulin-dependent protein kinase type 1	41.337	20131212_LVN_TVACVAEA120705_LVN_IC_Gel_53	26	1	1	1	1	2.7	1	26
Q13557	Calcium/calmodulin-dependent protein kinase type II subunit delta	56.369	20131212_LVN_TVACVAEA120705_LVN_IC_Gel_52	79	10	3	6	3	12	4	79
Q9HB71	Calcyclin-binding protein	26.21	20131212_LVN_TVACVAEA120705_LVN_IC_Gel_57	365	16	14	8	8	41.7	8	441
Q05682	Caldesmon	93.231	20131212_LVN_TVACVAEA120705_LVN_IC_Gel_49	40	4	1	2	1	2.4	1	40
O14967	Calmegin	70.039	20131212_LVN_TVACVAEA120705_LVN_IC_Gel_46	170	4	2	3	2	5.7	3	169
Q9NZT1	Calmodulin-like protein 5	15.893	20131212_LVN_TVACVAEA120705_LVN_EC_Gel_38	42	1	1	1	1	5.5	1	42
P07384	Calpain-1 catalytic subunit	81.89	20131212_LVN_TVACVAEA120705_LVN_IC_Gel_48	347	12	12	7	7	13.9	7	347
P17655	Calpain-2 catalytic subunit	79.995	20131212_LVN_TVACVAEA120705_LVN_IC_Gel_54	26	3	1	2	1	2.7	2	27
Q9Y6W3	Calpain-7	92.652	20131212_LVN_TVACVAEA120705_LVN_IC_Gel_47	92	10	3	5	2	9.2	5	92
Q99439	Calponin-2	33.697	20131212_LVN_TVACVAEA120705_LVN_IC_Gel_54 20131212_LVN_TVACVAEA120705_LVN_IC_Gel_55 20131212_LVN_TVACVAEA120705_LVN_IC_Gel_58	272 75 63	12 4 4	10 3 2	5 2 2	5 1 2	21.4 6.1 7.1	5 2 2	454
Q15417	Calponin-3	36.414	20131212_LVN_TVACVAEA120705_LVN_IC_Gel_54 20131212_LVN_TVACVAEA120705_LVN_IC_Gel_57 20131212_LVN_TVACVAEA120705_LVN_IC_Gel_60 20131212_LVN_TVACVAEA120705_LVN_IC_Gel_61 20131212_LVN_TVACVAEA120705_LVN_IC_Gel_62	798 59 63 67 60	45 3 3 3 3	30 1 2 3 2	11 2 2 2 2	8 1 2 2 1	43.2 7.3 6.7 6.7 5.2	11 2 2 2 2	1000
O94985	Calsyntenin-1	109.793	20131212_LVN_TVACVAEA120705_LVN_EC_Gel_22 20131212_LVN_TVACVAEA120705_LVN_EC_Gel_23	171 106	8 5	6 3	7 3	6 1	8.7 2.7	7 3	245
Q9BQT9	Calsyntenin-3	106.098	20131212_LVN_TVACVAEA120705_LVN_EC_Gel_22 20131212_LVN_TVACVAEA120705_LVN_EC_Gel_23	119 61	4 1	4 1	3 1	3 1	3.5 1	3 1	154
P17612	cAMP-dependent protein kinase catalytic subunit alpha	40.59	20131212_LVN_TVACVAEA120705_LVN_IC_Gel_53 20131212_LVN_TVACVAEA120705_LVN_IC_Gel_54	77 214	2 17	2 8	1 8	1 4	3.4 25.6	1 8	266
P10644	cAMP-dependent protein kinase type I-alpha regulatory subunit	42.982	20131212_LVN_TVACVAEA120705_LVN_IC_Gel_52	85	8	2	6	2	13.9	3	85
P13861	cAMP-dependent protein kinase type II-alpha regulatory subunit	45.518	20131212_LVN_TVACVAEA120705_LVN_IC_Gel_51 20131212_LVN_TVACVAEA120705_LVN_IC_Gel_52 20131212_LVN_TVACVAEA120705_LVN_IC_Gel_53	120 116 45	13 17 1	6 6 1	9 11 1	5 6 1	27 31.7 2.7	8 9 1	221
Q9BSD7	Cancer-related nucleoside-triphosphatase	20.713	20131212_LVN_TVACVAEA120705_LVN_IC_Gel_60	107	6	4	4	2	28.4	4	107
P30622	CAP-Gly domain-containing linker protein 1	162.246	20131212_LVN_TVACVAEA120705_LVN_IC_Gel_42	28	2	1	2	1	1.5	2	39
Q8N1G2	Cap-specific mRNA (nucleoside-2'-O-)-methyltransferase 1	95.321	20131212_LVN_TVACVAEA120705_LVN_IC_Gel_45	65	6	2	5	2	6	5	64
Q14444	Caprin-1	78.366	20131212_LVN_TVACVAEA120705_LVN_IC_Gel_44 20131212_LVN_TVACVAEA120705_LVN_IC_Gel_45 20131212_LVN_TVACVAEA120705_LVN_IC_Gel_47 20131212_LVN_TVACVAEA120705_LVN_IC_Gel_49 20131212_LVN_TVACVAEA120705_LVN_IC_Gel_50 20131212_LVN_TVACVAEA120705_LVN_IC_Gel_51 20131212_LVN_TVACVAEA120705_LVN_IC_Gel_54 20131212_LVN_TVACVAEA120705_LVN_IC_Gel_59	73 97 86 73 37 35 46 76	2 6 2 5 6 4 4 2	1 3 2 2 2 1 1 2	2 4 1 3 4 3 3 2	1 2 1 1 2 1 1 2	2.7 7.3 1.6 5.6 6.3 4.7 4.8 3.2	2 4 1 3 4 3 3 2	324
P31327	Carbamoyl-phosphate synthase [ammonia], mitochondrial	164.939	20131212_LVN_TVACVAEA120705_LVN_IC_Gel_43	195	10	7	6	5	3.9	6	195
Q8N1Q1	Carbonic anhydrase 13	29.443	20131212_LVN_TVACVAEA120705_LVN_IC_Gel_56	49	1	1	1	1	4.6	1	49
Q8N4T8	Carbonyl reductase family member 4	25.301	20131212_LVN_TVACVAEA120705_LVN_IC_Gel_58	269	13	8	6	5	38	6	269
P16152	Carbonyl reductase [NADPH] 1	30.375	20131212_LVN_TVACVAEA120705_LVN_IC_Gel_55	168	10	6	5	3	23.5	5	168
Q96DG6	Carboxymethylenebutenolidase homolog	28.048	20131212_LVN_TVACVAEA120705_LVN_IC_Gel_57	37	4	2	2	1	6.9	2	37
Q96IY4	Carboxypeptidase B2	48.424	20131212_LVN_TVACVAEA120705_LVN_EC_Gel_27	66	1	1	1	1	2.8	1	66
O75976	Carboxypeptidase D	152.931	20131212_LVN_TVACVAEA120705_LVN_IC_Gel_42 20131212_LVN_TVACVAEA120705_LVN_IC_Gel_49	91 28	3 5	3 1	3 4	3 1	2.7 2.8	3 4	91
P16870	Carboxypeptidase E	53.151	20131212_LVN_TVACVAEA120705_LVN_EC_Gel_20 20131212_LVN_TVACVAEA120705_LVN_EC_Gel_27 20131212_LVN_TVACVAEA120705_LVN_EC_Gel_30 20131212_LVN_TVACVAEA120705_LVN_EC_Gel_32 20131212_LVN_TVACVAEA120705_LVN_EC_Gel_33 20131212_LVN_TVACVAEA120705_LVN_EC_Gel_34	59 338 287 83 128 55	1 48 21 2 3 1	1 16 18 2 3 1	1 12 7 1 2 1	1 8 7 1 2 1	2.7 32.8 20.2 2.7 4.4 2.7	1 12 7 1 2 1	798
P15169	Carboxypeptidase N catalytic chain	52.286	20131212_LVN_TVACVAEA120705_LVN_EC_Gel_28	22	1	1	1	1	2	1	0
P22792	Carboxypeptidase N subunit 2	60.557	20131212_LVN_TVACVAEA120705_LVN_EC_Gel_23 20131212_LVN_TVACVAEA120705_LVN_EC_Gel_24 20131212_LVN_TVACVAEA120705_LVN_EC_Gel_25	187 212 62	9 13 3	7 9 1	4 5 2	3 4 1	7.5 12.8 4.4	4 5 2	402
Q9Y646	Carboxypeptidase Q	51.888	20131212_LVN_TVACVAEA120705_LVN_IC_Gel_50 20131212_LVN_TVACVAEA120705_LVN_IC_Gel_51	25 110	3 9	1 6	2 6	1 3	3.6 16.9	2 6	112
P13688	Carcinoembryonic antigen-related cell adhesion molecule 1	57.56	20131212_LVN_TVACVAEA120705_LVN_IC_Gel_44	55	2	2	2	2	5.7	2	62
P31997	Carcinoembryonic antigen-related cell adhesion molecule 8	38.154	20131212_LVN_TVACVAEA120705_LVN_IC_Gel_45	33	2	1	2	1	6	2	0
P43155	Carnitine O-acetyltransferase	70.858	20131212_LVN_TVACVAEA120705_LVN_IC_Gel_50	519	32	25	14	12	24.8	14	517
O75718	Cartilage-associated protein	46.562	20131212_LVN_TVACVAEA120705_LVN_IC_Gel_52	53	6	1	4	1	9.5	4	53
Q8N752	Casein kinase I isoform alpha-like	39.086	20131212_LVN_TVACVAEA120705_LVN_IC_Gel_55	42	1	1	1	1	3	1	42
P68400	Casein kinase II subunit alpha	45.144	20131212_LVN_TVACVAEA120705_LVN_IC_Gel_53	209	21	8	9	4	26.6	9	209
P19784	Casein kinase II subunit alpha'	41.213	20131212_LVN_TVACVAEA120705_LVN_IC_Gel_54	181	13	4	7	3	23.4	7	181
Q9H078	Caseinolytic peptidase B protein homolog	78.729	20131212_LVN_TVACVAEA120705_LVN_IC_Gel_51	207	13	5	8	4	15.4	8	207
P42575	Caspase-2	50.685	20131212_LVN_TVACVAEA120705_LVN_EC_Gel_30	30	1	1	1	1	1.8	1	0
Q14790	Caspase-8	55.391	20131212_LVN_TVACVAEA120705_LVN_IC_Gel_51	56	8	3	6	3	14.8	6	58
P35221	Catenin alpha-1	100.071	20131212_LVN_TVACVAEA120705_LVN_IC_Gel_45	279	17	12	13	10	19	12	279
P35222	Catenin beta-1	85.497	20131212_LVN_TVACVAEA120705_LVN_IC_Gel_47 20131212_LVN_TVACVAEA120705_LVN_IC_Gel_48	208 229	14 9	10 7	9 4	7 3	14.6 7	9 4	406
P07711	Cathepsin L1	37.564	20131212_LVN_TVACVAEA120705_LVN_EC_Gel_28 20131212_LVN_TVACVAEA120705_LVN_EC_Gel_29 20131212_LVN_TVACVAEA120705_LVN_IC_Gel_63	54 140 88	4 6 1	2 4 1	2 3 1	2 2 1	7.8 10.2 4.2	2 2 1	229
Q86XQ3	Cation channel sperm-associated protein 3	46.422	20131212_LVN_TVACVAEA120705_LVN_IC_Gel_47	38	4	1	2	1	5	2	38
P20645	Cation-dependent mannose-6-phosphate receptor	30.993	20131212_LVN_TVACVAEA120705_LVN_IC_Gel_52	49	1	1	1	1	2.9	1	49
P11717	Cation-independent mannose-6-phosphate receptor	274.375	20131212_LVN_TVACVAEA120705_LVN_IC_Gel_40 20131212_LVN_TVACVAEA120705_LVN_IC_Gel_41 20131212_LVN_TVACVAEA120705_LVN_IC_Gel_42	48 651 299	1 45 12	1 34 9	1 23 9	1 18 6	0.4 8.8 3.9	1 23 9	943
Q96Q11	CCA tRNA nucleotidyltransferase 1, mitochondrial	50.128	20131212_LVN_TVACVAEA120705_LVN_IC_Gel_52	117	12	4	6	3	18.4	6	117
Q9UKZ1	CCR4-NOT transcription complex subunit 11	55.215	20131212_LVN_TVACVAEA120705_LVN_IC_Gel_52	43	2	1	2	1	4.1	2	43
Q13740	CD166 antigen	65.102	20131212_LVN_TVACVAEA120705_LVN_IC_Gel_44 20131212_LVN_TVACVAEA120705_LVN_IC_Gel_45	104 193	7 10	4 7	6 5	3 4	11.8 13.9	6 5	274
P13987	CD59 glycoprotein	14.177	20131212_LVN_TVACVAEA120705_LVN_EC_Gel_32 20131212_LVN_TVACVAEA120705_LVN_EC_Gel_33 20131212_LVN_TVACVAEA120705_LVN_EC_Gel_34 20131212_LVN_TVACVAEA120705_LVN_IC_Gel_58 20131212_LVN_TVACVAEA120705_LVN_IC_Gel_59 20131212_LVN_TVACVAEA120705_LVN_IC_Gel_60 20131212_LVN_TVACVAEA120705_LVN_IC_Gel_61	59 89 109 81 108 76 65	1 2 4 2 5 2 1	1 2 3 2 4 2 1	1 1 1 1 2 1 1	1 1 1 1 2 1 1	6.3 6.3 6.3 6.3 15.6 6.3 6.3	1 1 1 1 2 1 1	389
P14209	CD99 antigen	18.848	20131212_LVN_TVACVAEA120705_LVN_IC_Gel_58	62	1	1	1	1	5.4	1	62
Q9NZ45	CDGSH iron-sulfur domain-containing protein 1	12.199	20131212_LVN_TVACVAEA120705_LVN_IC_Gel_62	68	1	1	1	1	12	1	68
Q8N5K1	CDGSH iron-sulfur domain-containing protein 2	15.278	20131212_LVN_TVACVAEA120705_LVN_IC_Gel_61	228	11	7	5	4	41.5	5	228
Q96JB5	CDK5 regulatory subunit-associated protein 3	56.921	20131212_LVN_TVACVAEA120705_LVN_IC_Gel_49	53	7	1	5	1	10.7	5	53
Q9NXV6	CDKN2A-interacting protein	61.125	20131212_LVN_TVACVAEA120705_LVN_IC_Gel_49	109	4	3	4	3	8.1	4	109
Q9BY67	Cell adhesion molecule 1	48.509	20131212_LVN_TVACVAEA120705_LVN_IC_Gel_44 20131212_LVN_TVACVAEA120705_LVN_IC_Gel_45	42 57	2 3	1 2	1 2	1 2	2 5	1 2	72
Q8N163	Cell cycle and apoptosis regulator protein 2	102.902	20131212_LVN_TVACVAEA120705_LVN_IC_Gel_43 20131212_LVN_TVACVAEA120705_LVN_IC_Gel_44	46 110	5 5	2 3	4 4	2 3	5.3 4.1	4 4	125
Q92600	Cell differentiation protein RCD1 homolog	33.631	20131212_LVN_TVACVAEA120705_LVN_IC_Gel_57	110	4	2	2	1	7	2	110
P60953	Cell division control protein 42 homolog	21.259	20131212_LVN_TVACVAEA120705_LVN_IC_Gel_60 20131212_LVN_TVACVAEA120705_LVN_IC_Gel_61	567 168	26 5	24 5	8 2	7 2	48.2 14.1	8 2	715
Q99459	Cell division cycle 5-like protein	92.251	20131212_LVN_TVACVAEA120705_LVN_IC_Gel_45	116	12	5	9	5	14	9	116
Q8IX12	Cell division cycle and apoptosis regulator protein 1	132.821	20131212_LVN_TVACVAEA120705_LVN_IC_Gel_43 20131212_LVN_TVACVAEA120705_LVN_IC_Gel_60	90 25	5 10	4 1	5 7	4 1	4.3 5	5 7	90
O75794	Cell division cycle protein 123 homolog	39.135	20131212_LVN_TVACVAEA120705_LVN_IC_Gel_53	63	2	2	1	1	3	1	63
Q9NX58	Cell growth-regulating nucleolar protein	43.615	20131212_LVN_TVACVAEA120705_LVN_IC_Gel_53	222	12	7	7	5	20.3	7	222
P62633	Cellular nucleic acid-binding protein	19.463	20131212_LVN_TVACVAEA120705_LVN_IC_Gel_60	108	8	5	4	4	23.2	4	108
P41208	Centrin-2	19.738	20131212_LVN_TVACVAEA120705_LVN_IC_Gel_61	219	4	3	3	2	21.5	3	219
Q7Z7K6	Centromere protein V	29.946	20131212_LVN_TVACVAEA120705_LVN_IC_Gel_54	29	2	1	2	1	11.6	2	29
Q02224	Centromere-associated protein E	316.415	20131212_LVN_TVACVAEA120705_LVN_EC_Gel_35	34	15	1	2	1	0.7	2	34
O43264	Centromere/kinetochore protein zw10 homolog	88.829	20131212_LVN_TVACVAEA120705_LVN_IC_Gel_47	37	4	1	3	1	4.5	3	37
Q6ZU80	Centrosomal protein of 128 kDa	128.015	20131212_LVN_TVACVAEA120705_LVN_IC_Gel_62	35	2	1	2	1	2.1	2	35
O15078	Centrosomal protein of 290 kDa	290.386	20131212_LVN_TVACVAEA120705_LVN_IC_Gel_62	35	5	1	5	1	1.6	5	0
Q96G23	Ceramide synthase 2	44.876	20131212_LVN_TVACVAEA120705_LVN_IC_Gel_40 20131212_LVN_TVACVAEA120705_LVN_IC_Gel_41	71 66	1 2	1 1	1 2	1 1	4.2 7.1	1 2	108
Q8NI60	Chaperone activity of bc1 complex-like, mitochondrial	71.95	20131212_LVN_TVACVAEA120705_LVN_IC_Gel_51	347	27	14	10	6	19.9	10	347
Q9HD42	Charged multivesicular body protein 1a	21.703	20131212_LVN_TVACVAEA120705_LVN_IC_Gel_57	72	10	7	4	3	17.3	4	72
Q7LBR1	Charged multivesicular body protein 1b	22.109	20131212_LVN_TVACVAEA120705_LVN_IC_Gel_44 20131212_LVN_TVACVAEA120705_LVN_IC_Gel_57	30 108	2 8	1 4	1 4	1 2	6 15.1	1 4	113
Q9H444	Charged multivesicular body protein 4b	24.95	20131212_LVN_TVACVAEA120705_LVN_IC_Gel_55	96	2	1	2	1	11.2	2	96
Q9BWS9	Chitinase domain-containing protein 1	44.941	20131212_LVN_TVACVAEA120705_LVN_EC_Gel_29 20131212_LVN_TVACVAEA120705_LVN_IC_Gel_53	225 72	9 3	6 1	4 2	3 1	10.9 5.9	4 2	272
Q9BT22	Chitobiosyldiphosphodolichol beta-mannosyltransferase	52.518	20131212_LVN_TVACVAEA120705_LVN_IC_Gel_52	53	3	1	2	1	7.3	2	53
Q8NE62	Choline dehydrogenase, mitochondrial	65.358	20131212_LVN_TVACVAEA120705_LVN_IC_Gel_50	234	21	11	9	4	17.2	9	234
P49585	Choline-phosphate cytidylyltransferase A	41.731	20131212_LVN_TVACVAEA120705_LVN_IC_Gel_53	78	11	5	7	4	26.4	7	77
P06276	Cholinesterase	68.418	20131212_LVN_TVACVAEA120705_LVN_EC_Gel_21 20131212_LVN_TVACVAEA120705_LVN_EC_Gel_24	28 78	1 2	1 2	1 1	1 1	1.8 1.8	1 1	80
P83916	Chromobox protein homolog 1	21.418	20131212_LVN_TVACVAEA120705_LVN_IC_Gel_59	624	10	9	3	2	21.1	3	1377
Q13185	Chromobox protein homolog 3	20.811	20131212_LVN_TVACVAEA120705_LVN_IC_Gel_59 20131212_LVN_TVACVAEA120705_LVN_IC_Gel_60	629 1023	15 27	12 21	6 7	4 5	32.2 33.3	6 7	1624
P45973	Chromobox protein homolog 5	22.225	20131212_LVN_TVACVAEA120705_LVN_IC_Gel_59	229	11	8	7	6	35.1	7	229
Q969X6	Cirhin	76.89	20131212_LVN_TVACVAEA120705_LVN_IC_Gel_49	83	2	2	1	1	1.9	1	83
Q8N0X4	Citrate lyase subunit beta-like protein, mitochondrial	37.359	20131212_LVN_TVACVAEA120705_LVN_IC_Gel_56	71	3	2	2	1	5.9	2	71
O60641	Clathrin coat assembly protein AP180	92.502	20131212_LVN_TVACVAEA120705_LVN_IC_Gel_51	35	2	1	2	1	2.8	2	0
P53675	Clathrin heavy chain 2	187.03	20131212_LVN_TVACVAEA120705_LVN_IC_Gel_48	154	13	5	4	2	2.4	4	0
Q14677	Clathrin interactor 1	68.259	20131212_LVN_TVACVAEA120705_LVN_IC_Gel_47 20131212_LVN_TVACVAEA120705_LVN_IC_Gel_49	168 54	13 1	7 1	8 1	5 1	16.3 1.8	8 1	195
P09496	Clathrin light chain A	27.077	20131212_LVN_TVACVAEA120705_LVN_IC_Gel_55	148	6	6	3	3	9.3	3	148
P09497	Clathrin light chain B	25.19	20131212_LVN_TVACVAEA120705_LVN_IC_Gel_56	154	5	3	2	2	8.3	2	154
P56747	Claudin-6	23.292	20131212_LVN_TVACVAEA120705_LVN_IC_Gel_60	82	5	3	2	2	10	2	83
Q10570	Cleavage and polyadenylation specificity factor subunit 1	160.884	20131212_LVN_TVACVAEA120705_LVN_IC_Gel_43	41	3	1	3	1	2.3	3	57
Q9P2I0	Cleavage and polyadenylation specificity factor subunit 2	88.487	20131212_LVN_TVACVAEA120705_LVN_IC_Gel_45	96	13	5	9	4	15.3	9	96
O43809	Cleavage and polyadenylation specificity factor subunit 5	26.227	20131212_LVN_TVACVAEA120705_LVN_IC_Gel_57 20131212_LVN_TVACVAEA120705_LVN_IC_Gel_58	63 672	2 32	2 25	1 12	1 9	4 51.5	1 12	707
Q16630	Cleavage and polyadenylation specificity factor subunit 6	59.21	20131212_LVN_TVACVAEA120705_LVN_IC_Gel_49 20131212_LVN_TVACVAEA120705_LVN_IC_Gel_58	188 72	7 3	5 2	4 2	3 1	9.1 4.5	4 2	232
Q8N684	Cleavage and polyadenylation specificity factor subunit 7	52.05	20131212_LVN_TVACVAEA120705_LVN_IC_Gel_50	76	8	4	5	4	11.9	5	76
P33240	Cleavage stimulation factor subunit 2	60.959	20131212_LVN_TVACVAEA120705_LVN_IC_Gel_49 20131212_LVN_TVACVAEA120705_LVN_IC_Gel_54	35 42	4 2	1 1	3 2	1 1	5 6.4	3 2	49
Q12996	Cleavage stimulation factor subunit 3	82.922	20131212_LVN_TVACVAEA120705_LVN_IC_Gel_47	261	14	6	6	4	8.8	6	261
O75153	Clustered mitochondria protein homolog	146.67	20131212_LVN_TVACVAEA120705_LVN_IC_Gel_43	115	7	3	6	2	4.5	6	115
Q6UXG3	CMRF35-like molecule 9	36.06	20131212_LVN_TVACVAEA120705_LVN_EC_Gel_26 20131212_LVN_TVACVAEA120705_LVN_EC_Gel_27 20131212_LVN_TVACVAEA120705_LVN_EC_Gel_28	26 27 24	3 3 4	1 2 1	1 1 2	1 1 1	2.1 2.1 5.4	1 1 2	24
P12259	Coagulation factor V	251.703	20131212_LVN_TVACVAEA120705_LVN_EC_Gel_19 20131212_LVN_TVACVAEA120705_LVN_EC_Gel_20 20131212_LVN_TVACVAEA120705_LVN_EC_Gel_21	51 97 50	1 2 6	1 2 2	1 1 4	1 1 2	0.5 0.5 2.4	1 1 4	141
P00742	Coagulation factor X	54.732	20131212_LVN_TVACVAEA120705_LVN_IC_Gel_49	37	3	1	3	1	5.5	3	37
P03951	Coagulation factor XI	70.109	20131212_LVN_TVACVAEA120705_LVN_EC_Gel_25	36	2	1	2	1	3.5	2	36
P05160	Coagulation factor XIII B chain	75.511	20131212_LVN_TVACVAEA120705_LVN_EC_Gel_24	67	3	3	2	2	2.9	2	67
P53621	Coatomer subunit alpha	138.346	20131212_LVN_TVACVAEA120705_LVN_IC_Gel_40 20131212_LVN_TVACVAEA120705_LVN_IC_Gel_41 20131212_LVN_TVACVAEA120705_LVN_IC_Gel_42 20131212_LVN_TVACVAEA120705_LVN_IC_Gel_43 20131212_LVN_TVACVAEA120705_LVN_IC_Gel_44 20131212_LVN_TVACVAEA120705_LVN_IC_Gel_45 20131212_LVN_TVACVAEA120705_LVN_IC_Gel_46 20131212_LVN_TVACVAEA120705_LVN_IC_Gel_47 20131212_LVN_TVACVAEA120705_LVN_IC_Gel_50	451 389 118 1043 34 26 53 183 46	16 13 7 38 8 5 1 9 2	15 12 4 26 1 1 1 5 1	10 8 6 22 6 5 1 6 2	10 7 4 15 1 1 1 3 1	9.2 7.4 5.1 20.2 5.1 4 0.8 5.6 2.2	10 8 6 22 6 5 1 6 2	2131
Q9Y678	Coatomer subunit gamma-1	97.718	20131212_LVN_TVACVAEA120705_LVN_EC_Gel_30 20131212_LVN_TVACVAEA120705_LVN_IC_Gel_41 20131212_LVN_TVACVAEA120705_LVN_IC_Gel_42 20131212_LVN_TVACVAEA120705_LVN_IC_Gel_43 20131212_LVN_TVACVAEA120705_LVN_IC_Gel_45 20131212_LVN_TVACVAEA120705_LVN_IC_Gel_46 20131212_LVN_TVACVAEA120705_LVN_IC_Gel_49 20131212_LVN_TVACVAEA120705_LVN_IC_Gel_51 20131212_LVN_TVACVAEA120705_LVN_IC_Gel_52 20131212_LVN_TVACVAEA…	35 86 59 73 1351 332 67 58 52 101	3 4 2 3 56 10 3 4 3 4	1 3 1 1 42 9 1 1 1 2	2 4 2 2 24 6 3 4 3 3	1 3 1 1 18 5 1 1 1 1	2.3 4.9 2.2 2.2 39.7 7.3 3.4 5.8 4.1 3.9	2 4 2 2 24 6 3 4 3 3	2082
Q9UBF2	Coatomer subunit gamma-2	97.622	20131212_LVN_TVACVAEA120705_LVN_IC_Gel_50	113	3	2	2	1	2.9	2	0
Q96EY8	Cob(I)yrinic acid a,c-diamide adenosyltransferase, mitochondrial	27.388	20131212_LVN_TVACVAEA120705_LVN_IC_Gel_59	256	13	10	4	4	18.4	4	256
Q9BRT8	COBW domain-containing protein 1	44.068	20131212_LVN_TVACVAEA120705_LVN_IC_Gel_52	55	4	1	2	1	6.6	2	55
P23528	Cofilin-1	18.502	20131212_LVN_TVACVAEA120705_LVN_EC_Gel_35 20131212_LVN_TVACVAEA120705_LVN_EC_Gel_37 20131212_LVN_TVACVAEA120705_LVN_IC_Gel_59 20131212_LVN_TVACVAEA120705_LVN_IC_Gel_60 20131212_LVN_TVACVAEA120705_LVN_IC_Gel_61 20131212_LVN_TVACVAEA120705_LVN_IC_Gel_62	188 53 43 352 1389 48	7 3 2 15 67 1	5 2 1 8 50 1	3 3 2 8 13 1	2 2 1 3 12 1	19.9 18.1 15.1 45.8 63.9 6.6	3 3 1 7 13 1	1933
Q9Y281	Cofilin-2	18.737	20131212_LVN_TVACVAEA120705_LVN_EC_Gel_35 20131212_LVN_TVACVAEA120705_LVN_IC_Gel_61	85 359	3 30	2 22	2 6	2 6	15.1 39.8	2 6	544
Q8WUD4	Coiled-coil domain-containing protein 12	19.181	20131212_LVN_TVACVAEA120705_LVN_IC_Gel_59	63	3	1	3	1	23.5	3	63
Q96BQ5	Coiled-coil domain-containing protein 127	30.834	20131212_LVN_TVACVAEA120705_LVN_IC_Gel_57	43	2	1	2	1	7.7	2	43
Q9H6E4	Coiled-coil domain-containing protein 134	26.561	20131212_LVN_TVACVAEA120705_LVN_IC_Gel_58	179	16	10	7	6	34.1	7	179
Q96A33	Coiled-coil domain-containing protein 47	55.874	20131212_LVN_TVACVAEA120705_LVN_IC_Gel_50	572	32	18	12	7	30	12	572
Q4VC31	Coiled-coil domain-containing protein 58	16.62	20131212_LVN_TVACVAEA120705_LVN_IC_Gel_61	66	5	2	3	2	25.7	3	66
Q16204	Coiled-coil domain-containing protein 6	53.291	20131212_LVN_TVACVAEA120705_LVN_IC_Gel_49	41	7	1	4	1	7.6	4	41
Q9Y6H1	Coiled-coil-helix-coiled-coil-helix domain-containing protein 2, mitochondrial	15.513	20131212_LVN_TVACVAEA120705_LVN_IC_Gel_61	60	2	2	1	1	6.6	1	60
Q9NX63	Coiled-coil-helix-coiled-coil-helix domain-containing protein 3, mitochondrial	26.152	20131212_LVN_TVACVAEA120705_LVN_IC_Gel_57 20131212_LVN_TVACVAEA120705_LVN_IC_Gel_58	681 215	24 7	19 5	8 5	6 3	34.4 22.5	8 5	864
Q9BSY4	Coiled-coil-helix-coiled-coil-helix domain-containing protein 5	12.395	20131212_LVN_TVACVAEA120705_LVN_IC_Gel_62	45	1	1	1	1	11.8	1	45
Q9BRQ6	Coiled-coil-helix-coiled-coil-helix domain-containing protein 6, mitochondrial	26.458	20131212_LVN_TVACVAEA120705_LVN_IC_Gel_57	53	3	1	3	1	14.5	3	53
O75534	Cold shock domain-containing protein E1	88.885	20131212_LVN_TVACVAEA120705_LVN_IC_Gel_46 20131212_LVN_TVACVAEA120705_LVN_IC_Gel_47	32 167	3 18	1 9	2 13	1 7	2.1 19.2	2 13	171
Q14011	Cold-inducible RNA-binding protein	18.648	20131212_LVN_TVACVAEA120705_LVN_IC_Gel_60 20131212_LVN_TVACVAEA120705_LVN_IC_Gel_61	484 240	12 5	11 4	4 3	4 3	33.1 26.7	4 3	695
Q8N668	COMM domain-containing protein 1	21.178	20131212_LVN_TVACVAEA120705_LVN_IC_Gel_60	82	2	1	2	1	12.6	2	82
Q9UBI1	COMM domain-containing protein 3	22.151	20131212_LVN_TVACVAEA120705_LVN_IC_Gel_59	62	1	1	1	1	11.3	1	62
Q9H0A8	COMM domain-containing protein 4	21.764	20131212_LVN_TVACVAEA120705_LVN_IC_Gel_59	104	4	2	3	2	20.1	3	104
Q9GZQ3	COMM domain-containing protein 5	24.67	20131212_LVN_TVACVAEA120705_LVN_IC_Gel_58	40	5	2	3	2	13.4	3	40
Q86VX2	COMM domain-containing protein 7	22.54	20131212_LVN_TVACVAEA120705_LVN_IC_Gel_60	96	3	3	2	2	13.5	2	96
P09871	Complement C1s subcomponent	76.684	20131212_LVN_TVACVAEA120705_LVN_EC_Gel_23 20131212_LVN_TVACVAEA120705_LVN_EC_Gel_24	181 43	13 1	9 1	6 1	6 1	11 2.3	6 1	192
P07360	Complement component C8 gamma chain	22.277	20131212_LVN_TVACVAEA120705_LVN_EC_Gel_34	226	7	5	3	2	25.7	3	226
P05156	Complement factor I	65.75	20131212_LVN_TVACVAEA120705_LVN_EC_Gel_22 20131212_LVN_TVACVAEA120705_LVN_EC_Gel_24 20131212_LVN_TVACVAEA120705_LVN_EC_Gel_27 20131212_LVN_TVACVAEA120705_LVN_EC_Gel_28 20131212_LVN_TVACVAEA120705_LVN_EC_Gel_29	52 110 87 262 154	1 5 2 15 5	1 3 2 9 5	1 4 1 9 3	1 3 1 6 3	2.2 7.2 2.2 17.2 5.3	1 4 1 9 3	548
Q6PUV4	Complexin-2	15.394	20131212_LVN_TVACVAEA120705_LVN_IC_Gel_61	48	4	1	1	1	8.2	1	48
P29279	Connective tissue growth factor	38.091	20131212_LVN_TVACVAEA120705_LVN_EC_Gel_29 20131212_LVN_TVACVAEA120705_LVN_EC_Gel_33 20131212_LVN_TVACVAEA120705_LVN_EC_Gel_34 20131212_LVN_TVACVAEA120705_LVN_EC_Gel_35	54 55 337 216	2 5 17 9	1 5 15 9	2 2 5 3	1 2 5 3	4.6 6.6 14 9.5	2 2 5 3	577
Q8WTW3	Conserved oligomeric Golgi complex subunit 1	108.978	20131212_LVN_TVACVAEA120705_LVN_IC_Gel_45	64	6	1	6	1	9.7	6	64
Q14746	Conserved oligomeric Golgi complex subunit 2	83.208	20131212_LVN_TVACVAEA120705_LVN_IC_Gel_47	52	6	3	6	3	11	6	52
Q9H9E3	Conserved oligomeric Golgi complex subunit 4	89.083	20131212_LVN_TVACVAEA120705_LVN_IC_Gel_47	129	9	5	8	4	12.9	8	129
Q9Y2V7	Conserved oligomeric Golgi complex subunit 6	73.279	20131212_LVN_TVACVAEA120705_LVN_IC_Gel_49	43	4	3	3	2	4.9	3	43
P83436	Conserved oligomeric Golgi complex subunit 7	86.344	20131212_LVN_TVACVAEA120705_LVN_IC_Gel_47	43	6	2	6	2	7.8	6	43
Q96MW5	Conserved oligomeric Golgi complex subunit 8	68.424	20131212_LVN_TVACVAEA120705_LVN_IC_Gel_49	39	5	1	3	1	4.6	3	39
Q13098	COP9 signalosome complex subunit 1	55.537	20131212_LVN_TVACVAEA120705_LVN_IC_Gel_51	54	7	2	5	2	11.4	5	54
P61201	COP9 signalosome complex subunit 2	51.597	20131212_LVN_TVACVAEA120705_LVN_IC_Gel_51 20131212_LVN_TVACVAEA120705_LVN_IC_Gel_52	34 116	3 8	1 3	3 5	1 2	7.9 12.4	3 5	119
Q9UNS2	COP9 signalosome complex subunit 3	47.873	20131212_LVN_TVACVAEA120705_LVN_IC_Gel_52 20131212_LVN_TVACVAEA120705_LVN_IC_Gel_53	42 48	4 4	1 3	3 3	1 2	8 8	3 3	64
Q9BT78	COP9 signalosome complex subunit 4	46.269	20131212_LVN_TVACVAEA120705_LVN_IC_Gel_53	285	21	11	11	5	30.5	11	285
Q7L5N1	COP9 signalosome complex subunit 6	36.163	20131212_LVN_TVACVAEA120705_LVN_IC_Gel_54	124	11	5	5	3	22.3	5	124
Q9H9Q2	COP9 signalosome complex subunit 7b	29.622	20131212_LVN_TVACVAEA120705_LVN_IC_Gel_56	29	1	1	1	1	5.3	1	29
Q99627	COP9 signalosome complex subunit 8	23.226	20131212_LVN_TVACVAEA120705_LVN_IC_Gel_59 20131212_LVN_TVACVAEA120705_LVN_IC_Gel_60	34 246	1 9	1 8	1 3	1 3	4.8 18.7	1 3	257
O75131	Copine-3	60.131	20131212_LVN_TVACVAEA120705_LVN_IC_Gel_51	73	9	2	6	2	15.8	5	73
P36551	Coproporphyrinogen-III oxidase, mitochondrial	50.152	20131212_LVN_TVACVAEA120705_LVN_IC_Gel_54 20131212_LVN_TVACVAEA120705_LVN_IC_Gel_55	235 48	17 1	13 1	8 1	7 1	21.1 2.4	8 1	254
O75367	Core histone macro-H2A.1	39.617	20131212_LVN_TVACVAEA120705_LVN_IC_Gel_53 20131212_LVN_TVACVAEA120705_LVN_IC_Gel_54 20131212_LVN_TVACVAEA120705_LVN_IC_Gel_59 20131212_LVN_TVACVAEA120705_LVN_IC_Gel_60 20131212_LVN_TVACVAEA120705_LVN_IC_Gel_61	137 1183 70 35 42	9 61 3 1 2	4 48 3 1 1	4 14 2 1 1	3 13 2 1 1	15.3 45.7 11.3 5.4 5.4	4 14 2 1 1	1357
Q9P0M6	Core histone macro-H2A.2	40.058	20131212_LVN_TVACVAEA120705_LVN_IC_Gel_53	442	28	19	12	10	36.3	12	636
Q9BR76	Coronin-1B	54.235	20131212_LVN_TVACVAEA120705_LVN_IC_Gel_49	186	9	6	7	4	14.9	7	186
Q9ULV4	Coronin-1C	53.249	20131212_LVN_TVACVAEA120705_LVN_IC_Gel_51	492	34	20	16	12	31.2	15	492
Q9UQ03	Coronin-2B	54.953	20131212_LVN_TVACVAEA120705_LVN_IC_Gel_46	28	6	1	1	1	1.7	1	28
Q9NRP2	COX assembly mitochondrial protein 2 homolog	9.46	20131212_LVN_TVACVAEA120705_LVN_IC_Gel_62	23	1	1	1	1	12.7	1	23
Q7Z7K0	COX assembly mitochondrial protein homolog	12.49	20131212_LVN_TVACVAEA120705_LVN_IC_Gel_62	140	8	5	3	3	27.4	3	140
P78310	Coxsackievirus and adenovirus receptor	40.03	20131212_LVN_TVACVAEA120705_LVN_IC_Gel_52 20131212_LVN_TVACVAEA120705_LVN_IC_Gel_53	32 32	5 3	1 1	4 3	1 1	11 9.9	4 3	40
P17540	Creatine kinase S-type, mitochondrial	47.504	20131212_LVN_TVACVAEA120705_LVN_IC_Gel_53	43	2	1	1	1	3.3	1	43
P46109	Crk-like protein	33.777	20131212_LVN_TVACVAEA120705_LVN_IC_Gel_54	178	21	6	8	3	33.3	8	178
P17812	CTP synthase 1	66.69	20131212_LVN_TVACVAEA120705_LVN_IC_Gel_48	210	5	4	4	3	7.4	4	210
Q9NRF8	CTP synthase 2	65.678	20131212_LVN_TVACVAEA120705_LVN_IC_Gel_49	91	8	4	6	3	10.6	4	147
Q13616	Cullin-1	89.679	20131212_LVN_TVACVAEA120705_LVN_IC_Gel_47	245	17	11	13	9	19.6	13	245
Q13619	Cullin-4A	87.68	20131212_LVN_TVACVAEA120705_LVN_IC_Gel_47	94	8	3	7	3	9.7	7	94
Q93034	Cullin-5	90.955	20131212_LVN_TVACVAEA120705_LVN_IC_Gel_47	118	5	1	4	1	5.8	4	118
Q86VP6	Cullin-associated NEDD8-dissociated protein 1	136.376	20131212_LVN_TVACVAEA120705_LVN_IC_Gel_43 20131212_LVN_TVACVAEA120705_LVN_IC_Gel_44 20131212_LVN_TVACVAEA120705_LVN_IC_Gel_45 20131212_LVN_TVACVAEA120705_LVN_IC_Gel_47 20131212_LVN_TVACVAEA120705_LVN_IC_Gel_48 20131212_LVN_TVACVAEA120705_LVN_IC_Gel_49 20131212_LVN_TVACVAEA120705_LVN_IC_Gel_50	76 134 70 61 69 91 59	1 22 9 4 1 4 1	1 9 4 2 1 3 1	1 14 8 4 1 3 1	1 7 3 2 1 3 1	1 11.3 7 3.9 1 3.5 1	1 14 8 4 1 3 1	402
P18846	Cyclic AMP-dependent transcription factor ATF-1	29.233	20131212_LVN_TVACVAEA120705_LVN_IC_Gel_54	40	1	1	1	1	3.3	1	40
Q00535	Cyclin-dependent kinase 5	33.304	20131212_LVN_TVACVAEA120705_LVN_IC_Gel_56	70	9	3	5	2	14	4	70
P50613	Cyclin-dependent kinase 7	39.038	20131212_LVN_TVACVAEA120705_LVN_IC_Gel_54	25	1	1	1	1	4	1	25
P32929	Cystathionine gamma-lyase	44.508	20131212_LVN_TVACVAEA120705_LVN_EC_Gel_28 20131212_LVN_TVACVAEA120705_LVN_IC_Gel_52 20131212_LVN_TVACVAEA120705_LVN_IC_Gel_53	62 36 299	2 2 23	2 1 11	2 2 9	2 1 5	4.7 5.4 24.7	2 2 9	343
P01040	Cystatin-A	11.006	20131212_LVN_TVACVAEA120705_LVN_EC_Gel_36 20131212_LVN_TVACVAEA120705_LVN_IC_Gel_62	88 47	4 4	3 2	3 3	2 2	39.8 23.5	3 3	108
P04080	Cystatin-B	11.14	20131212_LVN_TVACVAEA120705_LVN_EC_Gel_36 20131212_LVN_TVACVAEA120705_LVN_IC_Gel_61 20131212_LVN_TVACVAEA120705_LVN_IC_Gel_62	99 38 44	6 1 13	2 1 3	3 1 6	1 1 2	42.9 12.2 58.2	3 1 6	128
P21291	Cysteine and glycine-rich protein 1	20.567	20131212_LVN_TVACVAEA120705_LVN_IC_Gel_59 20131212_LVN_TVACVAEA120705_LVN_IC_Gel_60	295 451	10 18	9 12	5 7	5 6	29.5 50.8	5 7	715
Q9UHD1	Cysteine and histidine-rich domain-containing protein 1	37.49	20131212_LVN_TVACVAEA120705_LVN_IC_Gel_54	391	19	12	8	5	36.7	8	391
Q6ZMK1	Cysteine and histidine-rich protein 1	40.703	20131212_LVN_TVACVAEA120705_LVN_IC_Gel_52	39	1	1	1	1	3	1	39
Q9Y697	Cysteine desulfurase, mitochondrial	50.196	20131212_LVN_TVACVAEA120705_LVN_IC_Gel_52	203	11	4	9	4	26	9	203
P49589	Cysteine--tRNA ligase, cytoplasmic	85.473	20131212_LVN_TVACVAEA120705_LVN_IC_Gel_47	34	7	1	6	1	9.1	6	34
Q6UXH1	Cysteine-rich with EGF-like domain protein 2	38.192	20131212_LVN_TVACVAEA120705_LVN_IC_Gel_51	78	2	2	1	1	4.5	1	78
P07919	Cytochrome b-c1 complex subunit 6, mitochondrial	10.739	20131212_LVN_TVACVAEA120705_LVN_IC_Gel_61 20131212_LVN_TVACVAEA120705_LVN_IC_Gel_62	92 105	4 7	2 5	4 3	2 2	51.6 18.7	4 3	170
P14927	Cytochrome b-c1 complex subunit 7	13.53	20131212_LVN_TVACVAEA120705_LVN_IC_Gel_61 20131212_LVN_TVACVAEA120705_LVN_IC_Gel_62	83 134	1 12	1 7	1 5	1 4	11.7 42.3	1 5	189
O14949	Cytochrome b-c1 complex subunit 8	9.906	20131212_LVN_TVACVAEA120705_LVN_IC_Gel_61 20131212_LVN_TVACVAEA120705_LVN_IC_Gel_62	30 82	2 8	1 3	1 2	1 1	9.8 25.6	1 2	87
Q9UDW1	Cytochrome b-c1 complex subunit 9	7.308	20131212_LVN_TVACVAEA120705_LVN_IC_Gel_62	42	1	1	1	1	27	1	42
P99999	Cytochrome c	11.749	20131212_LVN_TVACVAEA120705_LVN_EC_Gel_36 20131212_LVN_TVACVAEA120705_LVN_IC_Gel_61 20131212_LVN_TVACVAEA120705_LVN_IC_Gel_62	73 134 195	3 6 19	3 5 12	2 4 6	2 3 5	21 32.4 36.2	2 4 6	343
Q5JTJ3	Cytochrome c oxidase assembly factor 6 homolog	14.116	20131212_LVN_TVACVAEA120705_LVN_IC_Gel_62	88	6	3	2	2	21.6	2	88
Q9Y2R0	Cytochrome c oxidase assembly protein 3 homolog, mitochondrial	11.731	20131212_LVN_TVACVAEA120705_LVN_IC_Gel_61 20131212_LVN_TVACVAEA120705_LVN_IC_Gel_62	91 126	4 7	4 6	2 3	2 2	17.9 26.4	2 3	189
Q9Y6N1	Cytochrome c oxidase assembly protein COX11, mitochondrial	31.43	20131212_LVN_TVACVAEA120705_LVN_IC_Gel_60	40	2	1	1	1	2.9	1	40
[truncated: 2,067 more rows]
