# Supplementary material for: Hepatocytes respond differently to major dietary trans fatty acid isomers, elaidic acid and trans-vaccenic acid
Source: Proteome Sci. 2015 Dec 1;13:31. doi: 10.1186/s12953-015-0084-3 (PMC4665887; doi:10.1186/s12953-015-0084-3)
Supplement: Additional file 3: Data S3. — DIGE identifications. Protein identifications by LC-MS/MS from DIGE analysis of the secretomes from cells incubated with transVA, EA and cisVA. Spots with significantly different intensities between samples in the DIGE analysis were excised, and the proteins were identified by LC-MS/MS and Mascot searches. Proteins identified by ≥ 2 unique peptides with ion scores ≥ 30 are highlighted. (XLSX 23 kb) [file 12953_2015_84_MOESM3_ESM.xlsx]

## Sheet: MDM-DIGE ID
Supplementary data S3 – DIGE identifications. Protein identifications by LC-MS/MS from DIGE analysis of the secretomes from cells incubated with VA, EA and CVA. Spots with significantly different intensities between samples in the DIGE analysis were excised, and the proteins were identified by LC-MS/MS and Mascot searches. Protiens identified by ≥ 2 unique peptides with ion scores ≥ 30 are highli…
Spot #	Accession Nr	Protein Name	Mass kDa	Score	Matches	Significant Matches	Significant Sequences	Coverage %	Unique Peptides
726	P00751	Complement factor B	85.533	83	2	2	2	3.3	2
737	P14625	Endoplasmin	92.469	215	8	8	7	8.5	7
1005	P02787	Serotransferrin	77.064	846	39	39	22	33.5	22
	P02768	Serum albumin	69.367	52	1	1	1	2	1
1007	P02787	Serotransferrin	77.064	859	38	38	20	32.1	20
1033	P02787	Serotransferrin	77.064	63	3	3	2	2.4	2
	P02768	Serum albumin	69.367	57	1	1	1	1.8	1
1249	P02768	Serum albumin	69.367	74	1	1	1	1.8	1
	P02749	Beta-2-glycoprotein 1	38.298	50	1	1	1	2.6	1
1330	P01009	Alpha-1-antitrypsin	46.737	289	13	13	5	12.2	5
1342	P01009	Alpha-1-antitrypsin	46.737	104	4	4	3	6.7	3
1400	P02765	Alpha-2-HS-glycoprotein	39.325	84	3	3	3	6.5	3
1417	P16870	Carboxypeptidase E	53.151	58	3	3	3	6.7	3
1675	P01024	Complement C3	187.148	136	6	6	6	3.6	6
1706	P01024	Complement C3	187.148	44	1	1	1	0.6	1
1708	P01024	Complement C3	187.148	134	5	5	5	3.4	5
1710	P01024	Complement C3	187.148	830	36	36	15	10.9	15
1724	P02768	Serum albumin	69.367	548	26	26	13	20.4	13
1736	P02768	Serum albumin	69.367	455	21	21	11	18.4	11
1737	P06727	Apolipoprotein A-IV	45.399	182	9	9	8	16.4	8
1741	P06727	Apolipoprotein A-IV	45.399	121	4	4	3	5.8	3
1742	P02768	Serum albumin	69.367	605	24	24	11	16.9	11
1743	P06727	Apolipoprotein A-IV	45.399	71	3	3	3	5.1	3
	P02768	Serum albumin	69.367	71	2	2	1	2	1
1765	P02787	Serotransferrin	77.064	102	4	4	3	4.6	3
1804	P02768	Serum albumin	69.367	290	18	18	9	14.8	9
1807	P02768	Serum albumin	69.367	343	16	16	9	14.1	9
1832	Q96C23	Aldose 1-epimerase	37.766	55	2	2	2	7.3	2
1837	P02768	Serum albumin	69.367	192	8	8	5	8.5	5
1916	P02768	Serum albumin	69.367	82	2	2	2	3.3	2
1924	P02768	Serum albumin	69.367	165	6	6	3	5.6	3
1958	P02768	Serum albumin	69.367	116	3	3	3	5.1	3
1964	P02768	Serum albumin	69.367	103	3	3	2	2	2
1987	P02768	Serum albumin	69.367	109	4	4	3	5.1	3
	P01023	Alpha-2-macroglobulin	163.291	77	2	2	2	1.3	2
2030	P02649	Apolipoprotein E	36.154	357	13	13	9	34.7	9
	P02771	Alpha-fetoprotein	68.678	56	1	1	1	1.5	1
2042	P02760	Protein AMBP	38.999	79	4	4	3	7.4	3
2106	O00299	Chloride intracellular channel protein 1	26.923	141	4	4	3	13.7	3
2180	P63104	14-3-3 protein zeta/delta	27.745	308	12	12	8	30.6	8
2181	P30040	Endoplasmic reticulum resident protein 29	28.993	58	1	1	1	5.7	1
	O95336	6-phosphogluconolactonase	27.547	51	2	2	2	10.5	2
	P02771	Alpha-fetoprotein	68.678	43	1	1	1	1.8	1
2203	P28066	Proteasome subunit alpha type-5	26.411	122	4	4	3	12.4	3
2210	P02768	Serum albumin	69.367	119	3	3	2	3.6	2
2333	P02647	Apolipoprotein A-I	30.778	700	27	27	13	47.2	13
	P02768	Serum albumin	69.367	550	23	23	12	21	12
Search Parameters
Database:	SwissProt
Fasta Version:	SwissProt_2014_02.fasta
# Sequences:	20271
Taxonomy:	Homo sapiens (human)
Enzyme:	Trypsin
Fixed modifications:
Variable modifications:	Carbamidomethyl (C),Oxidation (M),Propionamide (C)
Mass values:	Monoisotopic
Peptide mass tolerance:	1.2 Da
Fragment mass tolerance:	0.6 Da
Max missed cleavages:	1
Instrument type:	ESI-QUAD-TOF
Ions score or expect cut-off:	0.005
Scoring :	MudPIT
