# Supplementary material for: Hepatocytes respond differently to major dietary trans fatty acid isomers, elaidic acid and trans-vaccenic acid
Source: Proteome Sci. 2015 Dec 1;13:31. doi: 10.1186/s12953-015-0084-3 (PMC4665887; doi:10.1186/s12953-015-0084-3)
Supplement: Additional file 5: Data S4. — SILAC transVA-OA-CLA. Data from the SILAC investigation of the cellular response to transVA, OA and CLA. In sheet 1, “full data”, unfiltered data from this second SILAC triplex is displayed. In sheet 2, “signif. 1.3 fold”, proteins significantly regulated ≥ 1.3 fold in ≥ one comparison are displayed. Proteins are reported with Uniprot accession number, Name, Fold regulation in individual comparisons, the geometric standard deviation (Geo.SD.), and selected GO-terms: GO:0006950 response to stress (x) and GO:0002526 acute inflammatory response (y). Black bold: significant regulatory data (p < 0.01) with fold > 1.3, black italic: significant regulatory data (p < 0.01) with fold < 1.3, grey italic: not significant regulatory data (p > 0.01). (XLSX 925 kb) [file 12953_2015_84_MOESM5_ESM.xlsx]

## Sheet: full data
Supplementary data S4 – SILAC VA-OA-CLA. Data from the SILAC investigation of the cellular response to VA, OA and CLA. In sheet 1, “full data”, unfiltered data from this second SILAC triplex is displayed. In sheet 2, “signif. 1.3 fold”, proteins significantly regulated ≥ 1.3 fold in ≥ one comparison are displayed. Proteins are reported with Uniprot accession number, Name, Fold regulation in indiv…
Accession Nr	Name	Mass kDa	SILAC VA-OA-CLA
												OA / VA					CLA / VA					OA / CLA					VA / OA					VA / CLA					CLA / OA
			Sample name	Score	Matches	Significant Matches	Sequences	Significant Sequences	Coverage %	Unique Peptides	Combined Protein Score	Ratio	# Peptides	Std. Deviation	Significant	Normal distributed	Ratio	# Peptides	Std. Deviation	Significant	Normal distributed	Ratio	# Peptides	Std. Deviation	Significant	Normal distributed	Ratio	# Peptides	Std. Deviation	Significant	Normal distributed	Ratio	# Peptides	Std. Deviation	Significant	Normal distributed	Ratio	# Peptides	Std. Deviation	Significant	Normal distributed
P62269	40S ribosomal protein S18	17.719	20131220 LVN_TVACLAOA2012_09_23 LVN_TVACLAOA_IC_07 20131220 LVN_TVACLAOA2012_09_23 LVN_TVACLAOA_IC_14 20131220 LVN_TVACLAOA2012_09_23 LVN_TVACLAOA_IC_18 20131220 LVN_TVACLAOA2012_09_23 LVN_TVACLAOA_IC_22 20131220 LVN_TVACLAOA2012_09_23 LVN_TVACLAOA_IC_23 20131220 LVN_TVACLAOA2012_09_26 LVN_IC rerun_21 dilute 20131220 LVN_TVACLAOA2012_09_26 LVN_IC rerun_24	42 35 38 1459 583 54 64	3 4 2 89 38 2 4	1 1 1 54 24 2 1	2 3 2 13 10 2 2	1 1 1 9 6 2 1	11.8 17.1 13.2 53.9 48.7 13.2 11.8	2 3 2 13 10 2 2	2102	0.86109	7	1.13088	X	X	0.79476	6	1.11586	X	X	1.12745	7	1.1285	X	X	1.16095	7	1.131	X	X	1.25819	6	1.1164	X	X	0.88692	7	1.12865	X	X
P27635	60S ribosomal protein L10	24.604	20131220 LVN_TVACLAOA2012_09_23 LVN_TVACLAOA_IC_05 20131220 LVN_TVACLAOA2012_09_23 LVN_TVACLAOA_IC_09 20131220 LVN_TVACLAOA2012_09_23 LVN_TVACLAOA_IC_11 20131220 LVN_TVACLAOA2012_09_23 LVN_TVACLAOA_IC_12 20131220 LVN_TVACLAOA2012_09_23 LVN_TVACLAOA_IC_15 20131220 LVN_TVACLAOA2012_09_23 LVN_TVACLAOA_IC_18 20131220 LVN_TVACLAOA2012_09_23 LVN_TVACLAOA_IC_19 20131220 LVN_TVACLAOA2012_09_23 LVN_TVACLA…	80 32 42 32 35 141 214 288 62 22	4 2 2 2 2 10 22 34 1 1	2 1 1 1 1 5 11 19 1 1	2 2 2 2 2 4 9 11 1 1	1 1 1 1 1 3 5 8 1 1	8.9 11.7 10.3 9.3 11.7 20.1 29.9 39.7 6.1 6.1	1 1 2 2 1 4 9 11 1 1	726	1.18607	3	1.0548	X	X	0.90419	3	1.03079	X	X	1.47181	3	1.04961	X	X	0.84306	3	1.05491			1.1058	3	1.03068	X	X	0.67889	3	1.04994	X	X
P26373	60S ribosomal protein L13	24.261	20131220 LVN_TVACLAOA2012_09_23 LVN_TVACLAOA_IC_02 20131220 LVN_TVACLAOA2012_09_23 LVN_TVACLAOA_IC_03 20131220 LVN_TVACLAOA2012_09_23 LVN_TVACLAOA_IC_04 20131220 LVN_TVACLAOA2012_09_23 LVN_TVACLAOA_IC_05 20131220 LVN_TVACLAOA2012_09_23 LVN_TVACLAOA_IC_06 20131220 LVN_TVACLAOA2012_09_23 LVN_TVACLAOA_IC_07 20131220 LVN_TVACLAOA2012_09_23 LVN_TVACLAOA_IC_08 20131220 LVN_TVACLAOA2012_09_23 LVN_TVACLA…	38 38 71 39 55 54 53 54 26 123 781 871 38 137 54 124 391 35 39	1 3 6 10 5 5 3 5 3 4 49 49 3 12 3 12 20 1 1	1 1 3 3 1 2 1 1 1 4 37 36 1 6 1 5 12 1 1	1 2 4 5 5 4 2 4 3 3 9 9 3 4 3 4 5 1 1	1 1 3 2 1 2 1 1 1 3 8 8 1 2 1 2 3 1 1	4.7 8.5 19.4 24.2 24.6 20.4 10 18 14.2 15.2 32.2 33.6 13.3 15.6 15.6 19.4 23.7 5.2 4.7	1 2 4 5 5 4 2 4 3 3 9 9 3 3 3 4 5 1 1	2505	0.90077	9	1.13064	X	X	0.88727	7	1.03189	X	X	1.19373	7	1.12895	X	X	1.11022	9	1.13077	X	X	1.12698	7	1.03202	X	X	0.83767	7	1.12899	X	X
P27797	Calreticulin	48.142	20131220 LVN_TVACLAOA2012_09_23 LVN_TVACLAOA_IC_04 20131220 LVN_TVACLAOA2012_09_23 LVN_TVACLAOA_IC_05 20131220 LVN_TVACLAOA2012_09_23 LVN_TVACLAOA_IC_14 20131220 LVN_TVACLAOA2012_09_25 LVN_TVACLAOA_EC36 20131220 LVN_TVACLAOA2012_09_26 LVN_IC rerun_13 dilute	34 26 42 107 1690	3 3 3 11 75	2 1 1 6 57	1 2 2 7 16	1 1 1 4 12	1.7 3.6 5 21.6 42	1 2 2 7 16	1787	0.90354	4	1.02505	X	X	1.13105	3	1.00542	X	X	0.89002	4	1.03919	X	X	1.10717	4	1.02503	X	X	0.88457	3	1.0052	X	X	1.12393	4	1.03904	X	X
P00751	Complement factor B	85.533	20131220 LVN_TVACLAOA2012_09_23 LVN_TVACLAOA_IC_09 20131220 LVN_TVACLAOA2012_09_25 LVN_TVACLAOA_EC31 20131220 LVN_TVACLAOA2012_09_25 LVN_TVACLAOA_EC32 20131220 LVN_TVACLAOA2012_09_25 LVN_TVACLAOA_EC33 20131220 LVN_TVACLAOA2012_09_25 LVN_TVACLAOA_EC35 20131220 LVN_TVACLAOA2012_09_25 LVN_TVACLAOA_EC36 20131220 LVN_TVACLAOA2012_09_25 LVN_TVACLAOA_EC40 20131220 LVN_TVACLAOA2012_09_25 LVN_TVACLAOA_EC4…	39 68 543 146 46 144 102 41 23 34	2 4 35 17 2 18 13 1 3 3	1 3 27 8 1 7 8 1 1 2	2 3 14 11 2 11 8 1 3 3	1 2 12 6 1 3 6 1 1 2	2.4 3.8 18.5 11.6 3.4 16.4 12.4 1.2 3.9 3.9	2 3 14 11 2 11 8 1 3 3	936	1.24642	5	1.11083	X	X	1.54511	5	1.10119	X	X	0.89328	5	1.06452	X	X	0.8022	5	1.11042	X	X	0.64693	5	1.1009	X	X	1.12032	5	1.06432	X	X
Q13268	Dehydrogenase/reductase SDR family member 2, mitochondrial	27.439	20131220 LVN_TVACLAOA2012_09_23 LVN_TVACLAOA_IC_07 20131220 LVN_TVACLAOA2012_09_23 LVN_TVACLAOA_IC_08 20131220 LVN_TVACLAOA2012_09_23 LVN_TVACLAOA_IC_09 20131220 LVN_TVACLAOA2012_09_23 LVN_TVACLAOA_IC_10 20131220 LVN_TVACLAOA2012_09_23 LVN_TVACLAOA_IC_11 20131220 LVN_TVACLAOA2012_09_23 LVN_TVACLAOA_IC_12 20131220 LVN_TVACLAOA2012_09_23 LVN_TVACLAOA_IC_14 20131220 LVN_TVACLAOA2012_09_23 LVN_TVACLA…	53 37 33 39 42 32 36 100 1127 87 76 26 32 34	7 7 6 6 8 2 2 11 63 10 7 5 3 3	3 2 1 1 2 1 1 7 39 5 5 1 1 2	6 5 4 6 5 2 1 7 12 7 3 4 2 3	3 2 1 1 2 1 1 5 9 4 2 1 1 2	18.2 19.6 14.3 20.7 15 6.1 3.6 27.9 47.5 21.8 8.9 12.5 6.8 8.9	6 5 4 6 5 2 1 7 12 7 3 4 2 3	1383	1.05929	7	1.04433	X	X	0.96124	7	1.03052	X	X	1.2365	7	1.05269	X	X	0.94439	7	1.04455	X	X	1.04047	7	1.03075	X	X	0.80869	7	1.05279	X	X
P02671	Fibrinogen alpha chain	94.973	20131220 LVN_TVACLAOA2012_09_25 LVN_TVACLAOA_EC37 20131220 LVN_TVACLAOA2012_09_25 LVN_TVACLAOA_EC39 20131220 LVN_TVACLAOA2012_09_25 LVN_TVACLAOA_EC40 20131220 LVN_TVACLAOA2012_09_25 LVN_TVACLAOA_EC41 20131220 LVN_TVACLAOA2012_09_25 LVN_TVACLAOA_EC43 20131220 LVN_TVACLAOA2012_09_25 LVN_TVACLAOA_EC45 20131220 LVN_TVACLAOA2012_09_25 LVN_TVACLAOA_EC46 20131220 LVN_TVACLAOA2012_09_25 LVN_TVACLAOA_EC47	289 706 861 58 26 40 61 54	10 70 70 3 2 3 5 4	8 32 36 2 1 1 3 2	4 18 13 2 2 2 2 3	3 10 8 1 1 1 1 1	5.9 21.2 15.4 1.8 1.8 2.5 1.5 2.5	4 18 13 2 2 2 2 3	1890	1.46975	7	1.07547	X	X	1.76508	7	1.03752	X	X	0.93398	7	1.0537	X	X	0.68019	7	1.07545	X	X	0.56656	7	1.03741	X	X	1.07092	7	1.05392	X	X
P00367	Glutamate dehydrogenase 1, mitochondrial	61.398	20131220 LVN_TVACLAOA2012_09_23 LVN_TVACLAOA_IC_02 20131220 LVN_TVACLAOA2012_09_23 LVN_TVACLAOA_IC_03 20131220 LVN_TVACLAOA2012_09_23 LVN_TVACLAOA_IC_04 20131220 LVN_TVACLAOA2012_09_23 LVN_TVACLAOA_IC_05 20131220 LVN_TVACLAOA2012_09_23 LVN_TVACLAOA_IC_06 20131220 LVN_TVACLAOA2012_09_23 LVN_TVACLAOA_IC_07 20131220 LVN_TVACLAOA2012_09_23 LVN_TVACLAOA_IC_08 20131220 LVN_TVACLAOA2012_09_23 LVN_TVACLA…	270 130 205 370 401 342 392 187 205 138 124 3478 137 155 166 97 366 85 364 392 116 65 54	17 16 31 45 43 42 40 24 20 13 18 263 14 23 11 7 25 5 49 37 15 8 2	13 7 12 21 23 15 20 8 8 6 4 151 7 10 8 4 17 1 21 17 3 6 2	7 9 12 19 16 17 18 13 12 11 10 32 9 15 8 5 9 4 17 14 10 3 1	5 5 8 11 11 8 10 5 5 5 3 31 4 7 5 3 8 1 10 9 3 3 1	11.5 14.7 20.1 36.2 33.2 29.6 37.6 28.3 24.4 22.4 15.4 60.9 21.5 29.9 17.6 10 17 7.3 34.9 30.3 24.4 5.2 1.8	7 9 11 18 15 17 18 13 12 10 10 32 9 15 8 5 9 4 16 14 9 3 1	7593	1.26481	20	1.15507	X	X	1.08433	19	1.08859	X	X	1.28618	20	1.14249	X	X	0.79057	20	1.15515	X	X	0.92213	19	1.08873	X	X	0.77728	20	1.14269	X	X
P00558	Phosphoglycerate kinase 1	44.615	20131220 LVN_TVACLAOA2012_09_23 LVN_TVACLAOA_IC_05 20131220 LVN_TVACLAOA2012_09_23 LVN_TVACLAOA_IC_06 20131220 LVN_TVACLAOA2012_09_23 LVN_TVACLAOA_IC_07 20131220 LVN_TVACLAOA2012_09_23 LVN_TVACLAOA_IC_08 20131220 LVN_TVACLAOA2012_09_23 LVN_TVACLAOA_IC_09 20131220 LVN_TVACLAOA2012_09_23 LVN_TVACLAOA_IC_10 20131220 LVN_TVACLAOA2012_09_23 LVN_TVACLAOA_IC_11 20131220 LVN_TVACLAOA2012_09_23 LVN_TVACLA…	60 54 40 200 78 82 65 43 3137 53 37 24 487 43 35	23 15 21 24 18 25 14 10 174 15 10 9 47 10 7	3 2 3 12 5 4 4 1 114 4 1 1 20 1 1	13 10 11 14 9 14 9 9 29 9 5 5 19 4 4	3 2 3 9 3 3 3 1 23 3 1 1 12 1 1	30.5 26.1 24.7 41.2 24 36.5 25.4 21.8 74.8 23.5 14.6 11 53.5 12.2 8.9	13 10 11 14 9 14 9 8 29 8 5 5 19 2 4	4057	0.90576	6	1.03343	X	X	0.88813	7	1.05254	X	X	1.15977	7	1.04708	X	X	1.09031	5	1.01326	X	X	1.12593	7	1.05246	X	X	0.85141	6	1.03535	X	X
Q9UMS4	Pre-mRNA-processing factor 19	55.181	20131220 LVN_TVACLAOA2012_09_23 LVN_TVACLAOA_IC_14 20131220 LVN_TVACLAOA2012_09_23 LVN_TVACLAOA_IC_22 20131220 LVN_TVACLAOA2012_09_25 LVN_TVACLAOA_EC31 20131220 LVN_TVACLAOA2012_09_25 LVN_TVACLAOA_EC32 20131220 LVN_TVACLAOA2012_09_26 LVN_IC rerun_13 dilute 20131220 LVN_TVACLAOA2012_09_26 LVN_IC rerun_29 20131220 LVN_TVACLAOA2012_09_26 LVN_IC rerun_30	208 26 27 40 48 23 26	18 3 13 11 4 10 15	12 1 2 1 1 1 1	11 1 4 1 3 1 2	8 1 1 1 1 1 1	29.8 1.8 6.5 1.8 6.5 1.8 3.2	11 1 3 1 3 1 2	239	0.00887	4	1.08982	X	X	0.0001	3	4.2302	X	X	94.6794	3	4.51807	X	X	112.755	4	1.08982	X	X	9788.52	3	4.2302	X	X	0.01056	3	4.51807	X	X
P78509	Reelin	388.388	20131220 LVN_TVACLAOA2012_09_23 LVN_TVACLAOA_IC_02 20131220 LVN_TVACLAOA2012_09_25 LVN_TVACLAOA_EC32 20131220 LVN_TVACLAOA2012_09_25 LVN_TVACLAOA_EC33 20131220 LVN_TVACLAOA2012_09_26 LVN_IC rerun_27 20131220 LVN_TVACLAOA2012_09_26 LVN_IC rerun_28	37 39 55 2708 308	2 19 7 138 16	1 1 1 106 15	2 5 3 39 7	1 1 1 30 6	0.5 1.6 1.3 11.2 2.1	2 5 3 39 7	3018	1.50983	7	1.03806	X	X	1.82816	7	1.04949	X	X	0.93046	7	1.04915	X	X	0.66212	7	1.03838	X	X	0.54706	7	1.04975	X	X	1.07496	7	1.04915	X	X
Q9UKE5	TRAF2 and NCK-interacting protein kinase	154.943	20131220 LVN_TVACLAOA2012_09_23 LVN_TVACLAOA_IC_04	32	11	2	1	1	0.5	1	60	0.29175	5	1.13829	X	X	0.77338	6	1.15689	X	X	0.44633	5	1.09282	X	X	3.42491	5	1.13813	X	X	1.29262	6	1.15662	X	X	2.24011	5	1.09278	X	X
P43652	Afamin	69.069	20131220 LVN_TVACLAOA2012_09_25 LVN_TVACLAOA_EC31 20131220 LVN_TVACLAOA2012_09_25 LVN_TVACLAOA_EC32 20131220 LVN_TVACLAOA2012_09_25 LVN_TVACLAOA_EC33 20131220 LVN_TVACLAOA2012_09_25 LVN_TVACLAOA_EC35 20131220 LVN_TVACLAOA2012_09_25 LVN_TVACLAOA_EC36 20131220 LVN_TVACLAOA2012_09_25 LVN_TVACLAOA_EC37 20131220 LVN_TVACLAOA2012_09_25 LVN_TVACLAOA_EC39 20131220 LVN_TVACLAOA2012_09_25 LVN_TVACLAOA_EC40…	361 393 112 203 247 138 133 132 132 606 118 169 28 296 126 64 131	17 14 13 10 14 4 24 9 6 23 15 9 1 28 16 6 10	11 12 10 4 8 3 8 5 5 18 5 7 1 17 7 2 7	8 6 7 7 8 3 15 6 4 7 7 3 1 11 8 6 7	7 5 6 2 6 2 7 4 3 5 4 2 1 9 4 2 6	13.2 10.2 8.8 11.2 15.5 5.7 22.5 9.2 6 11.2 9.3 4.5 1.2 15.5 10.9 8.8 10	8 6 7 7 8 3 15 6 4 7 7 3 1 11 8 6 7	2954	0.00575	4	2.36856	X	X	0.00516	4	1.43115	X	X						174.043	4	2.36856	X	X	193.637	4	1.43115	X	X
P04217	Alpha-1B-glycoprotein	54.254	20131220 LVN_TVACLAOA2012_09_25 LVN_TVACLAOA_EC31 20131220 LVN_TVACLAOA2012_09_25 LVN_TVACLAOA_EC32 20131220 LVN_TVACLAOA2012_09_25 LVN_TVACLAOA_EC35 20131220 LVN_TVACLAOA2012_09_25 LVN_TVACLAOA_EC36 20131220 LVN_TVACLAOA2012_09_25 LVN_TVACLAOA_EC39 20131220 LVN_TVACLAOA2012_09_25 LVN_TVACLAOA_EC40 20131220 LVN_TVACLAOA2012_09_25 LVN_TVACLAOA_EC41 20131220 LVN_TVACLAOA2012_09_25 LVN_TVACLAOA_EC42…	93 58 258 48 197 103 74 28 70 113 447 318 127 91 58 39	3 1 13 1 10 6 4 1 3 4 15 9 6 2 1 1	3 1 8 1 9 5 2 1 3 4 14 8 5 2 1 1	1 1 7 1 7 5 3 1 2 1 4 4 3 1 1 1	1 1 5 1 6 4 1 1 2 1 4 3 2 1 1 1	1.6 1.6 16.6 3.4 14.1 9.5 5.7 2.2 3.4 1.2 9.7 8.7 5.7 1.6 1.6 1.6	1 1 7 1 7 5 3 1 2 1 4 4 3 1 1 1	1670	0.00556	3	6.05146	X	X	0.00431	3	3.20976	X	X						179.749	3	6.05146	X	X	232.219	3	3.20976	X	X
P02765	Alpha-2-HS-glycoprotein	39.325	20131220 LVN_TVACLAOA2012_09_23 LVN_TVACLAOA_IC_14 20131220 LVN_TVACLAOA2012_09_23 LVN_TVACLAOA_IC_23 20131220 LVN_TVACLAOA2012_09_25 LVN_TVACLAOA_EC31 20131220 LVN_TVACLAOA2012_09_25 LVN_TVACLAOA_EC32 20131220 LVN_TVACLAOA2012_09_25 LVN_TVACLAOA_EC35 20131220 LVN_TVACLAOA2012_09_25 LVN_TVACLAOA_EC36 20131220 LVN_TVACLAOA2012_09_25 LVN_TVACLAOA_EC37 20131220 LVN_TVACLAOA2012_09_25 LVN_TVACLAOA_EC…	32 26 42 32 132 810 448 174 187 95 104 168 80 40 35 33 142 57 41	6 2 5 4 5 38 11 19 15 8 8 13 5 3 5 2 12 9 4	1 1 2 1 4 22 10 10 7 6 5 7 2 2 1 1 5 3 1	3 1 2 2 4 9 4 6 5 3 4 5 2 2 3 2 4 3 2	1 1 2 1 3 7 4 5 3 3 3 4 1 2 1 1 3 2 1	7.6 1.9 3.8 3.8 13.9 34.3 19.6 15.5 12 6.5 10.1 12 4.6 4.6 6.5 3.8 8.2 6.5 3.8	3 1 2 2 4 9 4 6 5 3 4 5 2 2 3 2 4 3 2	2157	1.31711	6	1.20614	X	X	1.56137	6	1.1088	X	X	0.94545	6	1.09344		X	0.75914	6	1.20654	X	X	0.64045	6	1.10905	X	X	1.05814	6	1.09364		X
P01019	Angiotensinogen	53.154	20131220 LVN_TVACLAOA2012_09_23 LVN_TVACLAOA_IC_12 20131220 LVN_TVACLAOA2012_09_23 LVN_TVACLAOA_IC_14 20131220 LVN_TVACLAOA2012_09_25 LVN_TVACLAOA_EC35 20131220 LVN_TVACLAOA2012_09_25 LVN_TVACLAOA_EC36 20131220 LVN_TVACLAOA2012_09_25 LVN_TVACLAOA_EC37 20131220 LVN_TVACLAOA2012_09_25 LVN_TVACLAOA_EC38 20131220 LVN_TVACLAOA2012_09_25 LVN_TVACLAOA_EC39 20131220 LVN_TVACLAOA2012_09_25 LVN_TVACLAOA_EC…	42 202 985 1261 44 44 155 151 67 62 118 541 53	1 10 37 57 3 1 6 5 1 1 11 18 2	1 7 28 41 1 1 6 4 1 1 5 16 2	1 6 9 11 2 1 3 3 1 1 5 5 1	1 5 8 10 1 1 3 2 1 1 3 4 1	2.7 16.1 20.2 26.2 5.2 1.9 7 7 2.5 2.5 10.9 11.1 2.5	1 6 9 11 2 1 3 3 1 1 5 5 1	3384	1.29661	10	1.17615	X	X	1.37156	8	1.07187	X	X	1.03029	9	1.14274		X	0.77091	10	1.17647	X	X	0.72903	8	1.07188	X	X	0.97046	9	1.14263		X
O00571	ATP-dependent RNA helicase DDX3X	73.243	20131220 LVN_TVACLAOA2012_09_23 LVN_TVACLAOA_IC_04 20131220 LVN_TVACLAOA2012_09_23 LVN_TVACLAOA_IC_05 20131220 LVN_TVACLAOA2012_09_23 LVN_TVACLAOA_IC_06 20131220 LVN_TVACLAOA2012_09_23 LVN_TVACLAOA_IC_08 20131220 LVN_TVACLAOA2012_09_23 LVN_TVACLAOA_IC_09 20131220 LVN_TVACLAOA2012_09_23 LVN_TVACLAOA_IC_10 20131220 LVN_TVACLAOA2012_09_23 LVN_TVACLAOA_IC_11 20131220 LVN_TVACLAOA2012_09_23 LVN_TVACLA…	53 117 69 86 31 353 1448 397 77	6 4 4 8 4 36 92 36 5	1 2 1 3 1 17 57 19 3	5 3 3 7 4 14 30 13 2	1 1 1 2 1 8 20 5 2	7.3 4.5 4.1 11.2 5.7 24.2 43.7 19 3.3	4 3 2 6 3 14 30 13 2	2499	1.08823	3	1.01479	X	X	0.74923	2	1.02376	X	X	1.75257	2	1.16341		X	0.91941	3	1.01487	X	X	1.3281	3	1.01863	X	X	0.57028	2	1.16341		X
P06681	Complement C2	83.268	20131220 LVN_TVACLAOA2012_09_25 LVN_TVACLAOA_EC32 20131220 LVN_TVACLAOA2012_09_25 LVN_TVACLAOA_EC33 20131220 LVN_TVACLAOA2012_09_25 LVN_TVACLAOA_EC40	1169 269 330	64 23 13	43 13 10	18 11 3	10 7 2	23.7 12.6 4.1	18 11 3	1711	1.34932	5	1.17075	X	X	1.45547	5	1.13854	X	X	0.99143	5	1.04243		X	0.74087	5	1.17084	X	X	0.68717	5	1.13889	X	X	1.00913	5	1.04254		X
P0C0L4	Complement C4-A	192.771	20131220 LVN_TVACLAOA2012_09_23 LVN_TVACLAOA_IC_02 20131220 LVN_TVACLAOA2012_09_23 LVN_TVACLAOA_IC_03 20131220 LVN_TVACLAOA2012_09_23 LVN_TVACLAOA_IC_04 20131220 LVN_TVACLAOA2012_09_23 LVN_TVACLAOA_IC_06 20131220 LVN_TVACLAOA2012_09_23 LVN_TVACLAOA_IC_07 20131220 LVN_TVACLAOA2012_09_23 LVN_TVACLAOA_IC_08 20131220 LVN_TVACLAOA2012_09_23 LVN_TVACLAOA_IC_11 20131220 LVN_TVACLAOA2012_09_23 LVN_TVACLA…	43 57 84 89 101 77 45 68 1511 771 303 2329 165 1466 67 36 60 48 106 26 232 166	2 6 14 14 11 7 6 10 96 52 50 126 29 104 7 6 5 6 9 8 18 11	1 1 1 4 4 2 2 4 60 27 26 83 13 70 2 1 1 1 2 2 7 3	2 4 10 10 9 6 4 6 35 25 21 26 14 16 4 3 3 3 3 5 8 5	1 1 1 4 4 2 2 3 26 15 13 23 6 14 2 1 1 1 1 1 5 3	0.9 2.4 5.6 6 5.7 3.9 2.5 3.5 19 13.7 10.8 16.5 7.2 8.8 2.3 1.9 1.5 1.4 1.7 3 4.6 2.9	2 4 10 10 9 6 4 6 35 25 21 26 14 16 4 3 3 3 3 5 8 5	10297	1.16626	23	1.04314	X	X	1.54694	23	1.05226	X	X	0.83937	24	1.07327			0.8573	23	1.04328	X	X	0.64648	23	1.05227	X	X	1.19133	24	1.07325
P0C0L5	Complement C4-B	192.793	20131220 LVN_TVACLAOA2012_09_23 LVN_TVACLAOA_IC_05 20131220 LVN_TVACLAOA2012_09_25 LVN_TVACLAOA_EC31 20131220 LVN_TVACLAOA2012_09_25 LVN_TVACLAOA_EC32 20131220 LVN_TVACLAOA2012_09_25 LVN_TVACLAOA_EC36 20131220 LVN_TVACLAOA2012_09_26 LVN_IC rerun_27 20131220 LVN_TVACLAOA2012_09_26 LVN_IC rerun_30	1229 1555 852 156 494 1375	106 97 52 20 37 61	61 62 29 8 22 49	38 35 25 14 18 24	27 26 16 7 10 18	22.1 19 13.7 8.6 10.3 13.8	38 35 25 14 18 24	10484	1.16626	23	1.04314	X	X	1.54694	23	1.05226	X	X	0.83937	24	1.07327			0.8573	23	1.04328	X	X	0.64648	23	1.05227	X	X	1.19133	24	1.07325
P01034	Cystatin-C	15.799	20131220 LVN_TVACLAOA2012_09_23 LVN_TVACLAOA_IC_06 20131220 LVN_TVACLAOA2012_09_23 LVN_TVACLAOA_IC_23 20131220 LVN_TVACLAOA2012_09_25 LVN_TVACLAOA_EC31 20131220 LVN_TVACLAOA2012_09_25 LVN_TVACLAOA_EC32 20131220 LVN_TVACLAOA2012_09_25 LVN_TVACLAOA_EC35 20131220 LVN_TVACLAOA2012_09_25 LVN_TVACLAOA_EC36 20131220 LVN_TVACLAOA2012_09_25 LVN_TVACLAOA_EC39 20131220 LVN_TVACLAOA2012_09_25 LVN_TVACLAOA_EC…	50 35 55 55 35 32 40 88 55 71 89 212 2164 91 42 87 58 52 50	2 5 3 2 3 1 2 2 1 3 6 29 108 4 3 4 3 3 2	2 1 3 2 1 1 2 2 1 3 4 14 89 3 2 3 2 2 2	1 2 1 1 1 1 1 1 1 1 2 3 7 2 2 1 1 1 1	1 1 1 1 1 1 1 1 1 1 2 3 7 1 1 1 1 1 1	7.5 19.2 7.5 7.5 7.5 7.5 7.5 7.5 7.5 7.5 19.2 30.8 37.7 19.2 19.2 7.5 7.5 7.5 7.5	1 2 1 1 1 1 1 1 1 1 2 3 7 2 2 1 1 1 1	2819	1.15603	8	1.06372	X	X	1.33553	8	1.09082	X	X	0.95247	10	1.10575		X	0.86438	8	1.06299	X	X	0.7488	8	1.09057	X	X	1.04949	10	1.10559		X
P09972	Fructose-bisphosphate aldolase C	39.456	20131220 LVN_TVACLAOA2012_09_23 LVN_TVACLAOA_IC_05 20131220 LVN_TVACLAOA2012_09_23 LVN_TVACLAOA_IC_06 20131220 LVN_TVACLAOA2012_09_23 LVN_TVACLAOA_IC_07 20131220 LVN_TVACLAOA2012_09_23 LVN_TVACLAOA_IC_08 20131220 LVN_TVACLAOA2012_09_23 LVN_TVACLAOA_IC_09 20131220 LVN_TVACLAOA2012_09_23 LVN_TVACLAOA_IC_10 20131220 LVN_TVACLAOA2012_09_23 LVN_TVACLAOA_IC_11 20131220 LVN_TVACLAOA2012_09_23 LVN_TVACLA…	35 61 93 133 74 62 44 45 45 41 55 69 1418 48	5 5 7 10 4 8 2 3 7 2 2 13 71 9	1 2 2 3 2 1 1 1 1 1 2 6 38 2	3 2 5 7 4 3 1 2 3 2 1 4 15 4	1 2 2 1 2 1 1 1 1 1 1 3 10 2	12.9 8.2 15.7 21.2 11.5 10.7 6.3 8.2 11.8 9.9 6.3 12.1 52.7 12.1	3 2 4 4 2 1 1 1 2 2 1 3 14 3	1844	0.8488	4	1.04646	X	X	0.89044	3	1.02539	X	X	0.81966	5	1.54361			1.1778	4	1.04635	X	X	1.12285	3	1.02539	X	X	1.22012	5	1.5438
P22352	Glutathione peroxidase 3	25.552	20131220 LVN_TVACLAOA2012_09_25 LVN_TVACLAOA_EC43 20131220 LVN_TVACLAOA2012_09_25 LVN_TVACLAOA_EC44	1291 345	63 20	55 13	7 4	6 3	29.6 16.4	6 3	1606	1.33348	7	1.14872	X	X	1.44774	7	1.10889	X	X	1.0353	7	1.1116		X	0.74975	7	1.14894	X	X	0.69066	7	1.10904	X	X	0.96571	7	1.11157		X
P51654	Glypican-3	65.563	20131220 LVN_TVACLAOA2012_09_23 LVN_TVACLAOA_IC_08 20131220 LVN_TVACLAOA2012_09_23 LVN_TVACLAOA_IC_12 20131220 LVN_TVACLAOA2012_09_25 LVN_TVACLAOA_EC31 20131220 LVN_TVACLAOA2012_09_25 LVN_TVACLAOA_EC32 20131220 LVN_TVACLAOA2012_09_25 LVN_TVACLAOA_EC33 20131220 LVN_TVACLAOA2012_09_25 LVN_TVACLAOA_EC34 20131220 LVN_TVACLAOA2012_09_25 LVN_TVACLAOA_EC35 20131220 LVN_TVACLAOA2012_09_25 LVN_TVACLAOA_EC…	55 80 411 128 52 38 55 1177 145 124 87 140 278 313 160	8 19 36 22 5 3 10 77 25 6 2 21 34 39 17	1 8 20 9 2 1 4 51 13 3 2 10 22 24 8	4 8 10 8 4 1 7 12 8 2 1 7 10 10 7	1 5 7 6 2 1 3 8 5 1 1 5 8 8 5	6.2 13.8 14.5 13.6 4.8 1.4 11 23.3 10 3.8 2.2 10 14.5 14.5 9.8	4 8 10 8 4 1 7 12 8 2 1 7 10 10 7	2825	1.42752	17	1.12759	X	X	1.83321	17	1.11601	X	X	0.8737	17	1.1897			0.70023	17	1.12772	X	X	0.54542	17	1.11608	X	X	1.14441	17	1.19013
P00738	Haptoglobin	45.205	20131220 LVN_TVACLAOA2012_09_23 LVN_TVACLAOA_IC_03 20131220 LVN_TVACLAOA2012_09_23 LVN_TVACLAOA_IC_04 20131220 LVN_TVACLAOA2012_09_25 LVN_TVACLAOA_EC31 20131220 LVN_TVACLAOA2012_09_25 LVN_TVACLAOA_EC32 20131220 LVN_TVACLAOA2012_09_25 LVN_TVACLAOA_EC33 20131220 LVN_TVACLAOA2012_09_25 LVN_TVACLAOA_EC34 20131220 LVN_TVACLAOA2012_09_25 LVN_TVACLAOA_EC35 20131220 LVN_TVACLAOA2012_09_25 LVN_TVACLAOA_EC…	46 36 476 248 104 47 322 162 108 390 2410 1939 1603 1101 1470 2363 2458 2656 1304 250 46 906 551 228 128	5 2 29 15 10 3 17 16 8 10 152 121 93 62 71 99 104 109 50 11 2 56 38 13 10	1 1 19 11 5 1 11 8 4 8 109 93 77 46 60 93 91 89 43 9 1 44 27 10 7	3 2 14 10 7 3 7 9 3 4 25 24 22 17 22 14 21 19 15 7 1 16 14 8 7	1 1 10 8 4 1 6 6 1 3 24 21 19 12 21 14 20 16 14 6 1 14 13 6 6	5.4 4.2 34.7 26.8 16.3 5.4 22.7 20.2 7.4 14.5 50.2 50.2 41.4 45.6 52 27.6 45.8 46.6 33.5 18 2.5 39.2 34.7 17.2 18.7	3 1 14 10 7 3 7 9 3 4 25 24 22 17 22 14 21 19 15 7 1 16 14 8 7	20640	0.00505	49	2.65347	X	X	0.00385	51	3.92124	X	X	1.50303	5	11.5634		X	198.142	49	2.65347	X	X	259.699	51	3.92124	X	X	0.66548	5	11.5651		X
P00739	Haptoglobin-related protein	39.03	20131220 LVN_TVACLAOA2012_09_23 LVN_TVACLAOA_IC_02 20131220 LVN_TVACLAOA2012_09_25 LVN_TVACLAOA_EC38 20131220 LVN_TVACLAOA2012_09_25 LVN_TVACLAOA_EC39	37 60 845	1 4 66	1 1 49	1 2 15	1 1 14	2 6 37.4	1 2 15	6716	0.01113	7	2.21893	X	X	0.01013	7	2.59788	X	X	1.02651	2	1.00484		X	89.8589	7	2.21893	X	X	98.7083	7	2.59788	X	X	0.97507	2	1.00468		X
P02790	Hemopexin	51.676	20131220 LVN_TVACLAOA2012_09_25 LVN_TVACLAOA_EC31 20131220 LVN_TVACLAOA2012_09_25 LVN_TVACLAOA_EC32 20131220 LVN_TVACLAOA2012_09_25 LVN_TVACLAOA_EC33 20131220 LVN_TVACLAOA2012_09_25 LVN_TVACLAOA_EC35 20131220 LVN_TVACLAOA2012_09_25 LVN_TVACLAOA_EC36 20131220 LVN_TVACLAOA2012_09_25 LVN_TVACLAOA_EC37 20131220 LVN_TVACLAOA2012_09_25 LVN_TVACLAOA_EC38 20131220 LVN_TVACLAOA2012_09_25 LVN_TVACLAOA_EC39…	584 325 53 1112 587 89 36 1294 1015 503 406 515 506 388 190 45 414 276 172 237	40 21 4 71 48 3 1 71 60 30 26 33 29 26 13 1 30 17 12 15	27 16 2 48 24 2 1 49 44 22 19 24 23 17 10 1 20 17 8 12	10 8 3 19 18 3 1 16 9 8 7 9 5 8 5 1 9 5 4 5	6 5 2 14 9 2 1 11 6 4 4 5 3 4 3 1 4 5 3 4	21 14.3 5.8 47 46.5 7.1 3.5 40.7 19.7 15.4 14.9 18.2 9.3 16.2 10 2.4 17.3 10 8.7 10	10 8 3 19 18 3 1 16 9 8 7 9 5 8 5 1 9 5 4 5	8183	0.00818	24	2.33631	X	X	0.00478	25	2.30845	X	X						122.256	24	2.33631	X	X	209.331	25	2.30845	X	X
Q9Y4L1	Hypoxia up-regulated protein 1	111.335	20131220 LVN_TVACLAOA2012_09_23 LVN_TVACLAOA_IC_02 20131220 LVN_TVACLAOA2012_09_23 LVN_TVACLAOA_IC_03 20131220 LVN_TVACLAOA2012_09_23 LVN_TVACLAOA_IC_04 20131220 LVN_TVACLAOA2012_09_23 LVN_TVACLAOA_IC_05 20131220 LVN_TVACLAOA2012_09_23 LVN_TVACLAOA_IC_06 20131220 LVN_TVACLAOA2012_09_23 LVN_TVACLAOA_IC_07 20131220 LVN_TVACLAOA2012_09_23 LVN_TVACLAOA_IC_08 20131220 LVN_TVACLAOA2012_09_23 LVN_TVACLA…	148 152 83 165 1226 2883 451 1598 149 100 52 42 50	13 15 25 31 95 236 43 73 18 17 15 5 9	10 7 6 12 51 132 19 50 8 5 4 1 4	8 10 15 18 31 42 21 25 13 12 11 5 8	8 5 5 8 21 32 11 20 7 4 4 1 4	8.4 10.4 16 20.8 32.8 38.8 21.9 28.8 14 16.2 15.4 4.9 9.8	8 9 14 18 31 42 21 25 12 12 11 4 8	6755	0.79623	12	1.2345	X	X	0.93276	13	1.07837	X	X	1.00039	12	1.22007		X	1.25575	12	1.23444	X	X	1.07227	13	1.07842	X	X	0.99953	12	1.21993		X
P01834	Ig kappa chain C region	11.609	20131220 LVN_TVACLAOA2012_09_25 LVN_TVACLAOA_EC40 20131220 LVN_TVACLAOA2012_09_25 LVN_TVACLAOA_EC41 20131220 LVN_TVACLAOA2012_09_25 LVN_TVACLAOA_EC42 20131220 LVN_TVACLAOA2012_09_25 LVN_TVACLAOA_EC43 20131220 LVN_TVACLAOA2012_09_25 LVN_TVACLAOA_EC46	75 395 1442 329 146	3 15 44 10 5	2 10 42 9 5	3 4 7 3 3	2 4 7 3 3	51.9 58.5 88.7 51.9 51.9	3 4 7 3 3	2270	0.00204	3	1.50111	X	X	0.00693	3	3.21168	X	X						491.218	3	1.50111	X	X	144.372	3	3.21168	X	X
P13645	Keratin, type I cytoskeletal 10	58.827	20131220 LVN_TVACLAOA2012_09_23 LVN_TVACLAOA_IC_01 20131220 LVN_TVACLAOA2012_09_23 LVN_TVACLAOA_IC_02 20131220 LVN_TVACLAOA2012_09_23 LVN_TVACLAOA_IC_03 20131220 LVN_TVACLAOA2012_09_23 LVN_TVACLAOA_IC_04 20131220 LVN_TVACLAOA2012_09_23 LVN_TVACLAOA_IC_05 20131220 LVN_TVACLAOA2012_09_23 LVN_TVACLAOA_IC_06 20131220 LVN_TVACLAOA2012_09_23 LVN_TVACLAOA_IC_07 20131220 LVN_TVACLAOA2012_09_23 LVN_TVACLA…	237 153 144 166 218 159 84 207 179 93 47 982 121 195 135 321 78 243 357 306 47 60 192 62 80 317 240 219 349 799 184 177 681 85 142 790 98 128 202 249 155 95	10 13 10 21 19 17 13 22 23 8 9 37 14 20 12 32 6 18 14 12 3 3 16 1 15 19 13 12 21 41 9 9 23 7 12 35 5 11 8 11 9 4	8 7 5 9 10 7 5 9 6 4 2 28 7 12 9 18 3 10 13 11 2 2 8 1 6 12 10 9 15 34 5 8 20 4 9 25 3 6 7 10 6 4	4 4 6 11 10 13 8 11 9 4 5 17 8 6 6 14 4 7 9 9 3 3 11 1 8 10 6 6 9 14 5 5 15 4 6 15 3 4 5 6 6 3	4 3 3 7 7 6 4 6 4 3 2 13 5 2 5 9 2 6 8 8 2 2 6 1 4 6 5 4 9 12 2 5 14 3 5 12 2 3 4 6 5 3	6 6 8.9 17.6 17.5 23.5 11.6 18.2 16.6 7.2 8.7 25.5 14.7 7.7 12.2 22.4 6.7 12.5 15.9 15.8 4.5 4.5 20.9 2.2 12.8 15.2 9.6 9.8 15.2 18.8 8.6 8 23.3 6 9.4 26.2 6.8 6.8 8.7 9.6 10.3 4.8	4 3 5 11 9 12 6 11 7 3 4 17 7 6 6 13 4 7 8 8 2 2 9 1 8 9 5 5 9 14 4 5 15 4 5 15 3 3 5 6 6 3	8713	0.04428	8	15.6687	X	X	0.04727	7	11.654	X	X	0.95736	2	1.24712		X	22.578	8	15.6708	X	X	21.1519	7	11.6544	X	X	1.04492	2	1.24754		X
P35527	Keratin, type I cytoskeletal 9	62.064	20131220 LVN_TVACLAOA2012_09_23 LVN_TVACLAOA_IC_02 20131220 LVN_TVACLAOA2012_09_23 LVN_TVACLAOA_IC_03 20131220 LVN_TVACLAOA2012_09_23 LVN_TVACLAOA_IC_04 20131220 LVN_TVACLAOA2012_09_23 LVN_TVACLAOA_IC_05 20131220 LVN_TVACLAOA2012_09_23 LVN_TVACLAOA_IC_06 20131220 LVN_TVACLAOA2012_09_23 LVN_TVACLAOA_IC_07 20131220 LVN_TVACLAOA2012_09_23 LVN_TVACLAOA_IC_08 20131220 LVN_TVACLAOA2012_09_23 LVN_TVACLA…	194 110 196 88 212 126 82 71 341 123 42 154 76 82 223 28 51 281 151 38 72 127 134 597 111 742 74 76 45	10 9 13 7 18 11 6 9 16 11 5 13 4 3 9 3 2 11 9 3 3 5 11 27 9 35 1 6 3	7 7 9 1 9 4 4 2 14 4 2 7 2 1 7 1 1 7 7 2 2 4 5 20 6 22 1 3 2	6 5 7 7 10 8 4 4 10 8 5 9 3 3 6 3 2 8 5 2 2 3 6 16 5 14 1 4 2	5 4 6 1 7 3 2 2 8 4 2 6 2 1 6 1 1 6 5 2 1 3 5 12 5 11 1 2 2	10 6.7 11.4 11.4 19.1 13.2 6.9 6.6 19.1 13.3 7.2 15.1 5.1 5.5 9.8 4.3 5.1 22.8 8.3 2.7 2.6 5.1 9.1 27.1 8.3 25.5 2.1 5.6 2.6	5 4 7 6 9 7 4 4 10 8 5 8 2 3 6 2 2 7 5 2 1 3 6 16 5 14 1 4 2	3873	0.00306	3	2.66668	X	X	0.00243	3	3.23321	X	X						327.283	3	2.66668	X	X	411.698	3	3.23321	X	X
Q96L93	Kinesin-like protein KIF16B	152.011	20131220 LVN_TVACLAOA2012_09_23 LVN_TVACLAOA_IC_06	23	5	1	5	1	3	5	33	0.00069	3	4.95912	X	X	0.00298	3	1.48896	X	X						1457.61	3	4.95912	X	X	335.646	3	1.48896	X	X
P61626	Lysozyme C	16.537	20131220 LVN_TVACLAOA2012_09_23 LVN_TVACLAOA_IC_23 20131220 LVN_TVACLAOA2012_09_25 LVN_TVACLAOA_EC45 20131220 LVN_TVACLAOA2012_09_25 LVN_TVACLAOA_EC46 20131220 LVN_TVACLAOA2012_09_26 LVN_IC rerun_24	201 279 670 317	21 10 55 17	9 6 28 10	6 4 8 6	3 2 5 3	32.4 23.6 39.2 32.4	6 4 8 6	1383	1.13598	4	1.00947	X	X	1.32413	5	1.04958	X	X	0.9774	5	1.04833		X	0.88041	4	1.00906	X	X	0.75529	5	1.04979	X	X	1.02282	5	1.04826		X
Q15758	Neutral amino acid transporter B(0)	56.598	20131220 LVN_TVACLAOA2012_09_23 LVN_TVACLAOA_IC_05 20131220 LVN_TVACLAOA2012_09_23 LVN_TVACLAOA_IC_07 20131220 LVN_TVACLAOA2012_09_23 LVN_TVACLAOA_IC_08 20131220 LVN_TVACLAOA2012_09_23 LVN_TVACLAOA_IC_09 20131220 LVN_TVACLAOA2012_09_23 LVN_TVACLAOA_IC_10 20131220 LVN_TVACLAOA2012_09_23 LVN_TVACLAOA_IC_11 20131220 LVN_TVACLAOA2012_09_23 LVN_TVACLAOA_IC_12	90 99 339 426 364 52 54	4 2 15 18 16 8 7	3 2 10 14 13 1 1	3 1 8 7 6 1 2	3 1 5 5 4 1 1	7.9 2.2 17.6 15.7 13.9 2 4.6	3 1 8 7 6 1 2	1239	1.16235	2	1.00751	X	X	1.20395	2	1.0105	X	X						0.86057	2	1.00708	X	X	0.83067	2	1.01103	X	X
Q15365	Poly(rC)-binding protein 1	37.498	20131220 LVN_TVACLAOA2012_09_23 LVN_TVACLAOA_IC_05 20131220 LVN_TVACLAOA2012_09_23 LVN_TVACLAOA_IC_06 20131220 LVN_TVACLAOA2012_09_23 LVN_TVACLAOA_IC_07 20131220 LVN_TVACLAOA2012_09_23 LVN_TVACLAOA_IC_08 20131220 LVN_TVACLAOA2012_09_23 LVN_TVACLAOA_IC_10 20131220 LVN_TVACLAOA2012_09_23 LVN_TVACLAOA_IC_11 20131220 LVN_TVACLAOA2012_09_23 LVN_TVACLAOA_IC_14 20131220 LVN_TVACLAOA2012_09_23 LVN_TVACLA…	70 106 105 74 80 45 54 39 112 32 131 34 1098 224 65	3 5 6 5 6 3 3 5 5 3 6 1 69 19 2	2 4 4 4 3 3 2 1 4 1 3 1 38 9 2	2 3 4 3 4 2 2 2 2 2 3 1 11 6 1	1 2 2 3 2 2 1 1 2 1 1 1 9 4 1	6.2 10.7 12.9 10.7 12.4 6.7 7.6 6.2 6.7 5.6 10.1 3.9 42.1 20.5 3.1	2 3 4 3 4 2 2 1 2 2 3 1 11 6 1	1924	0.82519	7	1.15157	X	X	0.92037	6	1.0242	X	X	0.98915	7	1.1181			1.21232	7	1.15127	X	X	1.0866	6	1.02421	X	X	1.01123	7	1.11813
P35232	Prohibitin	29.804	20131220 LVN_TVACLAOA2012_09_23 LVN_TVACLAOA_IC_06 20131220 LVN_TVACLAOA2012_09_23 LVN_TVACLAOA_IC_10 20131220 LVN_TVACLAOA2012_09_23 LVN_TVACLAOA_IC_18 20131220 LVN_TVACLAOA2012_09_23 LVN_TVACLAOA_IC_19 20131220 LVN_TVACLAOA2012_09_23 LVN_TVACLAOA_IC_20 20131220 LVN_TVACLAOA2012_09_23 LVN_TVACLAOA_IC_22	29 29 1436 818 85 30	3 2 73 39 7 4	1 1 52 27 4 1	3 2 14 11 4 2	1 1 13 9 3 1	11 6.3 50.7 37.1 14.7 7.7	3 2 14 11 4 2	2294	0.85128	5	1.03583	X	X	0.92243	5	1.03962	X	X	1.03396	5	1.06423		X	1.17471	5	1.0362	X	X	1.0841	5	1.03941	X	X	0.96716	5	1.0643		X
Q9P2E9	Ribosome-binding protein 1	152.472	20131220 LVN_TVACLAOA2012_09_23 LVN_TVACLAOA_IC_02 20131220 LVN_TVACLAOA2012_09_23 LVN_TVACLAOA_IC_03 20131220 LVN_TVACLAOA2012_09_23 LVN_TVACLAOA_IC_04 20131220 LVN_TVACLAOA2012_09_23 LVN_TVACLAOA_IC_05 20131220 LVN_TVACLAOA2012_09_23 LVN_TVACLAOA_IC_06 20131220 LVN_TVACLAOA2012_09_23 LVN_TVACLAOA_IC_07 20131220 LVN_TVACLAOA2012_09_23 LVN_TVACLAOA_IC_08 20131220 LVN_TVACLAOA2012_09_23 LVN_TVACLA…	476 122 133 563 158 551 2041 2728 993 641 195 353 309 548 449 85 107 108 116 239 144 80 118	30 18 19 56 27 50 128 140 57 42 23 35 27 40 35 9 17 14 20 13 14 6 5	21 9 6 24 9 19 83 94 39 27 11 16 16 17 16 2 4 3 5 5 4 1 4	16 10 13 28 17 29 47 51 27 26 20 22 20 20 18 8 13 12 13 11 11 4 3	10 7 5 14 8 15 36 37 19 16 11 14 12 8 10 2 4 3 2 4 3 1 2	11.6 7.2 9.5 23.1 11.9 22.5 36 37.7 22.4 21.1 16.2 18.5 15.7 16.3 12.8 5.3 8.6 9.4 9.3 8.3 9.7 2.6 2	16 10 12 28 17 29 46 51 27 25 19 20 19 19 17 7 13 12 13 11 11 4 2	10624	0.84261	17	1.23055	X	X	0.93985	17	1.12076	X	X	1.02656	16	1.16778		X	1.18643	17	1.23055	X	X	1.06407	17	1.12078	X	X	0.97431	16	1.16752		X
O76061	Stanniocalcin-2	33.249	20131220 LVN_TVACLAOA2012_09_25 LVN_TVACLAOA_EC39 20131220 LVN_TVACLAOA2012_09_25 LVN_TVACLAOA_EC40 20131220 LVN_TVACLAOA2012_09_25 LVN_TVACLAOA_EC41 20131220 LVN_TVACLAOA2012_09_25 LVN_TVACLAOA_EC42	135 215 339 106	23 36 29 8	9 15 17 5	5 6 5 2	2 4 4 2	13.2 15.9 12.9 6.6	5 6 5 2	703	1.3589	6	1.10645	X	X	1.62097	6	1.05445	X	X	0.94365	6	1.09642		X	0.73582	6	1.10658	X	X	0.61689	6	1.05425	X	X	1.05979	6	1.09651		X
Q16881	Thioredoxin reductase 1, cytoplasmic	70.906	20131220 LVN_TVACLAOA2012_09_23 LVN_TVACLAOA_IC_08 20131220 LVN_TVACLAOA2012_09_23 LVN_TVACLAOA_IC_14 20131220 LVN_TVACLAOA2012_09_25 LVN_TVACLAOA_EC36 20131220 LVN_TVACLAOA2012_09_25 LVN_TVACLAOA_EC37 20131220 LVN_TVACLAOA2012_09_26 LVN_IC rerun_13 dilute	33 474 199 25 1268	6 22 10 2 66	1 15 6 1 44	4 10 7 2 17	1 7 5 1 15	6.2 22 16.9 2.3 26.7	3 10 7 2 17	1891	0.88417	5	1.07218	X	X	0.94293	5	1.04036	X	X	1.0525	5	1.09769		X	1.1311	5	1.07258	X	X	1.06077	5	1.04062	X	X	0.95001	5	1.09731		X
P02774	Vitamin D-binding protein	52.964	20131220 LVN_TVACLAOA2012_09_25 LVN_TVACLAOA_EC31 20131220 LVN_TVACLAOA2012_09_25 LVN_TVACLAOA_EC32 20131220 LVN_TVACLAOA2012_09_25 LVN_TVACLAOA_EC33 20131220 LVN_TVACLAOA2012_09_25 LVN_TVACLAOA_EC35 20131220 LVN_TVACLAOA2012_09_25 LVN_TVACLAOA_EC36 20131220 LVN_TVACLAOA2012_09_25 LVN_TVACLAOA_EC37 20131220 LVN_TVACLAOA2012_09_25 LVN_TVACLAOA_EC38 20131220 LVN_TVACLAOA2012_09_25 LVN_TVACLAOA_EC39…	155 38 135 355 1785 461 64 131 192 85 39 34 46 130 48 110	6 1 6 13 65 6 1 8 12 1 1 2 2 9 3 4	3 1 3 10 52 6 1 5 7 1 1 1 2 7 2 4	5 1 4 7 26 4 1 6 7 1 1 2 1 4 1 3	2 1 2 6 22 4 1 4 4 1 1 1 1 3 1 3	9.3 4.2 7.4 19.8 68.1 14.1 2.5 9.5 13.5 2.3 1.5 3.8 1.5 7 1.5 5.5	5 1 4 7 26 4 1 6 7 1 1 2 1 4 1 3	3399	0.07455	6	1.13477	X	X	0.08126	7	1.18108	X	X	0.86523	4	1.37531			13.412	6	1.13477	X	X	12.3047	7	1.18108	X	X	1.15579	4	1.37492
B2RXF5	Zinc finger and BTB domain-containing protein 42	46.491	20131220 LVN_TVACLAOA2012_09_25 LVN_TVACLAOA_EC32	29	4	2	2	1	5	2	29	1.20693	3	1.03824	X	X	1.57374	3	1.14594	X	X	0.86046	3	1.15013		X	0.82844	3	1.03832	X	X	0.63551	3	1.14652	X	X	1.16145	3	1.15002		X
P17858	6-phosphofructokinase, liver type	85.018	20131220 LVN_TVACLAOA2012_09_23 LVN_TVACLAOA_IC_11 20131220 LVN_TVACLAOA2012_09_23 LVN_TVACLAOA_IC_12	1039 65	77 14	44 2	27 11	20 2	40.1 13.2	27 11	1076	1.24794	4	1.06204	X	X	0.96636	5	1.07608		X	1.35209	5	1.13657	X	X	0.8013	4	1.06217	X	X	1.03481	5	1.07612		X	0.73951	5	1.13721	X	X
P30050	60S ribosomal protein L12	17.819	20131220 LVN_TVACLAOA2012_09_23 LVN_TVACLAOA_IC_10 20131220 LVN_TVACLAOA2012_09_23 LVN_TVACLAOA_IC_20 20131220 LVN_TVACLAOA2012_09_23 LVN_TVACLAOA_IC_22 20131220 LVN_TVACLAOA2012_09_26 LVN_IC rerun_24	35 36 331 48	1 1 22 1	1 1 11 1	1 1 7 1	1 1 6 1	5.5 5.5 37 5.5	1 1 7 1	367	0.92601	3	1.01567	X	X	0.95148	3	1.04475		X	1.09221	3	1.03142	X	X	1.07967	3	1.01565	X	X	1.05087	3	1.04472		X	0.91558	3	1.03141	X	X
P35268	60S ribosomal protein L22	14.787	20131220 LVN_TVACLAOA2012_09_23 LVN_TVACLAOA_IC_23 20131220 LVN_TVACLAOA2012_09_26 LVN_IC rerun_24	189 83	13 4	9 2	5 2	5 1	36.7 18.8	5 2	243	0.92656	3	1.02408	X	X	0.88666	3	1.07499		X	1.17309	3	1.05558	X	X	1.07863	3	1.02358	X	X	1.12742	3	1.0745		X	0.85232	3	1.05586	X	X
Q99798	Aconitate hydratase, mitochondrial	85.425	20131220 LVN_TVACLAOA2012_09_23 LVN_TVACLAOA_IC_07 20131220 LVN_TVACLAOA2012_09_23 LVN_TVACLAOA_IC_09 20131220 LVN_TVACLAOA2012_09_23 LVN_TVACLAOA_IC_10 20131220 LVN_TVACLAOA2012_09_23 LVN_TVACLAOA_IC_14	45 55 2422 63	8 7 110 4	2 3 76 2	6 6 33 3	2 3 21 2	6.9 10.3 47.8 4.9	6 6 33 3	2498	1.27881	5	1.07841	X	X	1.10141	4	1.0955		X	1.28379	5	1.11302	X	X	0.78208	5	1.07821	X	X	0.90819	4	1.09574		X	0.77882	5	1.11336	X	X
P12235	ADP/ATP translocase 1	33.064	20131220 LVN_TVACLAOA2012_09_23 LVN_TVACLAOA_IC_18 20131220 LVN_TVACLAOA2012_09_26 LVN_IC rerun_25	695 46	60 1	45 1	11 1	10 1	34.2 2.7	11 1	2506	1.21839	3	1.057	X	X	1.02129	3	1.05579		X	1.33955	3	1.05197	X	X	0.82064	3	1.0569	X	X	0.97897	3	1.056		X	0.74635	3	1.05187	X	X
P05141	ADP/ATP translocase 2	32.852	20131220 LVN_TVACLAOA2012_09_23 LVN_TVACLAOA_IC_03 20131220 LVN_TVACLAOA2012_09_23 LVN_TVACLAOA_IC_04 20131220 LVN_TVACLAOA2012_09_23 LVN_TVACLAOA_IC_05 20131220 LVN_TVACLAOA2012_09_23 LVN_TVACLAOA_IC_06 20131220 LVN_TVACLAOA2012_09_23 LVN_TVACLAOA_IC_07 20131220 LVN_TVACLAOA2012_09_23 LVN_TVACLAOA_IC_08 20131220 LVN_TVACLAOA2012_09_23 LVN_TVACLAOA_IC_09 20131220 LVN_TVACLAOA2012_09_23 LVN_TVACLA…	85 141 302 280 178 201 149 175 172 82 72 950 239 46 101 50 152	17 22 35 27 22 25 18 29 19 10 11 86 23 7 22 6 15	4 11 18 15 11 12 7 13 9 5 4 59 15 2 9 1 9	6 8 12 9 12 11 9 11 8 6 8 15 10 6 7 4 6	3 4 8 5 6 6 3 9 4 4 3 13 9 2 4 1 4	18.1 23.8 35.2 29.5 36.6 34.9 28.9 31.9 25.8 20.1 26.8 42.3 27.5 17.1 21.1 13.8 18.1	6 8 12 9 12 11 9 11 8 6 8 15 10 6 7 2 6	3103	1.19327	5	1.05031	X	X	0.99625	5	1.05278		X	1.34329	5	1.03793	X	X	0.83778	5	1.05004	X	X	1.00367	5	1.05298		X	0.74422	5	1.03787	X	X
P12236	ADP/ATP translocase 3	32.866	20131220 LVN_TVACLAOA2012_09_23 LVN_TVACLAOA_IC_02 20131220 LVN_TVACLAOA2012_09_23 LVN_TVACLAOA_IC_18 20131220 LVN_TVACLAOA2012_09_23 LVN_TVACLAOA_IC_19 20131220 LVN_TVACLAOA2012_09_23 LVN_TVACLAOA_IC_22 20131220 LVN_TVACLAOA2012_09_26 LVN_IC rerun_13 dilute 20131220 LVN_TVACLAOA2012_09_26 LVN_IC rerun_17 dilute	102 866 295 62 80 42	13 82 31 12 8 9	6 54 17 4 2 1	5 12 12 7 5 8	3 11 9 4 1 1	15.4 36.9 34.2 18.1 15.4 25.5	5 12 12 7 5 8	2786	1.19938	4	1.05667	X	X	1.00699	4	1.05393		X	1.31333	3	1.02474	X	X	0.83344	4	1.0563	X	X	0.99288	4	1.0541		X	0.74749	4	1.04227	X	X
P01023	Alpha-2-macroglobulin	163.291	20131220 LVN_TVACLAOA2012_09_23 LVN_TVACLAOA_IC_02 20131220 LVN_TVACLAOA2012_09_23 LVN_TVACLAOA_IC_03 20131220 LVN_TVACLAOA2012_09_23 LVN_TVACLAOA_IC_04 20131220 LVN_TVACLAOA2012_09_23 LVN_TVACLAOA_IC_05 20131220 LVN_TVACLAOA2012_09_23 LVN_TVACLAOA_IC_06 20131220 LVN_TVACLAOA2012_09_23 LVN_TVACLAOA_IC_07 20131220 LVN_TVACLAOA2012_09_23 LVN_TVACLAOA_IC_08 20131220 LVN_TVACLAOA2012_09_23 LVN_TVACLA…	337 318 311 2604 1744 138 300 485 956 293 108 44 64 238 101 139 4368 2930 484 148 977 2572 39 38 579 771 268 241 610 73 81 25 92 59 101 1507 6048 3481 5454 6716	23 23 28 171 131 22 25 27 60 18 12 10 1 12 8 11 207 156 39 9 48 124 6 3 45 48 5 9 24 1 3 14 7 8 3 59 278 179 269 338	17 17 14 110 75 11 16 17 42 13 7 2 1 7 4 8 171 124 22 3 35 81 2 1 22 33 5 8 18 1 2 1 4 5 3 52 231 150 223 258	12 11 12 43 38 13 12 15 30 11 10 9 1 6 5 4 40 32 19 5 24 27 5 2 21 20 2 5 9 1 2 7 3 2 2 14 45 30 47 51	8 8 8 34 27 8 10 11 22 8 5 2 1 3 2 4 35 26 10 2 17 19 2 1 13 13 2 5 5 1 1 1 2 2 2 12 40 29 43 44	7.9 8.1 8.5 33.4 30.5 10.2 9.1 13 25.4 9.1 8.4 7.5 0.8 4.1 3.3 2.8 28.8 23.6 13.4 4.5 21.4 22.9 4.3 1.3 16.4 15.1 1.6 3.9 6.5 0.7 1.4 5 2.4 1.1 1.6 8.8 36.4 21.1 37.7 35.2	12 11 12 43 38 13 12 15 30 11 9 7 1 6 4 4 40 32 16 5 24 27 5 2 21 20 2 5 9 1 2 6 3 2 2 14 45 30 47 51	44733	1.16304	99	1.08176	X	X	1.45741	102	1.13719			0.90037	102	1.11751	X	X	0.85973	99	1.08177	X	X	0.68614	102	1.13731			1.11067	102	1.11743	X	X
P08133	Annexin A6	75.873	20131220 LVN_TVACLAOA2012_09_23 LVN_TVACLAOA_IC_05 20131220 LVN_TVACLAOA2012_09_23 LVN_TVACLAOA_IC_07 20131220 LVN_TVACLAOA2012_09_23 LVN_TVACLAOA_IC_08 20131220 LVN_TVACLAOA2012_09_23 LVN_TVACLAOA_IC_09 20131220 LVN_TVACLAOA2012_09_23 LVN_TVACLAOA_IC_10 20131220 LVN_TVACLAOA2012_09_23 LVN_TVACLAOA_IC_11 20131220 LVN_TVACLAOA2012_09_23 LVN_TVACLAOA_IC_12 20131220 LVN_TVACLAOA2012_09_23 LVN_TVACLA…	55 36 30 30 46 91 1721 28	9 9 9 8 7 30 166 4	3 1 1 1 1 5 87 1	6 8 8 6 7 23 48 3	3 1 1 1 1 5 30 1	8.2 12.5 10.3 8.3 10.3 35.5 66.4 3.4	6 7 7 5 7 23 48 3	1834	1.02568	9	1.02642	X	X	0.96927	9	1.10395		X	1.16836	10	1.10952	X	X	0.97511	9	1.02637	X	X	1.03184	9	1.10397		X	0.85601	10	1.10967	X	X
P02647	Apolipoprotein A-I	30.778	20131220 LVN_TVACLAOA2012_09_23 LVN_TVACLAOA_IC_18 20131220 LVN_TVACLAOA2012_09_23 LVN_TVACLAOA_IC_19 20131220 LVN_TVACLAOA2012_09_23 LVN_TVACLAOA_IC_20 20131220 LVN_TVACLAOA2012_09_25 LVN_TVACLAOA_EC31 20131220 LVN_TVACLAOA2012_09_25 LVN_TVACLAOA_EC32 20131220 LVN_TVACLAOA2012_09_25 LVN_TVACLAOA_EC35 20131220 LVN_TVACLAOA2012_09_25 LVN_TVACLAOA_EC36 20131220 LVN_TVACLAOA2012_09_25 LVN_TVACLAOA_E…	78 117 39 117 61 119 94 303 769 971 5389 3353 72 266 135 198 233 123 97	5 24 12 7 5 4 3 13 41 87 346 235 3 13 7 17 10 6 8	2 8 1 4 3 2 3 6 25 48 209 132 1 8 5 9 7 4 3	4 9 7 5 2 3 3 9 13 16 30 26 3 5 4 7 5 3 6	2 5 1 2 1 2 3 4 9 10 26 19 1 3 3 4 4 2 3	14.6 33.3 25.1 16.5 7.5 15 12.7 33.3 41.2 42.7 80.1 70.4 12 17.6 13.1 24.7 16.5 9 21.7	3 8 6 5 2 3 3 9 12 16 30 26 3 5 4 7 5 3 6	12020	1.25651	32	1.10302	X	X	1.59124	32	1.22133			0.87992	32	1.14104	X	X	0.79572	32	1.10286	X	X	0.62841	32	1.22138			1.13627	32	1.141	X	X
P00450	Ceruloplasmin	122.205	20131220 LVN_TVACLAOA2012_09_25 LVN_TVACLAOA_EC31 20131220 LVN_TVACLAOA2012_09_25 LVN_TVACLAOA_EC35 20131220 LVN_TVACLAOA2012_09_25 LVN_TVACLAOA_EC36 20131220 LVN_TVACLAOA2012_09_25 LVN_TVACLAOA_EC38 20131220 LVN_TVACLAOA2012_09_25 LVN_TVACLAOA_EC40	1239 46 30 55 44	57 2 1 2 1	47 1 1 1 1	15 2 1 2 1	14 1 1 1 1	15.8 2.5 1.3 2.5 1.2	15 2 1 2 1	1292	1.23401	4	1.08491	X	X	1.1416	2	1.05705		X	1.16903	2	1.00756	X	X	0.81055	4	1.08473	X	X	0.87595	2	1.05783		X	0.85585	2	1.00725	X	X
Q00610	Clathrin heavy chain 1	191.615	20131220 LVN_TVACLAOA2012_09_23 LVN_TVACLAOA_IC_02 20131220 LVN_TVACLAOA2012_09_23 LVN_TVACLAOA_IC_03 20131220 LVN_TVACLAOA2012_09_23 LVN_TVACLAOA_IC_04 20131220 LVN_TVACLAOA2012_09_23 LVN_TVACLAOA_IC_05 20131220 LVN_TVACLAOA2012_09_23 LVN_TVACLAOA_IC_06 20131220 LVN_TVACLAOA2012_09_23 LVN_TVACLAOA_IC_07 20131220 LVN_TVACLAOA2012_09_23 LVN_TVACLAOA_IC_08 20131220 LVN_TVACLAOA2012_09_23 LVN_TVACLA…	491 589 524 1607 3754 865 1345 1662 1234 820 399 118 175 53 82 38 77	34 44 75 140 257 76 115 136 123 76 44 23 15 16 19 11 13	22 30 36 77 167 46 63 68 64 38 23 7 8 3 6 3 4	19 19 34 44 58 31 46 49 49 39 27 18 9 13 14 9 9	13 15 22 29 49 21 31 30 35 19 16 5 5 3 4 2 3	10.9 11.5 20.1 28.2 35.5 18.9 30.6 33.8 34.1 25.7 19.6 11.3 5.9 7.4 9.1 7 7	19 19 34 44 58 31 46 49 49 39 27 13 9 13 14 7 9	13372	1.16643	8	1.112	X	X	1.00746	7	1.10525		X	1.2806	7	1.05881	X	X	0.85718	8	1.1121	X	X	0.99276	7	1.10531		X	0.7809	7	1.05936	X	X
P01024	Complement C3	187.148	20131220 LVN_TVACLAOA2012_09_23 LVN_TVACLAOA_IC_04 20131220 LVN_TVACLAOA2012_09_23 LVN_TVACLAOA_IC_05 20131220 LVN_TVACLAOA2012_09_23 LVN_TVACLAOA_IC_06 20131220 LVN_TVACLAOA2012_09_23 LVN_TVACLAOA_IC_07 20131220 LVN_TVACLAOA2012_09_23 LVN_TVACLAOA_IC_08 20131220 LVN_TVACLAOA2012_09_23 LVN_TVACLAOA_IC_12 20131220 LVN_TVACLAOA2012_09_25 LVN_TVACLAOA_EC31 20131220 LVN_TVACLAOA2012_09_25 LVN_TVACLAO…	27 1171 99 32 186 218 2231 3955 40 43 6507 1719 51 138 752 497 134 104 32 120 793 764 239 1078	5 110 21 6 38 28 134 257 17 5 289 100 14 11 65 46 8 5 4 2 55 49 13 73	1 64 7 1 10 8 97 166 3 1 206 56 2 4 40 22 5 5 1 2 36 35 10 56	5 46 14 6 23 22 52 58 11 5 57 36 4 7 26 16 5 4 2 1 24 22 8 29	1 31 6 1 6 8 42 45 3 1 49 24 1 4 18 11 2 4 1 1 21 17 6 27	2.5 29.3 8.7 3.2 13.8 13.3 34 31.1 5 2.5 39.8 24.4 2.6 5.5 17.1 9 2.6 2.1 1 0.5 15 13.9 4.9 17.3	5 45 13 5 23 20 52 58 11 5 57 36 4 7 26 15 5 4 2 1 24 22 8 29	20270	1.19515	65	1.10174	X	X	1.38121	64	1.12147			0.94663	62	1.06887	X	X	0.83666	65	1.10186	X	X	0.724	64	1.12164			1.05642	62	1.06894	X	X
P04843	Dolichyl-diphosphooligosaccharide--protein glycosyltransferase subunit 1	68.569	20131220 LVN_TVACLAOA2012_09_23 LVN_TVACLAOA_IC_02 20131220 LVN_TVACLAOA2012_09_23 LVN_TVACLAOA_IC_03 20131220 LVN_TVACLAOA2012_09_23 LVN_TVACLAOA_IC_04 20131220 LVN_TVACLAOA2012_09_23 LVN_TVACLAOA_IC_05 20131220 LVN_TVACLAOA2012_09_23 LVN_TVACLAOA_IC_06 20131220 LVN_TVACLAOA2012_09_23 LVN_TVACLAOA_IC_07 20131220 LVN_TVACLAOA2012_09_23 LVN_TVACLAOA_IC_08 20131220 LVN_TVACLAOA2012_09_23 LVN_TVACLA…	107 90 87 124 117 176 135 66 37 1825 41 35 36 368	9 10 14 20 16 13 20 9 13 101 13 9 2 36	5 4 4 9 7 8 8 2 1 64 3 1 1 17	5 5 5 9 7 7 8 6 8 26 8 4 2 11	2 4 4 6 5 5 5 2 1 20 2 1 1 7	7.6 8.4 8.4 15.5 11.7 12.2 11.9 9.7 13.5 41.5 15.5 6.4 3 18.5	5 5 5 9 7 7 8 6 8 26 8 4 2 11	2872	0.91159	7	1.05202	X	X	0.92518	8	1.10958		X	1.06308	9	1.06074	X	X	1.0971	7	1.05208	X	X	1.08084	8	1.10976		X	0.94082	9	1.06044	X	X
P13639	Elongation factor 2	95.338	20131220 LVN_TVACLAOA2012_09_23 LVN_TVACLAOA_IC_02 20131220 LVN_TVACLAOA2012_09_23 LVN_TVACLAOA_IC_03 20131220 LVN_TVACLAOA2012_09_23 LVN_TVACLAOA_IC_04 20131220 LVN_TVACLAOA2012_09_23 LVN_TVACLAOA_IC_05 20131220 LVN_TVACLAOA2012_09_23 LVN_TVACLAOA_IC_06 20131220 LVN_TVACLAOA2012_09_23 LVN_TVACLAOA_IC_07 20131220 LVN_TVACLAOA2012_09_23 LVN_TVACLAOA_IC_08 20131220 LVN_TVACLAOA2012_09_23 LVN_TVACLA…	555 339 555 985 727 780 1239 6524 1660 250 455 103 140 287 124 292 91 68 87	37 45 79 102 82 81 105 317 127 40 68 18 20 42 12 25 10 4 6	25 23 38 57 37 39 58 218 64 13 29 6 5 20 5 13 2 3 5	16 18 24 29 26 27 30 48 37 23 27 13 14 17 6 15 8 2 1	10 13 19 21 15 19 22 37 23 9 15 6 4 8 3 9 2 2 1	16.8 18.9 25.1 34.4 31.1 31 35.2 51.3 43.7 24.7 31.7 14.9 14.6 19.6 6.8 17.4 9.3 2.2 1.2	15 17 24 29 25 26 30 47 35 22 27 13 13 16 6 14 7 2 1	14742	1.09825	13	1.07778	X	X	0.97026	15	1.0888			1.28019	13	1.07061	X	X	0.91045	13	1.07823	X	X	1.03059	15	1.08887			0.78105	13	1.07085	X	X
P27105	Erythrocyte band 7 integral membrane protein	31.731	20131220 LVN_TVACLAOA2012_09_23 LVN_TVACLAOA_IC_18 20131220 LVN_TVACLAOA2012_09_23 LVN_TVACLAOA_IC_19 20131220 LVN_TVACLAOA2012_09_23 LVN_TVACLAOA_IC_20	789 1122 83	48 42 5	31 33 3	9 9 4	8 8 2	35.4 37.2 13.2	9 9 4	1935	0.67882	4	1.24843	X	X	1.03931	5	1.14769		X	0.69465	5	1.12591	X	X	1.47273	4	1.24841	X	X	0.96227	5	1.14738		X	1.43953	5	1.126	X	X
P38919	Eukaryotic initiation factor 4A-III	46.871	20131220 LVN_TVACLAOA2012_09_23 LVN_TVACLAOA_IC_15	976	78	42	23	13	42.6	23	1020	1.08719	4	1.02489	X	X	0.95687	6	1.10165		X	1.23727	4	1.06645	X	X	0.91928	4	1.02447	X	X	1.04516	6	1.10151		X	0.80811	4	1.06672	X	X
P06744	Glucose-6-phosphate isomerase	63.147	20131220 LVN_TVACLAOA2012_09_23 LVN_TVACLAOA_IC_05 20131220 LVN_TVACLAOA2012_09_23 LVN_TVACLAOA_IC_06 20131220 LVN_TVACLAOA2012_09_23 LVN_TVACLAOA_IC_07 20131220 LVN_TVACLAOA2012_09_23 LVN_TVACLAOA_IC_08 20131220 LVN_TVACLAOA2012_09_23 LVN_TVACLAOA_IC_09 20131220 LVN_TVACLAOA2012_09_23 LVN_TVACLAOA_IC_10 20131220 LVN_TVACLAOA2012_09_23 LVN_TVACLAOA_IC_11 20131220 LVN_TVACLAOA2012_09_23 LVN_TVACLA…	37 35 95 152 59 48 34 872 39 370	10 14 7 12 5 7 3 92 2 46	2 1 3 3 2 1 1 41 1 19	7 11 5 10 5 6 3 24 2 15	1 1 3 3 2 1 1 18 1 9	12.4 17.4 8.8 15.9 8.8 8.8 5.4 42.5 4.7 22	6 10 5 9 5 5 2 23 2 15	1511	1.7746	3	1.22293	X	X	1.25324	3	1.23022		X	1.58901	3	1.034	X	X	0.56341	3	1.223	X	X	0.79799	3	1.23007		X	0.62941	3	1.03372	X	X
P19823	Inter-alpha-trypsin inhibitor heavy chain H2	106.463	20131220 LVN_TVACLAOA2012_09_23 LVN_TVACLAOA_IC_09 20131220 LVN_TVACLAOA2012_09_23 LVN_TVACLAOA_IC_10 20131220 LVN_TVACLAOA2012_09_23 LVN_TVACLAOA_IC_23 20131220 LVN_TVACLAOA2012_09_25 LVN_TVACLAOA_EC31 20131220 LVN_TVACLAOA2012_09_25 LVN_TVACLAOA_EC32 20131220 LVN_TVACLAOA2012_09_25 LVN_TVACLAOA_EC33 20131220 LVN_TVACLAOA2012_09_25 LVN_TVACLAOA_EC35 20131220 LVN_TVACLAOA2012_09_25 LVN_TVACLAOA_E…	130 64 38 3760 1617 162 197 39 76 53 123 47 1288 265 48 189 178 2392 3544 2728 2237	32 14 4 169 83 15 10 6 6 6 10 3 64 16 1 10 7 116 152 143 97	8 2 1 131 67 9 6 2 2 2 8 3 57 12 1 10 7 91 130 114 83	17 10 2 24 19 8 6 3 2 5 4 3 14 7 1 4 3 18 20 21 20	7 1 1 22 18 5 4 1 1 1 4 3 13 5 1 4 3 17 19 21 19	18.9 10.7 2 23.7 19.6 8.2 7.7 4.7 3.2 5.1 5.1 3.2 15.9 7.4 1.1 5.1 2.9 20.1 21.9 22.1 20.2	17 10 2 24 19 8 6 3 2 5 4 3 14 7 1 4 3 18 20 21 20	18592	1.21622	60	1.07442	X	X	1.60811	65	1.13315			0.8308	66	1.10856	X	X	0.82216	60	1.07444	X	X	0.62181	65	1.13323			1.20382	66	1.10835	X	X
P48735	Isocitrate dehydrogenase [NADP], mitochondrial	50.909	20131220 LVN_TVACLAOA2012_09_23 LVN_TVACLAOA_IC_15 20131220 LVN_TVACLAOA2012_09_26 LVN_IC rerun_16 dilute	1261 159	81 13	52 8	20 9	15 6	45.1 22.8	20 8	1465	1.11221	3	1.03735	X	X	0.96869	5	1.1392		X	1.27702	5	1.16904	X	X	0.89886	3	1.03686	X	X	1.03232	5	1.13933		X	0.78298	5	1.1694	X	X
P42704	Leucine-rich PPR motif-containing protein, mitochondrial	157.905	20131220 LVN_TVACLAOA2012_09_23 LVN_TVACLAOA_IC_02 20131220 LVN_TVACLAOA2012_09_23 LVN_TVACLAOA_IC_03 20131220 LVN_TVACLAOA2012_09_23 LVN_TVACLAOA_IC_04 20131220 LVN_TVACLAOA2012_09_23 LVN_TVACLAOA_IC_05 20131220 LVN_TVACLAOA2012_09_23 LVN_TVACLAOA_IC_06 20131220 LVN_TVACLAOA2012_09_23 LVN_TVACLAOA_IC_07 20131220 LVN_TVACLAOA2012_09_23 LVN_TVACLAOA_IC_08 20131220 LVN_TVACLAOA2012_09_23 LVN_TVACLA…	246 330 321 794 641 3078 1874 536 650 357 302 407 73 46 49 52 44 35 196 91	24 29 52 94 84 248 156 50 68 38 32 38 18 14 15 15 9 8 33 10	14 18 19 41 36 151 86 25 31 16 16 21 5 2 2 1 1 1 10 5	13 15 27 37 32 60 57 30 38 29 23 19 11 8 13 8 8 6 20 9	9 8 13 22 19 48 39 15 20 13 12 10 5 2 2 1 1 1 10 4	8.2 9.7 16.7 25.6 21.4 38.2 40.1 21.4 28.5 21.4 17.3 14 8.2 4.5 8.7 5.2 5.5 3.6 14.5 6.1	13 15 26 37 32 60 57 29 38 29 22 19 11 7 12 7 7 6 20 9	9594	1.27864	8	1.13788	X	X	1.02381	7	1.06631		X	1.33932	9	1.1725	X	X	0.78193	8	1.13806	X	X	0.97687	7	1.06639		X	0.74647	9	1.17281	X	X
P51659	Peroxisomal multifunctional enzyme type 2	79.686	20131220 LVN_TVACLAOA2012_09_23 LVN_TVACLAOA_IC_04 20131220 LVN_TVACLAOA2012_09_23 LVN_TVACLAOA_IC_05 20131220 LVN_TVACLAOA2012_09_23 LVN_TVACLAOA_IC_06 20131220 LVN_TVACLAOA2012_09_23 LVN_TVACLAOA_IC_07 20131220 LVN_TVACLAOA2012_09_23 LVN_TVACLAOA_IC_08 20131220 LVN_TVACLAOA2012_09_23 LVN_TVACLAOA_IC_09 20131220 LVN_TVACLAOA2012_09_23 LVN_TVACLAOA_IC_10 20131220 LVN_TVACLAOA2012_09_23 LVN_TVACLA…	39 137 100 116 104 77 389 2552 81 89 1088 259 59 32 134 51 566	5 6 6 8 6 3 27 113 4 1 49 10 4 3 4 1 33	1 4 4 2 3 2 14 66 1 1 27 8 1 1 3 1 23	5 5 5 7 5 3 14 37 3 1 15 6 4 3 3 1 13	1 3 3 2 2 2 8 23 1 1 9 5 1 1 2 1 11	7.6 8.7 8.7 10.6 9.4 6.5 23.9 62.9 5.4 2.2 26.5 11.3 6.3 4.3 4.9 2.2 19.4	5 5 5 6 5 3 13 36 3 1 14 6 4 3 3 1 13	5417	0.91225	6	1.04059	X	X	0.9411	7	1.14115		X	1.13251	5	1.07345	X	X	1.09652	6	1.04024	X	X	1.06253	7	1.14097		X	0.88323	5	1.07317	X	X
Q92841	Probable ATP-dependent RNA helicase DDX17	80.272	20131220 LVN_TVACLAOA2012_09_23 LVN_TVACLAOA_IC_04 20131220 LVN_TVACLAOA2012_09_23 LVN_TVACLAOA_IC_05 20131220 LVN_TVACLAOA2012_09_23 LVN_TVACLAOA_IC_06 20131220 LVN_TVACLAOA2012_09_23 LVN_TVACLAOA_IC_07 20131220 LVN_TVACLAOA2012_09_23 LVN_TVACLAOA_IC_08 20131220 LVN_TVACLAOA2012_09_23 LVN_TVACLAOA_IC_09 20131220 LVN_TVACLAOA2012_09_23 LVN_TVACLAOA_IC_10 20131220 LVN_TVACLAOA2012_09_23 LVN_TVACLA…	93 103 67 151 173 57 645 980 1335 333 89 63 43 400	11 15 14 12 13 10 34 74 90 31 10 7 3 28	3 6 2 5 4 3 19 41 54 13 3 1 1 14	10 10 10 7 10 8 16 23 28 19 7 5 2 13	3 4 2 4 3 3 10 17 16 7 3 1 1 8	13.3 13.7 12.8 10.4 12.8 10.6 23.7 32.9 38.3 27.6 9.9 7.1 2.7 19.8	7 7 7 5 10 7 16 23 28 19 7 5 2 13	4156	1.27756	3	1.07354	X	X	0.89032	3	1.18027		X	1.60255	3	1.19259	X	X	0.78292	3	1.07337	X	X	1.12324	3	1.17996		X	0.62393	3	1.19297	X	X
Q9BPW8	Protein NipSnap homolog 1	33.31	20131220 LVN_TVACLAOA2012_09_23 LVN_TVACLAOA_IC_18 20131220 LVN_TVACLAOA2012_09_23 LVN_TVACLAOA_IC_19	97 529	14 55	5 24	5 11	3 6	15.5 26.8	5 11	595	1.4336	3	1.03505	X	X	1.05061	3	1.08539		X	1.51925	3	1.10964	X	X	0.69738	3	1.03489	X	X	0.95174	3	1.08533		X	0.65831	3	1.10944	X	X
Q15436	Protein transport protein Sec23A	86.161	20131220 LVN_TVACLAOA2012_09_23 LVN_TVACLAOA_IC_04 20131220 LVN_TVACLAOA2012_09_23 LVN_TVACLAOA_IC_05 20131220 LVN_TVACLAOA2012_09_23 LVN_TVACLAOA_IC_06 20131220 LVN_TVACLAOA2012_09_23 LVN_TVACLAOA_IC_08 20131220 LVN_TVACLAOA2012_09_23 LVN_TVACLAOA_IC_10 20131220 LVN_TVACLAOA2012_09_23 LVN_TVACLAOA_IC_11 20131220 LVN_TVACLAOA2012_09_23 LVN_TVACLAOA_IC_19 20131220 LVN_TVACLAOA2012_09_23 LVN_TVACLA…	40 106 63 41 316 2372 120 44 73	4 5 10 5 22 107 12 1 7	1 3 1 1 10 75 7 1 3	3 4 8 4 8 24 4 1 2	1 2 1 1 4 22 4 1 2	3.4 6.7 12.3 6.1 11.8 42.4 5.8 1 3.3	3 4 7 4 8 24 4 1 2	2942	1.15752	9	1.11103	X	X	1.01156	12	1.08906		X	1.37685	10	1.23323	X	X	0.86393	9	1.11106	X	X	0.98871	12	1.08912		X	0.72622	10	1.23335	X	X
Q15437	Protein transport protein Sec23B	86.479	20131220 LVN_TVACLAOA2012_09_23 LVN_TVACLAOA_IC_10 20131220 LVN_TVACLAOA2012_09_23 LVN_TVACLAOA_IC_11	297 914	22 44	14 29	9 17	7 12	15.3 27.4	9 17	1248	1.43104	4	1.21159	X	X	1.00993	6	1.08797		X	1.67877	4	1.20476	X	X	0.69885	4	1.21139	X	X	0.99038	6	1.08807		X	0.59558	4	1.20494	X	X
Q2TB90	Putative hexokinase HKDC1	102.545	20131220 LVN_TVACLAOA2012_09_23 LVN_TVACLAOA_IC_02 20131220 LVN_TVACLAOA2012_09_23 LVN_TVACLAOA_IC_03 20131220 LVN_TVACLAOA2012_09_23 LVN_TVACLAOA_IC_04 20131220 LVN_TVACLAOA2012_09_23 LVN_TVACLAOA_IC_05 20131220 LVN_TVACLAOA2012_09_23 LVN_TVACLAOA_IC_06 20131220 LVN_TVACLAOA2012_09_23 LVN_TVACLAOA_IC_07 20131220 LVN_TVACLAOA2012_09_23 LVN_TVACLAOA_IC_08 20131220 LVN_TVACLAOA2012_09_23 LVN_TVACLA…	114 135 85 134 76 88 3040 319 50 47	12 18 23 32 19 26 195 53 11 10	7 9 8 8 5 5 124 25 2 2	7 12 13 17 14 13 41 23 6 7	5 7 5 8 5 3 33 14 1 2	7 11.9 12.9 16.9 14.1 12.3 47.3 26.4 6.7 7.6	7 12 13 17 14 11 41 23 6 6	3831	1.33413	3	1.0925	X	X	1.01969	2	1.05507		X	1.37623	3	1.04719	X	X	0.74932	3	1.09266	X	X	0.98102	2	1.05565		X	0.72671	3	1.04749	X	X
P31150	Rab GDP dissociation inhibitor alpha	50.583	20131220 LVN_TVACLAOA2012_09_26 LVN_IC rerun_13 dilute	57	6	2	4	2	10.7	4	421	1.1619	4	1.09081	X	X	0.99444	5	1.11327		X	1.36977	4	1.07441	X	X	0.86028	4	1.09056	X	X	1.00539	5	1.11335		X	0.72982	4	1.07498	X	X
P50395	Rab GDP dissociation inhibitor beta	50.663	20131220 LVN_TVACLAOA2012_09_23 LVN_TVACLAOA_IC_04 20131220 LVN_TVACLAOA2012_09_23 LVN_TVACLAOA_IC_05 20131220 LVN_TVACLAOA2012_09_23 LVN_TVACLAOA_IC_06 20131220 LVN_TVACLAOA2012_09_23 LVN_TVACLAOA_IC_07 20131220 LVN_TVACLAOA2012_09_23 LVN_TVACLAOA_IC_08 20131220 LVN_TVACLAOA2012_09_23 LVN_TVACLAOA_IC_09 20131220 LVN_TVACLAOA2012_09_23 LVN_TVACLAOA_IC_10 20131220 LVN_TVACLAOA2012_09_23 LVN_TVACLA…	48 110 159 120 95 67 106 32 33 73 2173 40 65 54	7 16 15 13 15 12 12 6 4 11 142 4 10 6	1 4 7 4 5 4 6 1 1 2 92 2 4 1	5 9 7 6 8 8 6 4 4 6 28 4 7 4	1 2 3 1 3 4 4 1 1 2 24 2 4 1	10.3 18.7 15.1 12.8 18.2 16.4 14.6 9 9 17.3 63.6 8.3 18.9 11.5	4 5 5 4 8 5 6 4 4 6 28 4 7 2	2820	1.14712	8	1.07744	X	X	0.9771	9	1.11873		X	1.34745	8	1.09303	X	X	0.87161	8	1.07749	X	X	1.02322	9	1.11868		X	0.74194	8	1.09355	X	X
P34897	Serine hydroxymethyltransferase, mitochondrial	55.993	20131220 LVN_TVACLAOA2012_09_23 LVN_TVACLAOA_IC_05 20131220 LVN_TVACLAOA2012_09_23 LVN_TVACLAOA_IC_07 20131220 LVN_TVACLAOA2012_09_23 LVN_TVACLAOA_IC_08 20131220 LVN_TVACLAOA2012_09_23 LVN_TVACLAOA_IC_09 20131220 LVN_TVACLAOA2012_09_23 LVN_TVACLAOA_IC_11 20131220 LVN_TVACLAOA2012_09_23 LVN_TVACLAOA_IC_14 20131220 LVN_TVACLAOA2012_09_23 LVN_TVACLAOA_IC_15 20131220 LVN_TVACLAOA2012_09_23 LVN_TVACLA…	33 29 127 101 32 1851 269 43 35 75 43	6 13 9 5 3 107 15 5 3 13 1	1 1 3 1 1 72 9 1 1 2 1	5 6 6 4 2 23 9 5 3 11 1	1 1 3 1 1 17 5 1 1 1 1	10.7 10.7 12.7 8.1 4 46.2 19.2 9.5 6 20.4 2	4 6 6 4 2 23 9 5 3 11 1	2360	1.19976	3	1.03338	X	X	0.8557	3	1.0925			1.56912	3	1.0609	X	X	0.83344	3	1.03344	X	X	1.1685	3	1.09244			0.63718	3	1.0603	X	X
P52888	Thimet oligopeptidase	78.84	20131220 LVN_TVACLAOA2012_09_23 LVN_TVACLAOA_IC_10 20131220 LVN_TVACLAOA2012_09_23 LVN_TVACLAOA_IC_11	137 476	26 54	9 24	15 21	7 13	23.5 34.1	15 21	613	1.14198	3	1.05229	X	X	0.97461	3	1.05301		X	1.3155	3	1.06136	X	X	0.87544	3	1.05198	X	X	1.02603	3	1.05294		X	0.76007	3	1.06155	X	X
Q8NBS9	Thioredoxin domain-containing protein 5	47.629	20131220 LVN_TVACLAOA2012_09_23 LVN_TVACLAOA_IC_03 20131220 LVN_TVACLAOA2012_09_23 LVN_TVACLAOA_IC_04 20131220 LVN_TVACLAOA2012_09_23 LVN_TVACLAOA_IC_05 20131220 LVN_TVACLAOA2012_09_23 LVN_TVACLAOA_IC_06 20131220 LVN_TVACLAOA2012_09_23 LVN_TVACLAOA_IC_07 20131220 LVN_TVACLAOA2012_09_23 LVN_TVACLAOA_IC_08 20131220 LVN_TVACLAOA2012_09_23 LVN_TVACLAOA_IC_09 20131220 LVN_TVACLAOA2012_09_23 LVN_TVACLA…	29 62 168 67 73 82 64 86 83 30 1069 225 277 31 77 57 145 69 64 49	2 3 12 9 14 13 7 9 7 7 102 27 19 6 1 1 11 4 1 1	1 2 5 2 3 5 2 4 1 2 58 11 13 1 1 1 5 2 1 1	2 3 7 6 7 8 4 5 4 5 21 8 8 3 1 1 6 3 1 1	1 2 2 1 1 2 1 2 1 2 16 5 5 1 1 1 2 1 1 1	4.4 6.5 15.3 11.1 17.6 19.7 10.6 13 8.8 10.4 47.5 21.8 16.4 6.9 3.7 2.3 16.2 7.4 3.7 2.3	2 3 7 6 7 8 4 5 4 5 21 8 8 3 1 1 6 3 1 1	2261	1.23088	8	1.01804	X	X	1.03093	10	1.11905			1.27402	8	1.03795	X	X	0.81228	8	1.01814	X	X	0.96987	10	1.11905			0.78507	8	1.03789	X	X
Q9UNL2	Translocon-associated protein subunit gamma	21.08	20131220 LVN_TVACLAOA2012_09_23 LVN_TVACLAOA_IC_22	32	1	1	1	1	7.6	1	32	0.9142	2	1.00786	X	X	0.9408	2	1.01543		X	1.09112	2	1.00967	X	X	1.09396	2	1.00845	X	X	1.06285	2	1.01537		X	0.91659	2	1.00954	X	X
P40939	Trifunctional enzyme subunit alpha, mitochondrial	83	20131220 LVN_TVACLAOA2012_09_23 LVN_TVACLAOA_IC_02 20131220 LVN_TVACLAOA2012_09_23 LVN_TVACLAOA_IC_03 20131220 LVN_TVACLAOA2012_09_23 LVN_TVACLAOA_IC_04 20131220 LVN_TVACLAOA2012_09_23 LVN_TVACLAOA_IC_05 20131220 LVN_TVACLAOA2012_09_23 LVN_TVACLAOA_IC_06 20131220 LVN_TVACLAOA2012_09_23 LVN_TVACLAOA_IC_07 20131220 LVN_TVACLAOA2012_09_23 LVN_TVACLAOA_IC_08 20131220 LVN_TVACLAOA2012_09_23 LVN_TVACLA…	192 284 210 711 429 328 322 189 482 3885 2082 74 176 92 39 32 156 62 39	23 31 45 64 47 41 50 25 43 238 141 8 24 18 2 4 27 4 7	17 17 19 40 26 23 20 12 21 152 87 2 10 3 1 1 14 2 1	8 14 17 22 21 18 18 15 18 39 34 7 14 11 2 3 14 3 4	8 12 12 19 16 14 10 10 14 33 26 1 8 3 1 1 8 2 1	9.7 19.1 23.9 32.5 31.5 26 28.6 22.8 30.4 62.1 45.2 10.1 22.4 15.1 3.1 4.3 20.1 4.8 5.1	8 14 17 22 21 18 18 15 18 39 34 7 14 11 2 3 14 3 4	9264	1.20074	25	1.17269	X	X	0.98256	24	1.16464			1.22307	18	1.08091	X	X	0.83287	25	1.17301	X	X	1.01775	24	1.16475			0.81767	18	1.08097	X	X
P62857	40S ribosomal protein S28	7.841	20131220 LVN_TVACLAOA2012_09_26 LVN_IC rerun_24 20131220 LVN_TVACLAOA2012_09_26 LVN_IC rerun_25	191 1554	7 45	7 43	1 3	1 3	13 46.4	1 3	1718	0.9087	4	1.03274	X	X	1.02102	4	1.02309		X	0.99897	4	1.05055		X	1.10041	4	1.03205	X	X	0.97934	4	1.02306		X	1.00101	4	1.05099		X
P62906	60S ribosomal protein L10a	24.831	20131220 LVN_TVACLAOA2012_09_23 LVN_TVACLAOA_IC_05 20131220 LVN_TVACLAOA2012_09_23 LVN_TVACLAOA_IC_08 20131220 LVN_TVACLAOA2012_09_23 LVN_TVACLAOA_IC_18 20131220 LVN_TVACLAOA2012_09_23 LVN_TVACLAOA_IC_19 20131220 LVN_TVACLAOA2012_09_23 LVN_TVACLAOA_IC_20 20131220 LVN_TVACLAOA2012_09_23 LVN_TVACLAOA_IC_23	30 25 45 227 35 25	5 7 15 36 11 4	2 1 6 14 4 1	3 4 7 10 4 2	2 1 5 7 2 1	14.7 13.4 33.2 38.2 20.7 7.4	3 4 7 10 4 2	262	1.19413	2	1.01221	X	X	0.90514	2	1.0892		X	1.47645	2	1.07358		X	0.83732	2	1.01229	X	X	1.10471	2	1.08926		X	0.67704	2	1.07454		X
P59998	Actin-related protein 2/3 complex subunit 4	19.667	20131220 LVN_TVACLAOA2012_09_23 LVN_TVACLAOA_IC_22 20131220 LVN_TVACLAOA2012_09_23 LVN_TVACLAOA_IC_23 20131220 LVN_TVACLAOA2012_09_25 LVN_TVACLAOA_EC45	149 80 42	12 7 1	9 5 1	4 3 1	3 3 1	21.4 16.1 4.8	4 3 1	212	0.79755	2	1.01637	X	X	1.10737	2	1.22625		X	0.80764	2	1.20748		X	1.25374	2	1.01694	X	X	0.90312	2	1.22589		X	1.23876	2	1.20603		X
P05091	Aldehyde dehydrogenase, mitochondrial	56.381	20131220 LVN_TVACLAOA2012_09_23 LVN_TVACLAOA_IC_07 20131220 LVN_TVACLAOA2012_09_23 LVN_TVACLAOA_IC_08 20131220 LVN_TVACLAOA2012_09_23 LVN_TVACLAOA_IC_09 20131220 LVN_TVACLAOA2012_09_23 LVN_TVACLAOA_IC_10 20131220 LVN_TVACLAOA2012_09_23 LVN_TVACLAOA_IC_11 20131220 LVN_TVACLAOA2012_09_23 LVN_TVACLAOA_IC_14 20131220 LVN_TVACLAOA2012_09_23 LVN_TVACLAOA_IC_15 20131220 LVN_TVACLAOA2012_09_23 LVN_TVACLA…	150 162 58 85 74 2509 106 93 117 26 82	15 18 13 5 8 113 9 11 7 2 10	9 10 3 2 2 84 6 4 5 1 5	8 11 9 4 5 24 5 6 5 2 7	5 5 3 2 2 22 4 2 4 1 4	15.1 23.8 18.4 8.9 10.4 53.2 11.4 12.2 10.1 3.9 13.2	8 11 9 4 5 24 5 6 5 2 7	3447	1.13159	5	1.03086	X	X	1.01576	4	1.11051		X	1.17684	5	1.15134		X	0.88345	5	1.03075	X	X	0.98427	4	1.11074		X	0.84963	5	1.15141		X
P06733	Alpha-enolase	47.169	20131220 LVN_TVACLAOA2012_09_23 LVN_TVACLAOA_IC_02 20131220 LVN_TVACLAOA2012_09_23 LVN_TVACLAOA_IC_03 20131220 LVN_TVACLAOA2012_09_23 LVN_TVACLAOA_IC_04 20131220 LVN_TVACLAOA2012_09_23 LVN_TVACLAOA_IC_05 20131220 LVN_TVACLAOA2012_09_23 LVN_TVACLAOA_IC_06 20131220 LVN_TVACLAOA2012_09_23 LVN_TVACLAOA_IC_07 20131220 LVN_TVACLAOA2012_09_23 LVN_TVACLAOA_IC_08 20131220 LVN_TVACLAOA2012_09_23 LVN_TVACLA…	35 75 57 345 331 399 494 434 418 183 173 1664 6966 114 83 40 45 134 64 84 352 94 37 46	5 10 17 32 29 30 40 30 27 16 16 94 302 13 11 3 4 4 1 8 32 7 3 4	1 4 4 16 15 17 17 13 17 9 8 61 202 8 5 2 1 3 1 6 16 4 1 3	4 6 8 15 13 13 18 16 13 10 9 25 34 10 5 3 4 4 1 4 14 5 2 3	1 4 3 10 8 6 8 7 8 7 6 20 29 5 3 2 1 3 1 3 7 3 1 2	7.8 13.6 16.6 34.6 32.9 27.6 44.9 43.5 32.9 30.4 24.4 52.5 74 26.7 12.9 8.3 7.8 11.3 2.8 10.6 30.6 14.1 3.9 5.3	4 6 8 14 13 12 18 16 13 10 9 25 34 10 5 3 4 4 1 4 13 5 2 3	11960	0.89938	13	1.15103	X	X	0.97147	14	1.05761		X	1.04169	13	1.12264			1.1118	13	1.15105	X	X	1.02941	14	1.05764		X	0.96002	13	1.12282
P20073	Annexin A7	52.739	20131220 LVN_TVACLAOA2012_09_23 LVN_TVACLAOA_IC_15 20131220 LVN_TVACLAOA2012_09_23 LVN_TVACLAOA_IC_18 20131220 LVN_TVACLAOA2012_09_26 LVN_IC rerun_16 dilute	36 45 67	9 6 15	3 3 5	5 4 9	2 3 4	11.1 9.4 18.2	5 4 9	92	0.7741	2	1.02078	X	X	0.96805	2	1.07435		X	0.8968	2	1.0534		X	1.2913	2	1.02048	X	X	1.033	2	1.07421		X	1.11482	2	1.05279		X
O95445	Apolipoprotein M	21.253	20131220 LVN_TVACLAOA2012_09_25 LVN_TVACLAOA_EC42 20131220 LVN_TVACLAOA2012_09_25 LVN_TVACLAOA_EC43 20131220 LVN_TVACLAOA2012_09_25 LVN_TVACLAOA_EC44	56 346 49	2 30 2	1 16 2	2 7 1	1 5 1	8 31.9 4.8	2 7 1	397	1.28846	2	1.01136	X	X	1.81052	2	1.18629		X	0.79948	2	1.19878		X	0.77603	2	1.01145	X	X	0.55245	2	1.18582		X	1.25162	2	1.19816		X
P06576	ATP synthase subunit beta, mitochondrial	56.56	20131220 LVN_TVACLAOA2012_09_23 LVN_TVACLAOA_IC_03 20131220 LVN_TVACLAOA2012_09_23 LVN_TVACLAOA_IC_04 20131220 LVN_TVACLAOA2012_09_23 LVN_TVACLAOA_IC_05 20131220 LVN_TVACLAOA2012_09_23 LVN_TVACLAOA_IC_06 20131220 LVN_TVACLAOA2012_09_23 LVN_TVACLAOA_IC_07 20131220 LVN_TVACLAOA2012_09_23 LVN_TVACLAOA_IC_08 20131220 LVN_TVACLAOA2012_09_23 LVN_TVACLAOA_IC_09 20131220 LVN_TVACLAOA2012_09_23 LVN_TVACLA…	62 78 357 238 260 239 187 304 82 6739 509 257 94 51 41 702 262 228	3 11 26 23 20 25 16 19 7 297 39 27 12 10 7 46 16 9	2 3 14 16 11 11 8 12 2 198 19 12 7 2 1 27 15 9	2 8 12 11 9 12 9 8 6 26 15 11 7 5 5 15 6 2	1 2 6 8 6 7 5 6 2 22 9 8 4 2 1 11 5 2	4 15.9 26.5 22.9 20.6 30.1 24 20 15.3 69 38.2 28.4 16.8 10.2 12.5 38.2 14.2 4	2 8 12 11 9 12 9 8 6 26 15 11 7 5 5 15 6 2	10188	0.8866	23	1.19901	X	X	0.90625	25	1.08656			1.09284	24	1.15351			1.12781	23	1.19902	X	X	1.1034	25	1.08652			0.91518	24	1.15364
P23528	Cofilin-1	18.502	20131220 LVN_TVACLAOA2012_09_23 LVN_TVACLAOA_IC_03 20131220 LVN_TVACLAOA2012_09_23 LVN_TVACLAOA_IC_04 20131220 LVN_TVACLAOA2012_09_23 LVN_TVACLAOA_IC_05 20131220 LVN_TVACLAOA2012_09_23 LVN_TVACLAOA_IC_06 20131220 LVN_TVACLAOA2012_09_23 LVN_TVACLAOA_IC_07 20131220 LVN_TVACLAOA2012_09_23 LVN_TVACLAOA_IC_08 20131220 LVN_TVACLAOA2012_09_23 LVN_TVACLAOA_IC_09 20131220 LVN_TVACLAOA2012_09_23 LVN_TVACLA…	47 40 54 45 39 43 61 72 45 51 47 57 36 322 81 50 94 59	1 3 2 1 3 2 6 5 3 4 3 3 1 62 9 1 3 3	1 2 2 1 1 1 3 2 1 2 1 2 1 33 5 1 3 3	1 1 1 1 2 1 5 4 3 2 3 2 1 12 5 1 1 1	1 1 1 1 1 1 2 1 1 2 1 1 1 11 2 1 1 1	6.6 6.6 6.6 6.6 10.8 6.6 31.9 18.1 18.7 15.1 16.3 11.4 6.6 48.2 27.7 6.6 6.6 6.6	1 1 1 1 1 1 4 2 1 2 3 2 1 12 5 1 1 1	777	0.85418	4	1.07813	X	X	1.00919	4	1.04947		X	0.94964	4	1.1188		X	1.1709	4	1.07795	X	X	0.99086	4	1.04948		X	1.05288	4	1.11905		X
P08185	Corticosteroid-binding globulin	45.141	20131220 LVN_TVACLAOA2012_09_25 LVN_TVACLAOA_EC35 20131220 LVN_TVACLAOA2012_09_25 LVN_TVACLAOA_EC36	320 155	20 9	11 5	7 5	4 4	21.2 15.3	7 5	445	1.36033	2	1.01659	X	X						0.84885	2	1.18341		X	0.73494	2	1.01721	X	X						1.17819	2	1.18266		X
Q9BS26	Endoplasmic reticulum resident protein 44	46.971	20131220 LVN_TVACLAOA2012_09_23 LVN_TVACLAOA_IC_15 20131220 LVN_TVACLAOA2012_09_26 LVN_IC rerun_16 dilute	415 48	39 14	23 4	10 6	9 2	23.4 14	10 6	434	0.86943	2	1.00029	X	X	1.06757	2	1.08967		X	0.91325	2	1.09036		X	1.15007	2	1.00119	X	X	0.93669	2	1.08979		X	1.09445	2	1.09033		X
O60869	Endothelial differentiation-related factor 1	16.369	20131220 LVN_TVACLAOA2012_09_23 LVN_TVACLAOA_IC_22 20131220 LVN_TVACLAOA2012_09_26 LVN_IC rerun_24	113 44	7 5	5 2	4 3	3 2	27 16.9	4 3	127	0.61392	2	1.04391	X	X											1.62907	2	1.04331	X	X
Q92945	Far upstream element-binding protein 2	73.115	20131220 LVN_TVACLAOA2012_09_23 LVN_TVACLAOA_IC_05 20131220 LVN_TVACLAOA2012_09_23 LVN_TVACLAOA_IC_08 20131220 LVN_TVACLAOA2012_09_23 LVN_TVACLAOA_IC_09 20131220 LVN_TVACLAOA2012_09_23 LVN_TVACLAOA_IC_10 20131220 LVN_TVACLAOA2012_09_23 LVN_TVACLAOA_IC_11 20131220 LVN_TVACLAOA2012_09_23 LVN_TVACLAOA_IC_12 20131220 LVN_TVACLAOA2012_09_23 LVN_TVACLAOA_IC_14 20131220 LVN_TVACLAOA2012_09_23 LVN_TVACLA…	34 30 32 1144 252 83 104 52 56 51 41 67	1 1 3 64 17 12 7 6 5 3 3 7	1 1 1 50 11 5 4 1 2 1 1 2	1 1 2 19 8 6 4 5 4 3 2 5	1 1 1 16 5 4 1 1 1 1 1 1	1.8 1.4 2.8 35.3 12.7 8.9 6.5 5.8 5.6 3.8 2.8 7.3	1 1 2 19 8 6 4 5 4 3 2 4	1631	0.85497	4	1.053	X	X	0.96451	2	1.07008		X	1.01292	2	1.03189		X	1.16974	4	1.05319	X	X	1.0371	2	1.07053		X	0.98682	2	1.03207		X
Q93099	Homogentisate 1,2-dioxygenase	49.964	20131220 LVN_TVACLAOA2012_09_23 LVN_TVACLAOA_IC_14 20131220 LVN_TVACLAOA2012_09_23 LVN_TVACLAOA_IC_15	639 372	48 26	28 18	14 10	11 8	41.1 30.6	14 10	984	0.97674	2	1.00018	X	X						0.96475	2	1.17973		X	1.02406	2	1.00037	X	X						1.03638	2	1.17909		X
P01876	Ig alpha-1 chain C region	37.655	20131220 LVN_TVACLAOA2012_09_25 LVN_TVACLAOA_EC31 20131220 LVN_TVACLAOA2012_09_25 LVN_TVACLAOA_EC32 20131220 LVN_TVACLAOA2012_09_25 LVN_TVACLAOA_EC33 20131220 LVN_TVACLAOA2012_09_25 LVN_TVACLAOA_EC35 20131220 LVN_TVACLAOA2012_09_25 LVN_TVACLAOA_EC36 20131220 LVN_TVACLAOA2012_09_25 LVN_TVACLAOA_EC37 20131220 LVN_TVACLAOA2012_09_25 LVN_TVACLAOA_EC39 20131220 LVN_TVACLAOA2012_09_25 LVN_TVACLAOA_EC40…	97 96 73 334 245 51 156 208 101 103 99 80 44 106 32	4 4 3 11 11 2 10 8 4 4 5 3 1 4 1	4 3 2 11 8 1 6 8 4 4 5 3 1 4 1	3 3 2 6 7 2 6 4 3 2 3 1 1 2 1	3 2 1 6 5 1 5 4 3 2 3 1 1 2 1	8.8 8.2 4.5 19.8 28 6.2 17.6 13 8.8 6.8 8.8 2.8 2.8 5.4 2.8	3 3 2 6 7 1 6 4 3 2 3 1 1 2 1	1410	0.00119	3	5.56507	X	X	0.00228	2	6.34387		X						842.25	3	5.56507	X	X	439.022	2	6.34387		X
P01877	Ig alpha-2 chain C region	36.526	20131220 LVN_TVACLAOA2012_09_25 LVN_TVACLAOA_EC35	264	8	8	5	5	20	5	761	0.00119	3	5.56507	X	X	0.00228	2	6.34387		X						842.25	3	5.56507	X	X	439.022	2	6.34387		X
P01617	Ig kappa chain V-II region TEW	12.316	20131220 LVN_TVACLAOA2012_09_25 LVN_TVACLAOA_EC42	184	3	3	2	2	32.7	2	281	0.01223	2	1.14617	X	X	0.00799	2	3.77935		X						81.7461	2	1.14617	X	X	125.172	2	3.77935		X
O00425	Insulin-like growth factor 2 mRNA-binding protein 3	63.705	20131220 LVN_TVACLAOA2012_09_23 LVN_TVACLAOA_IC_08 20131220 LVN_TVACLAOA2012_09_23 LVN_TVACLAOA_IC_11 20131220 LVN_TVACLAOA2012_09_23 LVN_TVACLAOA_IC_12 20131220 LVN_TVACLAOA2012_09_23 LVN_TVACLAOA_IC_15 20131220 LVN_TVACLAOA2012_09_26 LVN_IC rerun_21 dilute	78 88 858 383 41	6 3 38 19 4	3 3 32 14 1	4 2 17 7 3	2 2 13 6 1	7.4 4 34 14.3 4.8	4 2 17 7 2	1514	0.86701	2	1.01432	X	X	0.84404	2	1.06414		X	1.22864	2	1.05184		X	1.1533	2	1.01431	X	X	1.18476	2	1.06502		X	0.81382	2	1.05203		X
P08727	Keratin, type I cytoskeletal 19	44.106	20131220 LVN_TVACLAOA2012_09_23 LVN_TVACLAOA_IC_08 20131220 LVN_TVACLAOA2012_09_23 LVN_TVACLAOA_IC_09 20131220 LVN_TVACLAOA2012_09_23 LVN_TVACLAOA_IC_10 20131220 LVN_TVACLAOA2012_09_23 LVN_TVACLAOA_IC_15 20131220 LVN_TVACLAOA2012_09_23 LVN_TVACLAOA_IC_18 20131220 LVN_TVACLAOA2012_09_23 LVN_TVACLAOA_IC_19 20131220 LVN_TVACLAOA2012_09_23 LVN_TVACLAOA_IC_20 20131220 LVN_TVACLAOA2012_09_23 LVN_TVACLA…	90 64 67 1449 112 243 72 72 140 2092 31	11 8 7 72 13 22 16 12 12 101 7	5 2 3 54 6 13 3 7 6 71 1	5 5 4 20 7 10 5 8 5 25 3	3 2 3 15 3 5 2 5 3 20 1	14 12.5 8.8 50.8 16 23.5 12.3 17.3 12 54.8 7	5 3 4 20 7 8 4 7 5 25 1	4741	0.85357	16	1.1866	X	X	0.80021	16	1.80737			1.00921	17	1.31225		X	1.17176	16	1.18662	X	X	1.24968	16	1.80731			0.99098	17	1.31222		X
O60488	Long-chain-fatty-acid--CoA ligase 4	79.188	20131220 LVN_TVACLAOA2012_09_23 LVN_TVACLAOA_IC_03 20131220 LVN_TVACLAOA2012_09_23 LVN_TVACLAOA_IC_04 20131220 LVN_TVACLAOA2012_09_23 LVN_TVACLAOA_IC_05 20131220 LVN_TVACLAOA2012_09_23 LVN_TVACLAOA_IC_06 20131220 LVN_TVACLAOA2012_09_23 LVN_TVACLAOA_IC_07 20131220 LVN_TVACLAOA2012_09_23 LVN_TVACLAOA_IC_08 20131220 LVN_TVACLAOA2012_09_23 LVN_TVACLAOA_IC_09 20131220 LVN_TVACLAOA2012_09_23 LVN_TVACLA…	38 77 133 108 80 133 101 149 1590 378 40	6 9 14 6 7 11 5 14 87 39 4	1 2 5 3 2 6 4 7 53 15 1	5 6 8 4 4 6 4 10 24 19 4	1 2 3 2 1 3 3 5 20 12 1	5.6 8.2 11 5.5 6.8 9.8 6.3 15.3 45.1 32.1 8.2	5 6 8 4 4 6 4 10 24 19 3	2519	1.2833	3	1.06438	X	X	1.05479	2	1.124		X	1.41554	2	1.10367		X	0.77931	3	1.06424	X	X	0.94803	2	1.12407		X	0.70605	2	1.1035		X
P24666	Low molecular weight phosphotyrosine protein phosphatase	18.042	20131220 LVN_TVACLAOA2012_09_23 LVN_TVACLAOA_IC_22 20131220 LVN_TVACLAOA2012_09_23 LVN_TVACLAOA_IC_23	291 149	23 10	14 6	6 3	5 3	35.4 20.3	6 3	409	0.87548	2	1.00854	X	X	0.9372	2	1.01285		X	1.04894	2	1.02458		X	1.14288	2	1.0085	X	X	1.06714	2	1.01316		X	0.95298	2	1.02468		X
P40925	Malate dehydrogenase, cytoplasmic	36.426	20131220 LVN_TVACLAOA2012_09_23 LVN_TVACLAOA_IC_05 20131220 LVN_TVACLAOA2012_09_23 LVN_TVACLAOA_IC_06 20131220 LVN_TVACLAOA2012_09_23 LVN_TVACLAOA_IC_08 20131220 LVN_TVACLAOA2012_09_23 LVN_TVACLAOA_IC_10 20131220 LVN_TVACLAOA2012_09_23 LVN_TVACLAOA_IC_18 20131220 LVN_TVACLAOA2012_09_23 LVN_TVACLAOA_IC_22 20131220 LVN_TVACLAOA2012_09_25 LVN_TVACLAOA_EC40 20131220 LVN_TVACLAOA2012_09_26 LVN_IC reru…	25 67 35 37 59 54 759 538	3 4 3 4 9 4 36 31	1 1 1 1 2 1 29 21	1 2 3 3 6 3 8 9	1 1 1 1 2 1 7 8	3.6 6.3 9.6 9.3 18.3 7.8 29.3 33.5	1 2 3 3 6 3 8 9	1368	1.11305	3	1.0383	X	X	1.33818	3	1.26135		X	1.01585	4	1.2584		X	0.89813	3	1.03781	X	X	0.74738	3	1.26076		X	0.9847	4	1.2583		X
P23284	Peptidyl-prolyl cis-trans isomerase B	23.743	20131220 LVN_TVACLAOA2012_09_23 LVN_TVACLAOA_IC_09 20131220 LVN_TVACLAOA2012_09_23 LVN_TVACLAOA_IC_10 20131220 LVN_TVACLAOA2012_09_23 LVN_TVACLAOA_IC_18 20131220 LVN_TVACLAOA2012_09_23 LVN_TVACLAOA_IC_22 20131220 LVN_TVACLAOA2012_09_25 LVN_TVACLAOA_EC42 20131220 LVN_TVACLAOA2012_09_25 LVN_TVACLAOA_EC43 20131220 LVN_TVACLAOA2012_09_25 LVN_TVACLAOA_EC44 20131220 LVN_TVACLAOA2012_09_26 LVN_IC rerun_…	28 43 73 927 126 650 2819 82	10 7 2 88 5 42 152 2	1 1 1 56 3 28 122 2	5 3 2 16 2 13 15 2	1 1 1 12 1 10 13 2	21.3 11.6 10.2 55.1 10.2 51.9 59.3 6.9	5 3 2 16 2 13 15 2	4539	0.91212	11	1.05893	X	X	1.3244	12	1.39789			0.76189	13	1.4579			1.09596	11	1.05926	X	X	0.75496	12	1.39806			1.31249	13	1.45771
Q00325	Phosphate carrier protein, mitochondrial	40.095	20131220 LVN_TVACLAOA2012_09_23 LVN_TVACLAOA_IC_02 20131220 LVN_TVACLAOA2012_09_23 LVN_TVACLAOA_IC_04 20131220 LVN_TVACLAOA2012_09_23 LVN_TVACLAOA_IC_05 20131220 LVN_TVACLAOA2012_09_23 LVN_TVACLAOA_IC_06 20131220 LVN_TVACLAOA2012_09_23 LVN_TVACLAOA_IC_07 20131220 LVN_TVACLAOA2012_09_23 LVN_TVACLAOA_IC_08 20131220 LVN_TVACLAOA2012_09_23 LVN_TVACLAOA_IC_09 20131220 LVN_TVACLAOA2012_09_23 LVN_TVACLA…	124 97 112 54 89 49 110 140 74 49 42 41 467 162 39 29 35 46 62 46	7 16 27 17 18 17 15 20 12 8 8 6 44 18 9 1 3 3 10 1	3 5 10 7 3 4 6 8 5 3 2 1 25 8 1 1 1 1 2 1	3 6 11 6 8 9 7 5 6 4 4 5 13 9 4 1 2 2 6 1	1 3 5 3 2 4 4 4 3 2 1 1 11 6 1 1 1 1 1 1	7.7 13.5 26.8 15.5 18 22.4 16.9 10.2 14.1 9.4 12.4 11.9 29.3 21.8 9.4 1.9 5.8 5.5 15.2 3.3	3 6 11 6 8 9 7 5 6 4 4 5 13 9 4 1 2 2 6 1	1328	1.08003	2	1.00233	X	X											0.92571	2	1.00333	X	X
Q15366	Poly(rC)-binding protein 2	38.58	20131220 LVN_TVACLAOA2012_09_23 LVN_TVACLAOA_IC_07 20131220 LVN_TVACLAOA2012_09_23 LVN_TVACLAOA_IC_09 20131220 LVN_TVACLAOA2012_09_23 LVN_TVACLAOA_IC_10 20131220 LVN_TVACLAOA2012_09_23 LVN_TVACLAOA_IC_14 20131220 LVN_TVACLAOA2012_09_23 LVN_TVACLAOA_IC_23 20131220 LVN_TVACLAOA2012_09_26 LVN_IC rerun_16 dilute 20131220 LVN_TVACLAOA2012_09_26 LVN_IC rerun_17 dilute	72 42 52 41 52 747 292	3 3 2 1 3 37 18	2 2 2 1 2 23 12	3 2 2 1 2 7 4	2 2 2 1 2 6 4	8.8 6.6 6.6 3.8 6.8 22.5 15.3	3 2 2 1 2 7 4	1348	0.82159	6	1.16658	X	X	0.94469	6	1.05108			0.97643	6	1.12344		X	1.21776	6	1.16622	X	X	1.0586	6	1.05122			1.02444	6	1.12344		X
O43819	Protein SCO2 homolog, mitochondrial	29.81	20131220 LVN_TVACLAOA2012_09_23 LVN_TVACLAOA_IC_19	178	16	8	7	4	24.4	7	178	0.88865	2	1.0072	X	X	1.05848	2	1.07904		X	0.94067	2	1.06864		X	1.12504	2	1.0066	X	X	0.9447	2	1.07825		X	1.06237	2	1.06867		X
P14618	Pyruvate kinase PKM	57.937	20131220 LVN_TVACLAOA2012_09_23 LVN_TVACLAOA_IC_02 20131220 LVN_TVACLAOA2012_09_23 LVN_TVACLAOA_IC_03 20131220 LVN_TVACLAOA2012_09_23 LVN_TVACLAOA_IC_04 20131220 LVN_TVACLAOA2012_09_23 LVN_TVACLAOA_IC_05 20131220 LVN_TVACLAOA2012_09_23 LVN_TVACLAOA_IC_06 20131220 LVN_TVACLAOA2012_09_23 LVN_TVACLAOA_IC_07 20131220 LVN_TVACLAOA2012_09_23 LVN_TVACLAOA_IC_08 20131220 LVN_TVACLAOA2012_09_23 LVN_TVACLA…	328 408 411 683 460 531 862 676 597 560 301 1171 337 192 102 271 35 155 3284 88 192 33 199 88	24 33 33 53 46 44 59 48 34 34 27 65 22 13 16 17 8 13 176 9 17 6 14 6	17 18 25 34 23 27 39 25 19 20 14 45 9 8 8 11 2 6 126 6 8 2 12 5	9 10 12 19 16 12 19 17 16 16 11 20 10 9 7 8 6 6 30 5 9 3 5 1	7 6 10 15 9 9 15 10 11 10 8 17 5 6 5 5 2 4 25 3 5 1 4 1	16.2 19.2 21.5 41.2 36.2 22.8 46.5 42.2 39 38 21.1 44.8 29 20.3 13.4 15.4 10.4 12.4 62 10.4 23.5 5.5 10.2 1.7	9 10 12 19 16 12 19 17 16 16 11 20 10 9 7 7 4 6 30 5 9 2 5 1	11308	0.69977	9	1.36152	X	X	0.85251	10	1.14519			0.9253	9	1.19629		X	1.42902	9	1.36088	X	X	1.17281	10	1.14515			1.08087	9	1.19621		X
P13489	Ribonuclease inhibitor	49.973	20131220 LVN_TVACLAOA2012_09_23 LVN_TVACLAOA_IC_14 20131220 LVN_TVACLAOA2012_09_23 LVN_TVACLAOA_IC_15	85 953	7 41	4 27	6 14	4 10	16.5 34.3	6 14	1011	0.84616	2	1.0067	X	X						0.96312	2	1.40271		X	1.18167	2	1.00664	X	X						1.03809	2	1.40277		X
P05023	Sodium/potassium-transporting ATPase subunit alpha-1	112.896	20131220 LVN_TVACLAOA2012_09_23 LVN_TVACLAOA_IC_02 20131220 LVN_TVACLAOA2012_09_23 LVN_TVACLAOA_IC_03 20131220 LVN_TVACLAOA2012_09_23 LVN_TVACLAOA_IC_04 20131220 LVN_TVACLAOA2012_09_23 LVN_TVACLAOA_IC_05 20131220 LVN_TVACLAOA2012_09_23 LVN_TVACLAOA_IC_06 20131220 LVN_TVACLAOA2012_09_23 LVN_TVACLAOA_IC_07 20131220 LVN_TVACLAOA2012_09_23 LVN_TVACLAOA_IC_08 20131220 LVN_TVACLAOA2012_09_23 LVN_TVACLA…	133 234 438 689 776 619 855 1936 952 324 95 55 35	8 16 32 67 65 46 69 100 69 28 16 11 3	7 11 19 34 31 28 40 61 37 13 5 3 1	6 10 16 21 25 18 26 31 25 13 13 8 3	5 9 9 14 13 11 17 22 15 6 4 2 1	6.5 10.9 16.8 23.4 27.1 18.5 28.3 35.5 28.3 14.4 13 8.3 3	5 10 16 21 18 13 26 31 24 13 13 7 2	6795	0.80019	7	1.23111	X	X	0.86511	6	1.21367		X	0.87023	5	1.1353		X	1.24974	7	1.23078	X	X	1.15584	6	1.21332		X	1.1491	5	1.13559		X
P55084	Trifunctional enzyme subunit beta, mitochondrial	51.294	20131220 LVN_TVACLAOA2012_09_23 LVN_TVACLAOA_IC_02 20131220 LVN_TVACLAOA2012_09_23 LVN_TVACLAOA_IC_03 20131220 LVN_TVACLAOA2012_09_23 LVN_TVACLAOA_IC_04 20131220 LVN_TVACLAOA2012_09_23 LVN_TVACLAOA_IC_05 20131220 LVN_TVACLAOA2012_09_23 LVN_TVACLAOA_IC_06 20131220 LVN_TVACLAOA2012_09_23 LVN_TVACLAOA_IC_07 20131220 LVN_TVACLAOA2012_09_23 LVN_TVACLAOA_IC_08 20131220 LVN_TVACLAOA2012_09_23 LVN_TVACLA…	53 119 54 122 91 152 64 47 63 56 71 492 2394 43 124 30 48 30 102 47 192	3 8 7 16 14 15 11 11 11 11 4 39 135 3 17 7 4 6 8 6 13	2 5 3 7 6 8 5 2 4 2 2 26 99 2 9 1 2 1 5 2 8	2 4 4 9 7 7 7 8 7 9 3 17 24 2 9 6 3 6 4 4 5	1 3 3 5 4 5 2 2 2 2 1 11 23 2 6 1 2 1 3 2 3	4.6 8.2 8.2 18.4 14.8 14.3 12.7 16.7 12 17.3 6.8 33.5 55.7 4.2 17.9 12.4 5.9 11.4 8.4 8.9 10.1	2 4 4 9 7 7 7 8 7 9 3 17 24 2 9 6 3 6 4 4 5	3835	1.23193	6	1.10347	X	X	1.01627	6	1.19899		X	1.28872	5	1.25029		X	0.81179	6	1.10356	X	X	0.98396	6	1.19872		X	0.77589	5	1.25061		X
P07437	Tubulin beta chain	49.671	20131220 LVN_TVACLAOA2012_09_23 LVN_TVACLAOA_IC_02 20131220 LVN_TVACLAOA2012_09_23 LVN_TVACLAOA_IC_03 20131220 LVN_TVACLAOA2012_09_23 LVN_TVACLAOA_IC_05 20131220 LVN_TVACLAOA2012_09_23 LVN_TVACLAOA_IC_06 20131220 LVN_TVACLAOA2012_09_23 LVN_TVACLAOA_IC_07 20131220 LVN_TVACLAOA2012_09_23 LVN_TVACLAOA_IC_08 20131220 LVN_TVACLAOA2012_09_23 LVN_TVACLAOA_IC_09 20131220 LVN_TVACLAOA2012_09_23 LVN_TVACLA…	533 276 1183 964 1105 1231 1076 834 500 468 9438 1708 472 72 558 527 330 234 251	14 11 69 51 53 76 54 44 32 27 438 98 26 4 35 26 25 9 5	14 11 44 37 36 51 37 34 23 20 316 72 19 1 21 21 10 7 5	4 5 13 13 13 16 16 12 14 12 28 16 7 4 11 10 7 3 1	4 5 11 11 9 13 10 11 10 8 27 14 7 1 8 8 5 2 1	10.4 14.2 35.6 35.4 32.7 39.9 41.7 31.8 36.5 32.2 68.2 41.7 20.7 11.5 30.6 27.9 18 8.8 2.7	4 5 13 13 13 16 16 12 14 12 28 16 7 1 11 10 7 3 1	22054	0.88481	26	1.2147	X	X	0.97297	25	1.09492		X	1.06585	26	1.22836		X	1.13025	26	1.21478	X	X	1.02774	25	1.09487		X	0.93827	26	1.22853		X
Q13885	Tubulin beta-2A chain	49.907	20131220 LVN_TVACLAOA2012_09_23 LVN_TVACLAOA_IC_07 20131220 LVN_TVACLAOA2012_09_23 LVN_TVACLAOA_IC_08 20131220 LVN_TVACLAOA2012_09_23 LVN_TVACLAOA_IC_14 20131220 LVN_TVACLAOA2012_09_23 LVN_TVACLAOA_IC_15	549 682 8151 1109	40 65 403 79	23 39 286 54	12 15 27 14	7 12 26 11	29.9 38.2 68.1 36.9	12 15 27 14	14692	0.88565	26	1.21518	X	X	0.97084	25	1.09634		X	1.06915	26	1.23001		X	1.12912	26	1.21528	X	X	1.02997	25	1.09629		X	0.93539	26	1.23017		X
Q13509	Tubulin beta-3 chain	50.433	20131220 LVN_TVACLAOA2012_09_23 LVN_TVACLAOA_IC_14	6413	285	198	24	22	59.3	24	14203	0.87465	17	1.27551	X	X	0.95348	18	1.18876			1.04543	17	1.27722		X	1.14327	17	1.27551	X	X	1.04863	18	1.18867			0.95659	17	1.27743		X
P68371	Tubulin beta-4B chain	49.831	20131220 LVN_TVACLAOA2012_09_23 LVN_TVACLAOA_IC_02 20131220 LVN_TVACLAOA2012_09_23 LVN_TVACLAOA_IC_03 20131220 LVN_TVACLAOA2012_09_23 LVN_TVACLAOA_IC_04 20131220 LVN_TVACLAOA2012_09_23 LVN_TVACLAOA_IC_05 20131220 LVN_TVACLAOA2012_09_23 LVN_TVACLAOA_IC_06 20131220 LVN_TVACLAOA2012_09_23 LVN_TVACLAOA_IC_07 20131220 LVN_TVACLAOA2012_09_23 LVN_TVACLAOA_IC_08 20131220 LVN_TVACLAOA2012_09_23 LVN_TVACLA…	521 287 369 1015 783 837 1177 941 767 492 381 9733 1499 376 99 346 417 484 388 203 197 198	13 11 18 62 43 47 74 47 48 35 26 477 97 23 6 15 32 25 22 5 8 4	13 11 16 38 30 29 48 31 35 24 18 319 65 15 3 10 17 18 10 4 5 4	4 5 6 13 13 13 17 15 12 15 13 27 16 7 5 5 11 9 8 3 4 1	4 5 5 11 11 9 13 9 11 11 8 27 14 6 3 3 8 7 6 2 2 1	10.3 14.2 16.4 35.5 35.3 32.6 43.6 38.2 31.7 39.8 35.5 68.1 41.6 20.7 14.8 13.7 30.6 25.2 21.3 7.4 12.1 2.7	4 5 6 13 13 13 17 15 12 15 13 27 16 7 5 4 11 9 8 2 3 1	20889	0.89857	25	1.22216	X	X	0.96609	25	1.10197		X	1.08482	25	1.23556		X	1.11296	25	1.22225	X	X	1.03508	25	1.10196		X	0.92189	25	1.23572		X
Q9BUF5	Tubulin beta-6 chain	49.857	20131220 LVN_TVACLAOA2012_09_23 LVN_TVACLAOA_IC_14	3408	178	126	12	12	26.2	12	5523	0.8586	9	1.15286	X	X	0.99836	9	1.04496		X	1.01074	10	1.20111		X	1.16452	9	1.15326	X	X	1.00145	9	1.04512		X	0.98942	10	1.20151		X
Q3ZCM7	Tubulin beta-8 chain	49.776	20131220 LVN_TVACLAOA2012_09_23 LVN_TVACLAOA_IC_14	4121	289	174	13	12	33.6	13	5914	0.89449	12	1.16872	X	X	1.24844	16	2.22578			0.90726	16	1.46807		X	1.11796	12	1.1689	X	X	0.80077	16	2.22607			1.10227	16	1.46814		X
O75191	Xylulose kinase	58.382	20131220 LVN_TVACLAOA2012_09_23 LVN_TVACLAOA_IC_23 20131220 LVN_TVACLAOA2012_09_26 LVN_IC rerun_13 dilute	41 112	17 12	2 4	1 9	1 3	2.4 22.6	1 9	122	0.78276	2	1.02515	X	X	1.01955	2	1.01382		X	0.86183	2	1.04104		X	1.27664	2	1.02677	X	X	0.98073	2	1.01395		X	1.15961	2	1.04		X
Q04828	Aldo-keto reductase family 1 member C1	36.788	20131220 LVN_TVACLAOA2012_09_23 LVN_TVACLAOA_IC_01 20131220 LVN_TVACLAOA2012_09_23 LVN_TVACLAOA_IC_02 20131220 LVN_TVACLAOA2012_09_23 LVN_TVACLAOA_IC_03 20131220 LVN_TVACLAOA2012_09_23 LVN_TVACLAOA_IC_04 20131220 LVN_TVACLAOA2012_09_23 LVN_TVACLAOA_IC_05 20131220 LVN_TVACLAOA2012_09_23 LVN_TVACLAOA_IC_06 20131220 LVN_TVACLAOA2012_09_23 LVN_TVACLAOA_IC_07 20131220 LVN_TVACLAOA2012_09_23 LVN_TVACLA…	49 422 358 312 614 681 358 688 598 527 342 474 385 226 372 362 132 207 264 47 463 361 65 204 404 529	2 43 36 50 54 66 54 67 51 44 45 41 44 29 35 34 11 30 45 3 50 42 3 27 32 32	1 27 16 20 29 37 27 40 29 29 25 22 19 11 24 19 8 19 19 1 25 19 1 11 14 23	1 8 9 10 12 13 12 14 14 14 12 13 14 11 13 10 5 10 9 2 11 11 2 10 6 6	1 7 5 7 9 10 9 12 11 10 10 8 7 5 11 9 4 8 7 1 10 8 1 5 5 4	2.8 19.5 21.4 25.1 37.8 39.9 34.1 49.8 50.2 48.6 39.3 41.2 39.9 32.5 37.2 30.3 13.6 28.2 16.4 5.3 32.5 31.9 5.3 26 15.2 13.9	1 7 8 9 11 12 11 13 14 14 12 12 13 10 12 10 5 9 8 2 10 10 2 9 5 5	0 0 0 0 0 0 0 0 0 0 0 0 0 0 0 0 0 0 0 0 0 0 0 0 0 0
Q71U36	Tubulin alpha-1A chain	50.136	20131220 LVN_TVACLAOA2012_09_23 LVN_TVACLAOA_IC_01 20131220 LVN_TVACLAOA2012_09_23 LVN_TVACLAOA_IC_02 20131220 LVN_TVACLAOA2012_09_23 LVN_TVACLAOA_IC_03 20131220 LVN_TVACLAOA2012_09_23 LVN_TVACLAOA_IC_04 20131220 LVN_TVACLAOA2012_09_23 LVN_TVACLAOA_IC_05 20131220 LVN_TVACLAOA2012_09_23 LVN_TVACLAOA_IC_06 20131220 LVN_TVACLAOA2012_09_23 LVN_TVACLAOA_IC_08 20131220 LVN_TVACLAOA2012_09_23 LVN_TVACLA…	44 77 72 89 626 568 829 650 564 633 296 89 34 50 83 43 53 31 188 54 71	1 13 17 17 53 40 50 40 44 36 29 9 4 10 13 1 2 1 9 3 2	1 6 6 5 34 26 36 25 24 19 19 3 1 3 6 1 1 1 4 2 2	1 5 6 7 14 13 12 12 11 12 12 4 3 6 4 1 1 1 4 2 1	1 3 4 3 11 9 11 9 10 5 9 2 1 1 4 1 1 1 3 2 1	2.2 12.4 15.1 16.9 32.8 32.6 33 32.4 31.3 33.9 30.8 14.2 8.2 13.1 9.5 2.2 2.2 2.2 13.1 3.8 2.2	1 5 6 7 14 13 12 12 11 11 12 4 2 6 4 1 1 1 4 2 1	0 0 0 0 0 0 0 0 0 0 0 0 0 0 0 0 0 0 0 0 0
P16402	Histone H1.3	22.35	20131220 LVN_TVACLAOA2012_09_23 LVN_TVACLAOA_IC_01 20131220 LVN_TVACLAOA2012_09_23 LVN_TVACLAOA_IC_02 20131220 LVN_TVACLAOA2012_09_23 LVN_TVACLAOA_IC_03 20131220 LVN_TVACLAOA2012_09_23 LVN_TVACLAOA_IC_04 20131220 LVN_TVACLAOA2012_09_23 LVN_TVACLAOA_IC_05 20131220 LVN_TVACLAOA2012_09_23 LVN_TVACLAOA_IC_06 20131220 LVN_TVACLAOA2012_09_23 LVN_TVACLAOA_IC_07 20131220 LVN_TVACLAOA2012_09_23 LVN_TVACLA…	62 168 104 81 35 44 34 54 51 26 39 57 66 77 72 329 370	16 20 20 15 15 11 13 11 4 10 4 8 9 7 6 24 21	1 8 4 4 1 2 1 2 1 1 1 3 3 3 2 13 14	2 5 5 4 5 4 3 3 2 3 2 3 4 3 6 8 5	1 4 3 2 1 1 1 1 1 1 1 2 3 2 2 4 3	9 19 19 19 19.5 19 14.5 13.1 9 13.1 9 14.5 14.9 12.2 26.7 23.1 19	2 5 5 4 5 4 3 3 2 2 2 3 4 3 6 7 5	0 0 0 0 0 0 0 0 0 0 0 0 0 0 0 0 0
P62807	Histone H2B type 1-C/E/F/G/I	13.906	20131220 LVN_TVACLAOA2012_09_23 LVN_TVACLAOA_IC_03 20131220 LVN_TVACLAOA2012_09_23 LVN_TVACLAOA_IC_05 20131220 LVN_TVACLAOA2012_09_23 LVN_TVACLAOA_IC_06 20131220 LVN_TVACLAOA2012_09_23 LVN_TVACLAOA_IC_09 20131220 LVN_TVACLAOA2012_09_23 LVN_TVACLAOA_IC_10 20131220 LVN_TVACLAOA2012_09_23 LVN_TVACLAOA_IC_11 20131220 LVN_TVACLAOA2012_09_23 LVN_TVACLAOA_IC_22 20131220 LVN_TVACLAOA2012_09_25 LVN_TVACLA…	38 95 66 55 63 109 221 86 37 178 41 49 47 503 310	5 8 6 8 9 7 22 4 3 11 2 5 3 35 23	2 4 3 4 3 5 14 4 2 10 2 2 2 29 22	2 4 3 4 3 4 6 2 2 3 2 3 2 6 4	1 2 2 2 2 3 5 2 2 3 2 2 1 6 3	14.3 28.6 23 20.6 26.2 33.3 34.9 14.3 14.3 23 14.3 19 12.7 41.3 28.6	2 4 3 4 3 4 6 2 2 3 2 2 1 6 4	0 0 0 0 0 0 0 0 0 0 0 0 0 0 0
Q96QV6	Histone H2A type 1-A	14.234	20131220 LVN_TVACLAOA2012_09_23 LVN_TVACLAOA_IC_07 20131220 LVN_TVACLAOA2012_09_23 LVN_TVACLAOA_IC_19 20131220 LVN_TVACLAOA2012_09_23 LVN_TVACLAOA_IC_22 20131220 LVN_TVACLAOA2012_09_25 LVN_TVACLAOA_EC40 20131220 LVN_TVACLAOA2012_09_25 LVN_TVACLAOA_EC43 20131220 LVN_TVACLAOA2012_09_25 LVN_TVACLAOA_EC45 20131220 LVN_TVACLAOA2012_09_25 LVN_TVACLAOA_EC46 20131220 LVN_TVACLAOA2012_09_26 LVN_IC rerun_1…	32 54 72 61 65 78 87 36 457	6 3 3 2 6 6 5 5 24	2 2 2 2 3 3 2 2 19	1 2 2 1 1 1 1 2 1	1 1 1 1 1 1 1 1 1	6.9 13 12.2 6.9 6.9 6.9 6.9 12.2 6.9	1 2 2 1 1 1 1 2 1	0 0 0 0 0 0 0 0 0
P68363	Tubulin alpha-1B chain	50.152	20131220 LVN_TVACLAOA2012_09_23 LVN_TVACLAOA_IC_05 20131220 LVN_TVACLAOA2012_09_23 LVN_TVACLAOA_IC_06 20131220 LVN_TVACLAOA2012_09_23 LVN_TVACLAOA_IC_07 20131220 LVN_TVACLAOA2012_09_23 LVN_TVACLAOA_IC_08 20131220 LVN_TVACLAOA2012_09_23 LVN_TVACLAOA_IC_09 20131220 LVN_TVACLAOA2012_09_23 LVN_TVACLAOA_IC_10 20131220 LVN_TVACLAOA2012_09_23 LVN_TVACLAOA_IC_11 20131220 LVN_TVACLAOA2012_09_23 LVN_TVACLA…	637 590 293 885 690 628 671 299 424	53 41 37 51 41 46 37 31 16	34 27 19 37 26 26 19 21 9	14 13 14 12 12 11 12 12 9	11 9 10 11 9 10 5 9 4	32.8 32.6 32.8 33 32.4 31.3 33.9 30.8 23.1	14 13 14 12 12 11 11 12 8	0 0 0 0 0 0 0 0 0
P62736	Actin, aortic smooth muscle	42.009	20131220 LVN_TVACLAOA2012_09_23 LVN_TVACLAOA_IC_01 20131220 LVN_TVACLAOA2012_09_23 LVN_TVACLAOA_IC_10 20131220 LVN_TVACLAOA2012_09_23 LVN_TVACLAOA_IC_11 20131220 LVN_TVACLAOA2012_09_23 LVN_TVACLAOA_IC_12 20131220 LVN_TVACLAOA2012_09_25 LVN_TVACLAOA_EC42 20131220 LVN_TVACLAOA2012_09_26 LVN_IC rerun_17 dilute 20131220 LVN_TVACLAOA2012_09_26 LVN_IC rerun_27 20131220 LVN_TVACLAOA2012_09_26 LVN_IC rer…	180 724 529 470 80 690 41 48	6 48 35 33 10 33 1 1	5 27 20 24 6 25 1 1	2 12 8 9 3 9 1 1	2 10 6 8 2 8 1 1	5.6 28.9 23.9 24.1 6.9 24.1 2.9 2.9	2 12 8 9 3 9 1 1	0 0 0 0 0 0 0 0
Q6NVV1	Putative 60S ribosomal protein L13a-like MGC87657	12.135	20131220 LVN_TVACLAOA2012_09_23 LVN_TVACLAOA_IC_02 20131220 LVN_TVACLAOA2012_09_23 LVN_TVACLAOA_IC_03 20131220 LVN_TVACLAOA2012_09_23 LVN_TVACLAOA_IC_04 20131220 LVN_TVACLAOA2012_09_23 LVN_TVACLAOA_IC_12 20131220 LVN_TVACLAOA2012_09_23 LVN_TVACLAOA_IC_15 20131220 LVN_TVACLAOA2012_09_26 LVN_IC rerun_17 dilute 20131220 LVN_TVACLAOA2012_09_26 LVN_IC rerun_24	69 55 39 37 42 42 62	6 8 6 2 3 5 3	3 2 1 1 2 1 3	2 4 4 1 2 3 2	2 1 1 1 1 1 2	18.6 35.3 35.3 10.8 16.7 26.5 18.6	2 3 3 1 2 3 2	0 0 0 0 0 0 0
Q32P51	Heterogeneous nuclear ribonucleoprotein A1-like 2	34.225	20131220 LVN_TVACLAOA2012_09_23 LVN_TVACLAOA_IC_06 20131220 LVN_TVACLAOA2012_09_23 LVN_TVACLAOA_IC_10 20131220 LVN_TVACLAOA2012_09_23 LVN_TVACLAOA_IC_19 20131220 LVN_TVACLAOA2012_09_25 LVN_TVACLAOA_EC43 20131220 LVN_TVACLAOA2012_09_25 LVN_TVACLAOA_EC44 20131220 LVN_TVACLAOA2012_09_26 LVN_IC rerun_16 dilute	36 42 171 223 29 42	2 6 17 11 2 7	1 1 7 6 1 1	2 4 6 3 1 4	1 1 3 1 1 1	5.6 12.2 20.6 7.8 2.5 12.5	2 3 6 2 1 3	0 0 0 0 0 0
Q6EEV6	Small ubiquitin-related modifier 4	10.685	20131220 LVN_TVACLAOA2012_09_23 LVN_TVACLAOA_IC_04 20131220 LVN_TVACLAOA2012_09_23 LVN_TVACLAOA_IC_05 20131220 LVN_TVACLAOA2012_09_23 LVN_TVACLAOA_IC_07 20131220 LVN_TVACLAOA2012_09_23 LVN_TVACLAOA_IC_08 20131220 LVN_TVACLAOA2012_09_23 LVN_TVACLAOA_IC_09 20131220 LVN_TVACLAOA2012_09_23 LVN_TVACLAOA_IC_11	81 75 72 91 114 96	3 2 8 6 4 4	1 1 2 2 2 2	3 2 3 2 3 2	1 1 1 1 1 1	33.7 24.2 33.7 22.1 33.7 22.1	3 2 3 2 3 2	0 0 0 0 0 0
Q8NHW5	60S acidic ribosomal protein P0-like	34.364	20131220 LVN_TVACLAOA2012_09_23 LVN_TVACLAOA_IC_05 20131220 LVN_TVACLAOA2012_09_23 LVN_TVACLAOA_IC_07 20131220 LVN_TVACLAOA2012_09_23 LVN_TVACLAOA_IC_15 20131220 LVN_TVACLAOA2012_09_26 LVN_IC rerun_13 dilute 20131220 LVN_TVACLAOA2012_09_26 LVN_IC rerun_24	63 76 59 40 237	3 4 4 3 7	1 2 1 1 7	2 3 2 3 3	1 2 1 1 3	7.6 8.8 6 10.7 10.4	2 3 2 3 3	0 0 0 0 0
P62987	Ubiquitin-60S ribosomal protein L40	14.728	20131220 LVN_TVACLAOA2012_09_23 LVN_TVACLAOA_IC_08 20131220 LVN_TVACLAOA2012_09_23 LVN_TVACLAOA_IC_09 20131220 LVN_TVACLAOA2012_09_23 LVN_TVACLAOA_IC_18 20131220 LVN_TVACLAOA2012_09_23 LVN_TVACLAOA_IC_19 20131220 LVN_TVACLAOA2012_09_26 LVN_IC rerun_17 dilute	224 136 104 88 114	26 10 13 9 6	9 6 5 4 3	7 5 5 5 3	3 3 2 2 1	48.4 44.5 42.2 42.2 30.5	7 5 5 5 3	0 0 0 0 0
Q96A08	Histone H2B type 1-A	14.167	20131220 LVN_TVACLAOA2012_09_23 LVN_TVACLAOA_IC_02 20131220 LVN_TVACLAOA2012_09_25 LVN_TVACLAOA_EC39 20131220 LVN_TVACLAOA2012_09_25 LVN_TVACLAOA_EC40 20131220 LVN_TVACLAOA2012_09_25 LVN_TVACLAOA_EC44	75 33 41 33	5 2 4 2	5 1 1 1	1 1 1 2	1 1 1 1	7.1 7.1 7.1 13.4	1 1 1 2	0 0 0 0
P04259	Keratin, type II cytoskeletal 6B	60.067	20131220 LVN_TVACLAOA2012_09_23 LVN_TVACLAOA_IC_11 20131220 LVN_TVACLAOA2012_09_23 LVN_TVACLAOA_IC_19 20131220 LVN_TVACLAOA2012_09_25 LVN_TVACLAOA_EC35 20131220 LVN_TVACLAOA2012_09_25 LVN_TVACLAOA_EC39	56 72 77 83	10 15 3 15	3 6 2 5	5 7 3 5	3 4 2 4	7.8 10.6 5.5 7.4	4 6 2 4	0 0 0 0
Q92804	TATA-binding protein-associated factor 2N	61.83	20131220 LVN_TVACLAOA2012_09_23 LVN_TVACLAOA_IC_07 20131220 LVN_TVACLAOA2012_09_23 LVN_TVACLAOA_IC_08 20131220 LVN_TVACLAOA2012_09_23 LVN_TVACLAOA_IC_12 20131220 LVN_TVACLAOA2012_09_26 LVN_IC rerun_16 dilute	62 64 136 28	3 2 6 2	2 1 4 1	3 2 3 2	2 1 2 1	5.7 4.2 5.7 4.4	3 2 3 2	0 0 0 0
C9JRZ8	Aldo-keto reductase family 1 member B15	39.46	20131220 LVN_TVACLAOA2012_09_23 LVN_TVACLAOA_IC_06 20131220 LVN_TVACLAOA2012_09_23 LVN_TVACLAOA_IC_08 20131220 LVN_TVACLAOA2012_09_25 LVN_TVACLAOA_EC39	58 410 98	8 16 7	4 9 5	4 6 4	3 3 3	14 19.2 9.3	4 6 4	0 0 0
P16403	Histone H1.2	21.365	20131220 LVN_TVACLAOA2012_09_23 LVN_TVACLAOA_IC_09 20131220 LVN_TVACLAOA2012_09_23 LVN_TVACLAOA_IC_19 20131220 LVN_TVACLAOA2012_09_26 LVN_IC rerun_21 dilute	41 78 88	5 7 4	2 5 2	4 4 3	2 4 2	15.5 18.8 16.4	4 4 2	0 0 0
P84243	Histone H3.3	15.328	20131220 LVN_TVACLAOA2012_09_23 LVN_TVACLAOA_IC_05 20131220 LVN_TVACLAOA2012_09_23 LVN_TVACLAOA_IC_15 20131220 LVN_TVACLAOA2012_09_23 LVN_TVACLAOA_IC_19	43 81 70	9 8 10	3 3 4	5 3 5	2 1 1	25 17.6 28.7	5 3 5	0 0 0
P14649	Myosin light chain 6B	22.764	20131220 LVN_TVACLAOA2012_09_25 LVN_TVACLAOA_EC45 20131220 LVN_TVACLAOA2012_09_26 LVN_IC rerun_24 20131220 LVN_TVACLAOA2012_09_26 LVN_IC rerun_25	40 68 31	1 4 1	1 3 1	1 2 1	1 1 1	6.3 11.5 6.3	1 2 1	0 0 0
Q5JNZ5	Putative 40S ribosomal protein S26-like 1	13.002	20131220 LVN_TVACLAOA2012_09_23 LVN_TVACLAOA_IC_22 20131220 LVN_TVACLAOA2012_09_23 LVN_TVACLAOA_IC_23 20131220 LVN_TVACLAOA2012_09_26 LVN_IC rerun_24	58 100 39	9 18 2	3 6 2	3 2 1	1 1 1	26.1 20.9 7.8	3 2 1	0 0 0
Q58FF8	Putative heat shock protein HSP 90-beta 2	44.349	20131220 LVN_TVACLAOA2012_09_23 LVN_TVACLAOA_IC_01 20131220 LVN_TVACLAOA2012_09_25 LVN_TVACLAOA_EC31 20131220 LVN_TVACLAOA2012_09_25 LVN_TVACLAOA_EC35	122 71 38	4 3 1	4 3 1	2 2 1	2 2 1	4.7 5.5 3.1	2 2 1	0 0 0
Q14151	Scaffold attachment factor B2	107.473	20131220 LVN_TVACLAOA2012_09_23 LVN_TVACLAOA_IC_12 20131220 LVN_TVACLAOA2012_09_23 LVN_TVACLAOA_IC_14 20131220 LVN_TVACLAOA2012_09_23 LVN_TVACLAOA_IC_15	40 35 33	3 8 6	1 1 1	3 5 5	1 1 1	2.5 4.7 4.9	3 5 5	0 0 0
Q8NB90	Spermatogenesis-associated protein 5	97.904	20131220 LVN_TVACLAOA2012_09_23 LVN_TVACLAOA_IC_05 20131220 LVN_TVACLAOA2012_09_23 LVN_TVACLAOA_IC_08 20131220 LVN_TVACLAOA2012_09_23 LVN_TVACLAOA_IC_18	46 47 29	4 12 5	1 2 1	3 7 4	1 1 1	3 6.9 4.3	2 6 4	0 0 0
Q96L21	60S ribosomal protein L10-like	24.519	20131220 LVN_TVACLAOA2012_09_23 LVN_TVACLAOA_IC_07 20131220 LVN_TVACLAOA2012_09_23 LVN_TVACLAOA_IC_23	30 36	4 2	1 1	2 2	1 1	8.4 12.6	2 2	0 0
Q96KC2	ADP-ribosylation factor-like protein 5B	20.375	20131220 LVN_TVACLAOA2012_09_23 LVN_TVACLAOA_IC_22 20131220 LVN_TVACLAOA2012_09_23 LVN_TVACLAOA_IC_23	48 32	2 2	1 1	2 2	1 1	11.7 11.7	2 2	0 0
Q6NXT2	Histone H3.3C	15.214	20131220 LVN_TVACLAOA2012_09_23 LVN_TVACLAOA_IC_11 20131220 LVN_TVACLAOA2012_09_25 LVN_TVACLAOA_EC41	36 54	3 2	1 2	3 1	1 1	17.8 5.2	3 1	0 0
P01860	Ig gamma-3 chain C region	41.287	20131220 LVN_TVACLAOA2012_09_25 LVN_TVACLAOA_EC40 20131220 LVN_TVACLAOA2012_09_25 LVN_TVACLAOA_EC45	77 59	9 3	6 2	4 2	4 1	9.8 6.9	4 1	0 0
P01614	Ig kappa chain V-II region Cum	12.676	20131220 LVN_TVACLAOA2012_09_25 LVN_TVACLAOA_EC41 20131220 LVN_TVACLAOA2012_09_25 LVN_TVACLAOA_EC46	92 66	1 1	1 1	1 1	1 1	11.3 11.3	1 1	0 0
Q01546	Keratin, type II cytoskeletal 2 oral	65.841	20131220 LVN_TVACLAOA2012_09_25 LVN_TVACLAOA_EC34 20131220 LVN_TVACLAOA2012_09_25 LVN_TVACLAOA_EC38	44 49	4 5	1 1	2 2	1 1	3 3	2 2	0 0
Q9GZQ8	Microtubule-associated proteins 1A/1B light chain 3B	14.688	20131220 LVN_TVACLAOA2012_09_23 LVN_TVACLAOA_IC_22 20131220 LVN_TVACLAOA2012_09_25 LVN_TVACLAOA_EC45	30 32	3 2	1 1	2 2	1 1	12 10.4	2 2	0 0
P20742	Pregnancy zone protein	163.863	20131220 LVN_TVACLAOA2012_09_25 LVN_TVACLAOA_EC46 20131220 LVN_TVACLAOA2012_09_25 LVN_TVACLAOA_EC47	50 53	2 1	2 1	1 1	1 1	0.6 0.6	1 1	0 0
Q5VTE0	Putative elongation factor 1-alpha-like 3	50.185	20131220 LVN_TVACLAOA2012_09_23 LVN_TVACLAOA_IC_11 20131220 LVN_TVACLAOA2012_09_23 LVN_TVACLAOA_IC_12	280 170	27 16	15 8	11 10	7 6	28.1 23.2	11 10	0 0
Q8IZP2	Putative protein FAM10A4	27.407	20131220 LVN_TVACLAOA2012_09_23 LVN_TVACLAOA_IC_19 20131220 LVN_TVACLAOA2012_09_26 LVN_IC rerun_17 dilute	63 52	3 4	1 3	3 3	1 2	12.5 15.8	2 3	0 0
Q5JXB2	Putative ubiquitin-conjugating enzyme E2 N-like	17.377	20131220 LVN_TVACLAOA2012_09_23 LVN_TVACLAOA_IC_22 20131220 LVN_TVACLAOA2012_09_25 LVN_TVACLAOA_EC45	37 214	8 13	2 5	2 3	1 2	13.7 20.3	2 3	0 0
A8MT79	Putative zinc-alpha-2-glycoprotein-like 1	22.98	20131220 LVN_TVACLAOA2012_09_25 LVN_TVACLAOA_EC44 20131220 LVN_TVACLAOA2012_09_25 LVN_TVACLAOA_EC45	72 97	4 2	2 2	2 1	1 1	8.8 4.9	1 1	0 0
Q08170	Serine/arginine-rich splicing factor 4	56.678	20131220 LVN_TVACLAOA2012_09_23 LVN_TVACLAOA_IC_02 20131220 LVN_TVACLAOA2012_09_23 LVN_TVACLAOA_IC_10	39 70	2 4	1 2	1 4	1 2	1.8 6.3	1 4	0 0
Q9Y4X1	UDP-glucuronosyltransferase 2A1	59.926	20131220 LVN_TVACLAOA2012_09_23 LVN_TVACLAOA_IC_10 20131220 LVN_TVACLAOA2012_09_23 LVN_TVACLAOA_IC_15	49 39	5 1	1 1	2 1	1 1	5.3 2.7	2 1	0 0
Q9UEU0	Vesicle transport through interaction with t-SNAREs homolog 1B	26.688	20131220 LVN_TVACLAOA2012_09_23 LVN_TVACLAOA_IC_19 20131220 LVN_TVACLAOA2012_09_23 LVN_TVACLAOA_IC_20	26 25	3 3	1 1	3 2	1 1	15.1 8.6	3 2	0 0
P23396	40S ribosomal protein S3	26.688	20131220 LVN_TVACLAOA2012_09_23 LVN_TVACLAOA_IC_03 20131220 LVN_TVACLAOA2012_09_23 LVN_TVACLAOA_IC_05 20131220 LVN_TVACLAOA2012_09_23 LVN_TVACLAOA_IC_06 20131220 LVN_TVACLAOA2012_09_23 LVN_TVACLAOA_IC_07 20131220 LVN_TVACLAOA2012_09_23 LVN_TVACLAOA_IC_08 20131220 LVN_TVACLAOA2012_09_23 LVN_TVACLAOA_IC_09 20131220 LVN_TVACLAOA2012_09_23 LVN_TVACLAOA_IC_10 20131220 LVN_TVACLAOA2012_09_23 LVN_TVACLA…	34 108 115 59 164 76 70 52 35 24 33 2314 120 40 76 34 314 32 186	2 15 10 17 15 13 13 9 9 3 2 140 25 12 15 4 29 1 14	1 9 7 4 6 5 5 4 2 1 1 107 10 1 5 1 17 1 6	2 8 5 8 10 8 7 6 6 3 1 21 12 5 6 4 9 1 4	1 6 5 3 5 4 3 4 2 1 1 20 8 1 4 1 8 1 2	8.6 35 21.8 35 44.4 37.4 31.7 27.6 30 13.6 4.1 81.1 52.3 23 24.3 17.3 39.9 5.3 15.6	2 8 5 8 10 8 7 6 6 3 1 21 12 5 6 4 9 1 4	3372	1.01606	4	1.08377		X	0.8923	5	1.0182	X	X	1.28131	4	1.07119	X	X	0.9843	4	1.08325		X	1.12055	5	1.01812	X	X	0.7805	4	1.07107	X	X
P30837	Aldehyde dehydrogenase X, mitochondrial	57.206	20131220 LVN_TVACLAOA2012_09_23 LVN_TVACLAOA_IC_05 20131220 LVN_TVACLAOA2012_09_23 LVN_TVACLAOA_IC_06 20131220 LVN_TVACLAOA2012_09_23 LVN_TVACLAOA_IC_07 20131220 LVN_TVACLAOA2012_09_23 LVN_TVACLAOA_IC_08 20131220 LVN_TVACLAOA2012_09_23 LVN_TVACLAOA_IC_09 20131220 LVN_TVACLAOA2012_09_23 LVN_TVACLAOA_IC_11 20131220 LVN_TVACLAOA2012_09_23 LVN_TVACLAOA_IC_14 20131220 LVN_TVACLAOA2012_09_23 LVN_TVACLA…	103 77 120 97 72 52 1594 97 54 36 48	9 8 8 11 9 6 99 6 6 4 7	4 3 5 6 3 2 59 4 2 1 1	6 6 5 7 6 5 20 3 4 2 5	2 2 2 4 2 2 17 2 2 1 1	11.4 11.4 9.5 13.3 11 11.2 42.7 5.8 7.5 3.3 10.1	6 6 5 7 6 5 20 3 4 2 4	2136	0.95496	5	1.27572		X	0.84355	5	1.0944	X	X	1.41063	4	1.11101	X	X	1.04725	5	1.2761		X	1.18528	5	1.09423	X	X	0.70863	4	1.11123	X	X
P08697	Alpha-2-antiplasmin	54.566	20131220 LVN_TVACLAOA2012_09_25 LVN_TVACLAOA_EC35 20131220 LVN_TVACLAOA2012_09_25 LVN_TVACLAOA_EC36	40 73	3 3	1 3	3 3	1 3	7.5 8.8	3 3	81						634.603	2	1.14832	X	X	0.01219	2	1.14682	X	X						0.00158	2	1.14832	X	X	82.051	2	1.14682	X	X
P08758	Annexin A5	35.937	20131220 LVN_TVACLAOA2012_09_23 LVN_TVACLAOA_IC_18 20131220 LVN_TVACLAOA2012_09_25 LVN_TVACLAOA_EC40 20131220 LVN_TVACLAOA2012_09_26 LVN_IC rerun_17 dilute	1396 494 339	81 35 19	58 26 11	17 10 9	15 9 5	45.6 28.8 24.4	17 10 9	2170	1.17678	9	1.27886		X	1.21365	9	1.12576	X	X	1.13947	9	1.08904	X	X	0.84959	9	1.27917		X	0.82405	9	1.12573	X	X	0.87783	9	1.08912	X	X
P25705	ATP synthase subunit alpha, mitochondrial	59.751	20131220 LVN_TVACLAOA2012_09_23 LVN_TVACLAOA_IC_02 20131220 LVN_TVACLAOA2012_09_23 LVN_TVACLAOA_IC_03 20131220 LVN_TVACLAOA2012_09_23 LVN_TVACLAOA_IC_04 20131220 LVN_TVACLAOA2012_09_23 LVN_TVACLAOA_IC_05 20131220 LVN_TVACLAOA2012_09_23 LVN_TVACLAOA_IC_06 20131220 LVN_TVACLAOA2012_09_23 LVN_TVACLAOA_IC_07 20131220 LVN_TVACLAOA2012_09_23 LVN_TVACLAOA_IC_08 20131220 LVN_TVACLAOA2012_09_23 LVN_TVACLA…	61 122 176 340 389 217 384 283 210 112 123 6454 308 142 87 59 163 207 61 291 58 379	6 10 24 33 33 27 28 24 17 12 8 245 22 17 14 3 17 10 12 29 10 15	3 3 6 17 13 7 16 10 6 6 2 196 12 7 8 1 5 6 5 14 3 12	5 6 9 16 15 13 15 16 12 9 8 34 10 12 7 3 7 5 6 15 8 4	3 3 3 9 8 5 9 7 5 5 2 32 7 6 5 1 4 2 4 8 2 4	7.1 10.5 13 27.8 25.9 19.2 27.3 28.2 22.8 16.6 14.3 63.7 18.8 21.2 11.4 5.2 14.3 8.1 10.1 27.3 14.8 7.4	5 6 9 16 15 13 15 16 12 9 8 34 10 12 7 3 7 5 6 15 8 4	10009	0.98214	18	1.14384			0.88348	17	1.05847	X	X	1.24721	13	1.03988	X	X	1.01803	18	1.14384			1.13167	17	1.05834	X	X	0.80179	13	1.03984	X	X
O00148	ATP-dependent RNA helicase DDX39A	49.13	20131220 LVN_TVACLAOA2012_09_23 LVN_TVACLAOA_IC_05 20131220 LVN_TVACLAOA2012_09_23 LVN_TVACLAOA_IC_06 20131220 LVN_TVACLAOA2012_09_23 LVN_TVACLAOA_IC_07 20131220 LVN_TVACLAOA2012_09_23 LVN_TVACLAOA_IC_14 20131220 LVN_TVACLAOA2012_09_23 LVN_TVACLAOA_IC_22	45 65 32 697 26	10 8 8 56 1	2 3 2 34 1	4 4 5 15 1	1 2 2 12 1	10.3 10.3 11.7 37.7 2.3	4 4 5 15 1	1086	0.95137	3	1.0597		X	0.88959	3	1.0401	X	X	1.19514	3	1.02234	X	X	1.05151	3	1.05925		X	1.12457	3	1.04056	X	X	0.8368	3	1.02267	X	X
P26641	Elongation factor 1-gamma	50.119	20131220 LVN_TVACLAOA2012_09_23 LVN_TVACLAOA_IC_04 20131220 LVN_TVACLAOA2012_09_23 LVN_TVACLAOA_IC_05 20131220 LVN_TVACLAOA2012_09_23 LVN_TVACLAOA_IC_08 20131220 LVN_TVACLAOA2012_09_23 LVN_TVACLAOA_IC_09 20131220 LVN_TVACLAOA2012_09_23 LVN_TVACLAOA_IC_10 20131220 LVN_TVACLAOA2012_09_23 LVN_TVACLAOA_IC_12 20131220 LVN_TVACLAOA2012_09_23 LVN_TVACLAOA_IC_14 20131220 LVN_TVACLAOA2012_09_23 LVN_TVACLA…	36 46 106 53 51 40 930 859 134 95 35 45 29	5 5 10 7 6 2 61 50 18 9 2 5 2	1 2 5 2 2 1 37 30 4 4 1 2 1	3 3 6 5 4 2 16 15 9 4 2 5 1	1 2 3 1 2 1 14 11 2 1 1 2 1	5.9 8 12.6 10.3 9.8 3.9 31.1 33.6 20.1 7.8 5.3 10.5 3.2	3 3 6 5 4 2 16 15 9 4 2 5 1	2119	0.9442	6	1.10757		X	0.93576	4	1.00254	X	X	1.13133	6	1.08028	X	X	1.0591	6	1.10811		X	1.06883	4	1.00237	X	X	0.88386	6	1.08024	X	X
P49411	Elongation factor Tu, mitochondrial	49.542	20131220 LVN_TVACLAOA2012_09_23 LVN_TVACLAOA_IC_02 20131220 LVN_TVACLAOA2012_09_23 LVN_TVACLAOA_IC_05 20131220 LVN_TVACLAOA2012_09_23 LVN_TVACLAOA_IC_06 20131220 LVN_TVACLAOA2012_09_23 LVN_TVACLAOA_IC_07 20131220 LVN_TVACLAOA2012_09_23 LVN_TVACLAOA_IC_08 20131220 LVN_TVACLAOA2012_09_23 LVN_TVACLAOA_IC_09 20131220 LVN_TVACLAOA2012_09_23 LVN_TVACLAOA_IC_10 20131220 LVN_TVACLAOA2012_09_23 LVN_TVACLA…	42 155 46 102 124 92 142 52 86 46 2741 146 30 45 69 46 55	1 11 5 8 10 8 9 7 4 3 137 6 10 3 11 8 1	1 5 2 3 4 2 5 2 2 1 102 3 1 1 1 2 1	1 5 4 6 7 7 5 5 2 3 27 4 7 3 8 4 1	1 4 1 3 2 1 2 2 1 1 23 2 1 1 1 2 1	2.7 11.5 8.8 13.9 17.9 19 13.1 11.7 5.1 9.1 58.8 9.7 15.5 6.4 17.3 9.7 2	1 5 4 6 7 7 5 5 2 3 27 4 7 3 8 4 1	3545	1.06036	7	1.09854		X	0.958	7	1.04334	X	X	1.24186	7	1.11842	X	X	0.9434	7	1.09857		X	1.04403	7	1.04347	X	X	0.80522	7	1.1184	X	X
P15311	Ezrin	69.413	20131220 LVN_TVACLAOA2012_09_23 LVN_TVACLAOA_IC_10 20131220 LVN_TVACLAOA2012_09_23 LVN_TVACLAOA_IC_11	693 481	92 60	42 31	27 21	15 11	40.6 35.8	27 21	1144	0.90443	4	1.07096		X	1.25982	4	1.02765	X	X	0.82633	5	1.09794	X	X	1.10576	4	1.07106		X	0.79361	4	1.0277	X	X	1.20987	5	1.09782	X	X
Q08830	Fibrinogen-like protein 1	36.379	20131220 LVN_TVACLAOA2012_09_25 LVN_TVACLAOA_EC39 20131220 LVN_TVACLAOA2012_09_25 LVN_TVACLAOA_EC40 20131220 LVN_TVACLAOA2012_09_25 LVN_TVACLAOA_EC41 20131220 LVN_TVACLAOA2012_09_25 LVN_TVACLAOA_EC42	42 377 776 50	1 26 38 2	1 21 33 1	1 7 8 1	1 7 7 1	2.6 23.7 26.6 2.6	1 7 8 1	1168	0.91456	2	1.02375		X	1.27679	2	1.01771	X	X	0.80432	2	1.00541	X	X	1.0935	2	1.02318		X	0.78407	2	1.01824	X	X	1.24278	2	1.00526	X	X
O75369	Filamin-B	278.164	20131220 LVN_TVACLAOA2012_09_23 LVN_TVACLAOA_IC_02 20131220 LVN_TVACLAOA2012_09_23 LVN_TVACLAOA_IC_03 20131220 LVN_TVACLAOA2012_09_23 LVN_TVACLAOA_IC_04 20131220 LVN_TVACLAOA2012_09_23 LVN_TVACLAOA_IC_05 20131220 LVN_TVACLAOA2012_09_23 LVN_TVACLAOA_IC_06 20131220 LVN_TVACLAOA2012_09_23 LVN_TVACLAOA_IC_07 20131220 LVN_TVACLAOA2012_09_23 LVN_TVACLAOA_IC_08 20131220 LVN_TVACLAOA2012_09_23 LVN_TVACLA…	498 1535 1590 2794 2345 1704 1572 830 515 227 243 64 52 94 302 55	38 128 137 202 150 127 150 58 52 35 28 13 10 9 36 8	27 76 80 118 83 71 80 29 26 14 13 3 1 2 14 1	21 54 65 74 66 61 74 39 34 24 17 11 10 6 24 8	18 37 46 55 42 38 50 19 19 12 11 2 1 1 10 1	7.7 21.9 26.6 34.7 30.4 28 33.9 18.4 15.8 10.7 7.3 4.8 4.3 2.3 11.2 3	21 54 65 74 63 61 74 36 33 24 16 8 9 4 23 7	13965	0.95191	3	1.04431		X	0.82855	3	1.07507	X	X	1.25093	4	1.06201	X	X	1.05053	3	1.04454		X	1.20642	3	1.07516	X	X	0.79923	4	1.06266	X	X
Q08380	Galectin-3-binding protein	65.331	20131220 LVN_TVACLAOA2012_09_23 LVN_TVACLAOA_IC_09 20131220 LVN_TVACLAOA2012_09_23 LVN_TVACLAOA_IC_11 20131220 LVN_TVACLAOA2012_09_23 LVN_TVACLAOA_IC_12 20131220 LVN_TVACLAOA2012_09_23 LVN_TVACLAOA_IC_14 20131220 LVN_TVACLAOA2012_09_23 LVN_TVACLAOA_IC_22 20131220 LVN_TVACLAOA2012_09_25 LVN_TVACLAOA_EC31 20131220 LVN_TVACLAOA2012_09_25 LVN_TVACLAOA_EC32 20131220 LVN_TVACLAOA2012_09_25 LVN_TVACLAOA…	23 94 261 63 35 52 316 531 49 40 41 36	3 9 22 6 5 3 19 24 1 5 7 1	1 4 9 2 2 2 13 17 1 2 3 1	1 7 11 4 2 2 10 10 1 4 4 1	1 4 6 1 2 1 8 7 1 2 1 1	2.2 13.5 21.7 8.7 2.2 3.6 13.7 15.4 1.5 7.7 6.8 2.1	1 7 11 4 2 2 10 10 1 4 4 1	1246	0.99686	9	1.30066			1.36132	9	1.19485	X	X	0.82179	9	1.15814	X	X	1.00286	9	1.30053			0.7346	9	1.19468	X	X	1.21721	9	1.15807	X	X
P20142	Gastricsin	42.426	20131220 LVN_TVACLAOA2012_09_25 LVN_TVACLAOA_EC39	290	22	18	4	3	7.5	4	290	1.09758	2	1.01635		X	1.57895	2	1.04795	X	X	0.77828	2	1.02634	X	X	0.91079	2	1.01711		X	0.63328	2	1.04799	X	X	1.28534	2	1.02729	X	X
P31943	Heterogeneous nuclear ribonucleoprotein H	49.229	20131220 LVN_TVACLAOA2012_09_23 LVN_TVACLAOA_IC_05 20131220 LVN_TVACLAOA2012_09_23 LVN_TVACLAOA_IC_06 20131220 LVN_TVACLAOA2012_09_23 LVN_TVACLAOA_IC_08 20131220 LVN_TVACLAOA2012_09_23 LVN_TVACLAOA_IC_09 20131220 LVN_TVACLAOA2012_09_23 LVN_TVACLAOA_IC_10 20131220 LVN_TVACLAOA2012_09_23 LVN_TVACLAOA_IC_11 20131220 LVN_TVACLAOA2012_09_23 LVN_TVACLAOA_IC_12 20131220 LVN_TVACLAOA2012_09_23 LVN_TVACLA…	68 74 80 109 101 33 76 1123 327 68 64 101 43	9 11 8 7 5 5 4 71 37 6 14 8 4	2 2 3 3 3 1 1 44 17 3 3 3 1	5 6 5 4 4 4 3 15 9 4 6 5 3	1 1 2 2 2 1 1 11 7 2 2 1 1	10.9 11.6 12.5 13.6 11.1 10 8.2 43 27.2 8.7 12.9 9.8 7.1	3 4 4 4 4 3 3 15 9 3 5 3 2	1937	1.03089	6	1.04929		X	0.9448	6	1.04477	X	X	1.223	6	1.07203	X	X	0.97037	6	1.04946		X	1.0584	6	1.04477	X	X	0.81763	6	1.07212	X	X
P08833	Insulin-like growth factor-binding protein 1	27.904	20131220 LVN_TVACLAOA2012_09_25 LVN_TVACLAOA_EC39 20131220 LVN_TVACLAOA2012_09_25 LVN_TVACLAOA_EC40 20131220 LVN_TVACLAOA2012_09_25 LVN_TVACLAOA_EC41 20131220 LVN_TVACLAOA2012_09_25 LVN_TVACLAOA_EC42 20131220 LVN_TVACLAOA2012_09_25 LVN_TVACLAOA_EC43 20131220 LVN_TVACLAOA2012_09_25 LVN_TVACLAOA_EC44 20131220 LVN_TVACLAOA2012_09_25 LVN_TVACLAOA_EC45 20131220 LVN_TVACLAOA2012_09_25 LVN_TVACLAOA_EC46…	79 1117 568 355 43 34 84 118 116	16 83 32 28 2 2 3 9 6	6 53 25 22 1 1 3 6 4	8 12 8 9 1 1 1 5 2	3 10 6 6 1 1 1 3 1	30.5 37.8 29.7 34.7 5.4 3.1 5.4 19.3 5.8	8 12 8 9 1 1 1 5 2	2268	0.97377	6	1.04754		X	1.49239	6	1.07877	X	X	0.71794	5	1.0068	X	X	1.02715	6	1.04751		X	0.67014	6	1.07891	X	X	1.39229	5	1.00669	X	X
P05783	Keratin, type I cytoskeletal 18	48.058	20131220 LVN_TVACLAOA2012_09_23 LVN_TVACLAOA_IC_03 20131220 LVN_TVACLAOA2012_09_23 LVN_TVACLAOA_IC_04 20131220 LVN_TVACLAOA2012_09_23 LVN_TVACLAOA_IC_05 20131220 LVN_TVACLAOA2012_09_23 LVN_TVACLAOA_IC_06 20131220 LVN_TVACLAOA2012_09_23 LVN_TVACLAOA_IC_07 20131220 LVN_TVACLAOA2012_09_23 LVN_TVACLAOA_IC_08 20131220 LVN_TVACLAOA2012_09_23 LVN_TVACLAOA_IC_09 20131220 LVN_TVACLAOA2012_09_23 LVN_TVACLA…	158 123 254 135 221 218 213 247 116 97 43 5448 387 498 120 258 270 86 59 576 142 108 59	12 20 24 22 31 22 19 22 16 7 10 225 33 49 11 24 25 10 8 43 13 15 4	7 6 10 7 11 10 6 11 4 3 1 168 16 28 4 15 14 5 3 24 7 3 3	6 8 8 11 15 10 11 9 10 4 8 31 13 15 7 10 7 5 6 17 8 8 2	4 3 5 4 6 5 4 7 3 2 1 26 9 11 3 8 7 2 2 11 5 3 2	12.3 14.4 16.7 21.4 28.1 24.4 21.9 18.4 25.3 7.9 16.7 66.5 29.3 32.6 13.5 19.8 13.5 8.8 12.1 38.6 13.5 16.3 3.5	6 8 8 10 15 10 10 9 8 4 6 31 13 15 7 10 7 4 6 16 8 5 2	9404	1.001	31	1.06724		X	0.91493	32	1.07773	X	X	1.23032	29	1.06567	X	X	0.99909	31	1.0671		X	1.09299	32	1.07773	X	X	0.81277	29	1.06593	X	X
P05787	Keratin, type II cytoskeletal 8	53.704	20131220 LVN_TVACLAOA2012_09_23 LVN_TVACLAOA_IC_02 20131220 LVN_TVACLAOA2012_09_23 LVN_TVACLAOA_IC_03 20131220 LVN_TVACLAOA2012_09_23 LVN_TVACLAOA_IC_04 20131220 LVN_TVACLAOA2012_09_23 LVN_TVACLAOA_IC_05 20131220 LVN_TVACLAOA2012_09_23 LVN_TVACLAOA_IC_06 20131220 LVN_TVACLAOA2012_09_23 LVN_TVACLAOA_IC_07 20131220 LVN_TVACLAOA2012_09_23 LVN_TVACLAOA_IC_08 20131220 LVN_TVACLAOA2012_09_23 LVN_TVACLA…	133 127 145 645 550 541 764 377 308 296 92 5932 3812 889 888 105 289 155 45 526 107 101 154 722 126 34 296 322	23 20 31 67 54 62 67 41 41 33 19 364 236 73 92 31 36 21 3 54 6 6 25 55 33 1 34 23	10 10 11 37 26 37 38 23 19 16 6 225 147 45 52 11 13 10 1 26 4 5 8 31 10 1 18 16	10 10 14 22 20 20 22 20 22 16 14 45 38 24 25 18 13 10 3 16 3 3 16 21 19 1 11 4	6 6 7 19 14 19 17 12 11 9 5 40 31 19 22 9 7 8 1 14 2 3 7 16 7 1 8 4	17.4 17.4 25.1 41.8 37.5 39.3 43.3 38.7 40.2 31.9 27.3 75.8 72.5 43.9 42 34.2 25.5 19.5 6 31.3 5.4 5.8 32.5 38.5 32.7 1.9 21.1 7.9	8 9 12 21 18 19 20 19 20 14 12 45 35 23 24 16 10 10 3 15 2 3 14 20 16 1 10 4	17677	0.97526	41	1.09282		X	0.90516	43	1.12753	X	X	1.1822	41	1.14928	X	X	1.02538	41	1.09279		X	1.12777	44	1.16115			0.84593	41	1.14932	X	X
P23141	Liver carboxylesterase 1	62.521	20131220 LVN_TVACLAOA2012_09_23 LVN_TVACLAOA_IC_02 20131220 LVN_TVACLAOA2012_09_23 LVN_TVACLAOA_IC_03 20131220 LVN_TVACLAOA2012_09_23 LVN_TVACLAOA_IC_04 20131220 LVN_TVACLAOA2012_09_23 LVN_TVACLAOA_IC_05 20131220 LVN_TVACLAOA2012_09_23 LVN_TVACLAOA_IC_06 20131220 LVN_TVACLAOA2012_09_23 LVN_TVACLAOA_IC_07 20131220 LVN_TVACLAOA2012_09_23 LVN_TVACLAOA_IC_08 20131220 LVN_TVACLAOA2012_09_23 LVN_TVACLA…	34 63 113 366 360 333 396 279 185 114 179 504 218 129 30 82 49 138 2709 95	5 8 14 40 35 32 38 24 20 14 21 41 23 15 2 5 3 14 148 10	1 5 5 16 15 13 19 9 8 4 8 27 12 7 1 2 2 7 95 3	2 4 9 16 13 13 18 13 12 9 11 16 12 9 2 4 2 11 25 9	1 3 4 10 9 8 11 5 7 3 5 14 8 4 1 2 1 6 19 2	3.4 7.1 15.9 28.2 24.9 24.9 34 24.5 21.5 17.1 21.9 34.6 23.1 17.6 3.2 7.6 4.2 21.2 41.8 17.8	2 4 9 16 13 13 18 13 12 9 11 16 12 9 2 4 2 11 25 9	5852	1.04709	7	1.11165			0.86723	5	1.03662	X	X	1.31406	7	1.07294	X	X	0.95523	7	1.11171			1.15274	5	1.0364	X	X	0.76084	7	1.07289	X	X
P01033	Metalloproteinase inhibitor 1	23.171	20131220 LVN_TVACLAOA2012_09_25 LVN_TVACLAOA_EC40 20131220 LVN_TVACLAOA2012_09_25 LVN_TVACLAOA_EC41 20131220 LVN_TVACLAOA2012_09_25 LVN_TVACLAOA_EC42	104 807 230	9 35 11	6 24 10	3 4 3	2 3 3	15.5 18.8 15.5	3 4 3	1082	0.91332	3	1.04615		X	1.61212	3	1.03405	X	X	0.63258	3	1.02181	X	X	1.09497	3	1.04641		X	0.62033	3	1.03398	X	X	1.58074	3	1.02176	X	X
Q92823	Neuronal cell adhesion molecule	143.89	20131220 LVN_TVACLAOA2012_09_23 LVN_TVACLAOA_IC_07 20131220 LVN_TVACLAOA2012_09_23 LVN_TVACLAOA_IC_08 20131220 LVN_TVACLAOA2012_09_23 LVN_TVACLAOA_IC_14 20131220 LVN_TVACLAOA2012_09_25 LVN_TVACLAOA_EC31 20131220 LVN_TVACLAOA2012_09_25 LVN_TVACLAOA_EC32 20131220 LVN_TVACLAOA2012_09_25 LVN_TVACLAOA_EC40 20131220 LVN_TVACLAOA2012_09_25 LVN_TVACLAOA_EC41	77 37 36 609 40 98 106	13 1 14 33 5 7 5	5 1 1 26 3 5 4	7 1 3 12 3 2 2	3 1 1 10 2 2 2	5.3 1.5 2.5 8.6 1.9 1.8 1.8	7 1 3 12 3 2 2	829	0.93309	3	1.06679		X	1.62712	3	1.06287	X	X	0.64373	3	1.04136	X	X	1.07123	3	1.067		X	0.61465	3	1.06278	X	X	1.55376	3	1.04137	X	X
Q99623	Prohibitin-2	33.296	20131220 LVN_TVACLAOA2012_09_23 LVN_TVACLAOA_IC_05 20131220 LVN_TVACLAOA2012_09_23 LVN_TVACLAOA_IC_06 20131220 LVN_TVACLAOA2012_09_23 LVN_TVACLAOA_IC_07 20131220 LVN_TVACLAOA2012_09_23 LVN_TVACLAOA_IC_08 20131220 LVN_TVACLAOA2012_09_23 LVN_TVACLAOA_IC_10 20131220 LVN_TVACLAOA2012_09_23 LVN_TVACLAOA_IC_12 20131220 LVN_TVACLAOA2012_09_23 LVN_TVACLAOA_IC_18 20131220 LVN_TVACLAOA2012_09_23 LVN_TVACLA…	53 50 34 58 52 57 1482 67 410 43	4 3 4 7 4 5 93 11 20 1	2 1 1 2 2 1 63 2 15 1	3 3 2 4 2 4 15 7 9 1	1 1 1 1 2 1 13 1 6 1	10 10.4 7.4 13.7 7.7 13.4 51.2 23.4 34.1 4	3 3 2 4 2 4 15 7 9 1	2032	1.01418	4	1.05518		X	0.85649	4	1.09493	X	X	1.32873	4	1.07365	X	X	0.98587	4	1.05542		X	1.16736	4	1.09476	X	X	0.75261	4	1.07351	X	X
Q8NBP7	Proprotein convertase subtilisin/kexin type 9	74.286	20131220 LVN_TVACLAOA2012_09_25 LVN_TVACLAOA_EC35 20131220 LVN_TVACLAOA2012_09_25 LVN_TVACLAOA_EC36 20131220 LVN_TVACLAOA2012_09_25 LVN_TVACLAOA_EC40 20131220 LVN_TVACLAOA2012_09_25 LVN_TVACLAOA_EC44 20131220 LVN_TVACLAOA2012_09_25 LVN_TVACLAOA_EC45 20131220 LVN_TVACLAOA2012_09_25 LVN_TVACLAOA_EC46	623 368 56 911 627 83	31 24 2 25 18 4	18 15 1 24 16 2	9 9 2 4 3 3	8 6 1 4 3 2	18.1 16.5 3.9 7.1 5.9 4.5	9 9 2 4 3 3	2519	0.91475	7	1.24948		X	1.56797	7	1.12026	X	X	0.66323	8	1.13188	X	X	1.09322	7	1.24953		X	0.63777	7	1.12027	X	X	1.50809	8	1.13186	X	X
P02760	Protein AMBP	38.999	20131220 LVN_TVACLAOA2012_09_23 LVN_TVACLAOA_IC_14 20131220 LVN_TVACLAOA2012_09_23 LVN_TVACLAOA_IC_18 20131220 LVN_TVACLAOA2012_09_23 LVN_TVACLAOA_IC_19 20131220 LVN_TVACLAOA2012_09_23 LVN_TVACLAOA_IC_20 20131220 LVN_TVACLAOA2012_09_25 LVN_TVACLAOA_EC31 20131220 LVN_TVACLAOA2012_09_25 LVN_TVACLAOA_EC32 20131220 LVN_TVACLAOA2012_09_25 LVN_TVACLAOA_EC33 20131220 LVN_TVACLAOA2012_09_25 LVN_TVACLAOA_…	40 61 87 38 1626 216 130 46 825 872 367 365 3047 5844 2632 959 423 138 91 79 731 808 605 757	1 5 3 1 74 13 6 1 48 44 20 15 137 244 99 51 19 10 6 3 32 40 33 32	1 4 3 1 58 8 5 1 31 33 13 12 100 178 81 38 17 7 5 2 26 30 25 28	1 2 2 1 9 5 6 1 7 8 5 6 16 15 11 8 6 1 2 2 5 8 4 7	1 2 2 1 9 4 5 1 7 8 5 6 13 14 10 8 6 1 2 1 5 6 4 7	3.1 5.7 5.7 3.1 29.8 17.6 22.2 5.4 20.7 26.1 17.6 22.2 47.7 47.4 31.3 21 15.1 3.1 7.4 5.7 14.8 25 15.1 21.6	1 2 2 1 9 5 6 1 7 8 5 6 16 15 11 8 6 1 2 2 5 8 4 7	20149	1.0834	94	1.13309			1.4163	91	1.13667	X	X	0.88002	83	1.09697	X	X	0.9228	94	1.13298			0.70608	91	1.1367	X	X	1.1364	83	1.09705	X	X
P02753	Retinol-binding protein 4	23.01	20131220 LVN_TVACLAOA2012_09_23 LVN_TVACLAOA_IC_22 20131220 LVN_TVACLAOA2012_09_25 LVN_TVACLAOA_EC42 20131220 LVN_TVACLAOA2012_09_25 LVN_TVACLAOA_EC43 20131220 LVN_TVACLAOA2012_09_25 LVN_TVACLAOA_EC44 20131220 LVN_TVACLAOA2012_09_26 LVN_IC rerun_21 dilute	65 34 278 1072 51	5 2 20 64 1	2 1 16 52 1	2 1 4 6 1	1 1 4 6 1	10 5 20.4 24.4 5	2 1 4 6 1	1390	1.32306	2	1.05138		X	1.26671	3	1.09063	X	X	1.14348	3	1.03314	X	X	0.75567	2	1.05145		X	0.78945	3	1.09064	X	X	0.8745	3	1.0333	X	X
Q13838	Spliceosome RNA helicase DDX39B	48.991	20131220 LVN_TVACLAOA2012_09_23 LVN_TVACLAOA_IC_08 20131220 LVN_TVACLAOA2012_09_23 LVN_TVACLAOA_IC_09 20131220 LVN_TVACLAOA2012_09_23 LVN_TVACLAOA_IC_10 20131220 LVN_TVACLAOA2012_09_23 LVN_TVACLAOA_IC_11 20131220 LVN_TVACLAOA2012_09_23 LVN_TVACLAOA_IC_14 20131220 LVN_TVACLAOA2012_09_23 LVN_TVACLAOA_IC_15	74 69 36 38 1122 365	16 14 8 4 87 31	2 6 1 1 51 16	10 6 6 3 20 12	2 3 1 1 17 9	20.3 15 15.7 7.9 50.5 28.7	10 6 6 3 20 12	1619	0.93075	3	1.03009		X	0.89982	4	1.0402	X	X	1.18089	4	1.03047	X	X	1.05292	4	1.0482		X	1.11164	4	1.04066	X	X	0.84687	4	1.03058	X	X
P55072	Transitional endoplasmic reticulum ATPase	89.322	20131220 LVN_TVACLAOA2012_09_23 LVN_TVACLAOA_IC_02 20131220 LVN_TVACLAOA2012_09_23 LVN_TVACLAOA_IC_03 20131220 LVN_TVACLAOA2012_09_23 LVN_TVACLAOA_IC_04 20131220 LVN_TVACLAOA2012_09_23 LVN_TVACLAOA_IC_05 20131220 LVN_TVACLAOA2012_09_23 LVN_TVACLAOA_IC_06 20131220 LVN_TVACLAOA2012_09_23 LVN_TVACLAOA_IC_07 20131220 LVN_TVACLAOA2012_09_23 LVN_TVACLAOA_IC_08 20131220 LVN_TVACLAOA2012_09_23 LVN_TVACLA…	290 504 512 600 268 211 322 5169 2545 166 110 50 49 40 34 42 73	16 38 49 56 27 28 25 258 132 8 9 8 3 2 5 7 9	14 27 31 31 16 8 16 183 87 3 5 1 1 1 1 2 4	8 15 16 19 12 12 15 43 37 7 7 6 2 2 4 5 6	7 12 11 13 9 5 12 36 26 2 5 1 1 1 1 2 3	10.5 18.1 18.1 25.9 16 15.1 21.6 57.1 47.5 11.2 9.4 7.2 2.7 2.7 4.8 7.2 7.3	8 15 16 19 12 12 15 43 37 7 7 6 2 2 4 5 6	10530	1.0216	14	1.13863		X	0.9398	14	1.05324	X	X	1.14639	13	1.14516	X	X	0.97903	14	1.13861		X	1.06423	14	1.05332	X	X	0.87218	13	1.14518	X	X
P26640	Valine--tRNA ligase	140.476	20131220 LVN_TVACLAOA2012_09_23 LVN_TVACLAOA_IC_02 20131220 LVN_TVACLAOA2012_09_23 LVN_TVACLAOA_IC_03 20131220 LVN_TVACLAOA2012_09_23 LVN_TVACLAOA_IC_04 20131220 LVN_TVACLAOA2012_09_23 LVN_TVACLAOA_IC_05 20131220 LVN_TVACLAOA2012_09_23 LVN_TVACLAOA_IC_06 20131220 LVN_TVACLAOA2012_09_23 LVN_TVACLAOA_IC_07 20131220 LVN_TVACLAOA2012_09_23 LVN_TVACLAOA_IC_08 20131220 LVN_TVACLAOA2012_09_23 LVN_TVACLA…	83 67 102 338 119 1967 553 94 46 75 68 31	3 4 10 28 19 162 49 16 10 7 9 7	2 1 4 17 8 87 31 6 2 3 2 1	2 3 8 15 11 39 22 10 7 6 7 4	1 1 3 10 6 30 16 4 1 3 2 1	1.7 2.2 7 15 10.8 32.5 19.8 9.2 5.7 4.8 6 3.2	2 3 8 15 11 39 22 10 7 6 7 4	3233	1.06355	8	1.11777		X	1.08745	5	1.06577	X	X	1.17978	6	1.10761	X	X	0.94004	8	1.11753		X	0.91937	5	1.06585	X	X	0.84762	6	1.1076	X	X
Q99714	3-hydroxyacyl-CoA dehydrogenase type-2	26.923	20131220 LVN_TVACLAOA2012_09_23 LVN_TVACLAOA_IC_19 20131220 LVN_TVACLAOA2012_09_23 LVN_TVACLAOA_IC_20	782 32	53 1	34 1	11 1	8 1	40.2 4.6	11 1	782	0.92242	5	1.10817		X	0.89249	5	1.09443	X	X	1.11907	5	1.10109		X	1.08381	5	1.10781		X	1.12021	5	1.09422	X	X	0.89357	5	1.10123		X
P62263	40S ribosomal protein S14	16.273	20131220 LVN_TVACLAOA2012_09_23 LVN_TVACLAOA_IC_07 20131220 LVN_TVACLAOA2012_09_23 LVN_TVACLAOA_IC_09 20131220 LVN_TVACLAOA2012_09_23 LVN_TVACLAOA_IC_11 20131220 LVN_TVACLAOA2012_09_23 LVN_TVACLAOA_IC_18 20131220 LVN_TVACLAOA2012_09_23 LVN_TVACLAOA_IC_22 20131220 LVN_TVACLAOA2012_09_23 LVN_TVACLAOA_IC_23 20131220 LVN_TVACLAOA2012_09_26 LVN_IC rerun_24	21 27 41 34 310 897 166	1 2 1 3 14 42 5	1 1 1 1 10 28 5	1 2 1 2 4 7 2	1 1 1 1 2 6 2	8.6 12.6 8.6 15.9 36.4 33.8 15.9	1 2 1 2 4 7 2	1343	0.80479	7	1.26017			0.89705	7	1.12301	X	X	1.00548	7	1.26417		X	1.24213	7	1.25991			1.11472	7	1.1229	X	X	0.9947	7	1.26429		X
P10809	60 kDa heat shock protein, mitochondrial	61.055	20131220 LVN_TVACLAOA2012_09_23 LVN_TVACLAOA_IC_01 20131220 LVN_TVACLAOA2012_09_23 LVN_TVACLAOA_IC_02 20131220 LVN_TVACLAOA2012_09_23 LVN_TVACLAOA_IC_03 20131220 LVN_TVACLAOA2012_09_23 LVN_TVACLAOA_IC_04 20131220 LVN_TVACLAOA2012_09_23 LVN_TVACLAOA_IC_05 20131220 LVN_TVACLAOA2012_09_23 LVN_TVACLAOA_IC_06 20131220 LVN_TVACLAOA2012_09_23 LVN_TVACLAOA_IC_07 20131220 LVN_TVACLAOA2012_09_23 LVN_TVACLA…	134 852 450 676 1672 1676 1177 2233 1580 1186 791 789 2113 2581 1499 1296 143 740 487 32 24 6861 1002 529 171 536 360	4 48 37 56 95 90 68 107 71 52 52 43 95 117 77 46 12 41 32 1 2 249 51 34 5 29 16	4 37 25 35 67 63 49 80 50 38 32 30 68 86 51 36 6 25 20 1 1 198 35 26 4 24 15	3 13 14 17 25 24 23 29 26 19 23 21 24 31 27 19 8 15 16 1 2 36 21 16 2 10 7	3 12 13 14 22 23 21 27 20 16 17 20 22 29 21 15 5 11 9 1 1 33 16 14 2 10 7	5.2 20.9 21.8 29.5 39.3 40 40.7 54.1 49.2 39.1 41.7 43.5 48 56.2 51.8 33 15.2 27.1 27.2 1.6 3.3 59.2 34.4 31.4 3.3 20.1 11.3	3 13 14 17 25 24 23 29 26 19 23 21 24 31 27 19 8 15 16 1 2 36 21 16 2 10 7	30815	0.71435	37	2.3559			0.85165	34	1.19459	X	X	0.90784	32	2.1559			1.39935	37	2.35558			1.17411	34	1.19447	X	X	1.10155	32	2.15586
P05387	60S acidic ribosomal protein P2	11.665	20131220 LVN_TVACLAOA2012_09_23 LVN_TVACLAOA_IC_23	303	9	7	4	4	31.3	4	303	0.92018	2	1.01337		X	1.13409	2	1.0024	X	X	0.90937	2	1.01466		X	1.08681	2	1.01325		X	0.88171	2	1.00249	X	X	1.09999	2	1.01544		X
P61353	60S ribosomal protein L27	15.798	20131220 LVN_TVACLAOA2012_09_23 LVN_TVACLAOA_IC_02 20131220 LVN_TVACLAOA2012_09_23 LVN_TVACLAOA_IC_03 20131220 LVN_TVACLAOA2012_09_23 LVN_TVACLAOA_IC_04 20131220 LVN_TVACLAOA2012_09_23 LVN_TVACLAOA_IC_05 20131220 LVN_TVACLAOA2012_09_23 LVN_TVACLAOA_IC_06 20131220 LVN_TVACLAOA2012_09_23 LVN_TVACLAOA_IC_07 20131220 LVN_TVACLAOA2012_09_23 LVN_TVACLAOA_IC_09 20131220 LVN_TVACLAOA2012_09_23 LVN_TVACLA…	55 48 44 39 59 34 25 42 141 71	3 3 2 3 3 3 3 3 21 9	2 1 1 1 2 1 1 1 13 2	1 1 1 2 1 1 1 1 8 5	1 1 1 1 1 1 1 1 4 2	6.6 6.6 6.6 12.5 6.6 6.6 6.6 6.6 57.4 33.8	1 1 1 2 1 1 1 1 8 5	307	0.88176	4	1.20874		X	0.84906	4	1.0961	X	X	1.16571	4	1.12117		X	1.13451	4	1.20878		X	1.17801	4	1.09604	X	X	0.85802	4	1.12101		X
P24752	Acetyl-CoA acetyltransferase, mitochondrial	45.2	20131220 LVN_TVACLAOA2012_09_23 LVN_TVACLAOA_IC_08 20131220 LVN_TVACLAOA2012_09_23 LVN_TVACLAOA_IC_15 20131220 LVN_TVACLAOA2012_09_23 LVN_TVACLAOA_IC_19 20131220 LVN_TVACLAOA2012_09_26 LVN_IC rerun_16 dilute	21 53 33 1165	4 3 5 57	1 2 2 41	4 2 4 13	1 1 2 13	8.2 4.7 7.7 36.1	4 2 4 13	1198	1.11518	4	1.23436		X	0.92452	4	1.03113	X	X	1.2495	3	1.13401		X	0.89651	4	1.23457		X	1.08184	4	1.03101	X	X	0.80024	3	1.13471		X
P68032	Actin, alpha cardiac muscle 1	42.019	20131220 LVN_TVACLAOA2012_09_23 LVN_TVACLAOA_IC_15 20131220 LVN_TVACLAOA2012_09_26 LVN_IC rerun_16 dilute	3075 1864	199 104	121 65	16 12	15 11	45.6 28.9	16 12	16376	0.53501	46	1.69067			0.81699	45	1.21203	X	X	0.72221	45	1.45843			1.86889	46	1.69037			1.22373	45	1.21195	X	X	1.38468	45	1.45842
P42330	Aldo-keto reductase family 1 member C3	36.853	20131220 LVN_TVACLAOA2012_09_25 LVN_TVACLAOA_EC39 20131220 LVN_TVACLAOA2012_09_26 LVN_IC rerun_16 dilute 20131220 LVN_TVACLAOA2012_09_26 LVN_IC rerun_17 dilute	387 614 779	49 49 77	20 30 43	11 15 14	9 10 8	32.5 50.2 42.4	10 15 13	8142	0.58542	60	1.71995			0.94912	56	1.12108	X	X	0.61958	60	1.463			1.70795	60	1.71966			1.0535	56	1.12103	X	X	1.61386	60	1.46292
P15121	Aldose reductase	35.853	20131220 LVN_TVACLAOA2012_09_23 LVN_TVACLAOA_IC_04 20131220 LVN_TVACLAOA2012_09_23 LVN_TVACLAOA_IC_05 20131220 LVN_TVACLAOA2012_09_23 LVN_TVACLAOA_IC_07 20131220 LVN_TVACLAOA2012_09_23 LVN_TVACLAOA_IC_09 20131220 LVN_TVACLAOA2012_09_23 LVN_TVACLAOA_IC_11 20131220 LVN_TVACLAOA2012_09_23 LVN_TVACLAOA_IC_18 20131220 LVN_TVACLAOA2012_09_23 LVN_TVACLAOA_IC_19 20131220 LVN_TVACLAOA2012_09_25 LVN_TVACLA…	42 28 32 55 33 61 69 632 45 328 66	8 8 6 8 3 12 14 75 6 31 5	2 1 2 2 1 5 3 46 2 19 4	5 6 3 4 3 7 7 13 4 9 1	2 1 2 1 1 4 1 10 2 6 1	13.3 15.8 8.9 11.4 8.2 23.1 18.7 35.4 11.1 27.2 3.5	4 5 3 4 3 7 7 13 4 9 1	1168	1.06437	6	1.09646		X	1.38855	7	1.38804	X	X	0.8751	7	1.29706		X	0.93959	6	1.09663		X	0.7201	7	1.38839	X	X	1.14301	7	1.29703		X
P02763	Alpha-1-acid glycoprotein 1	23.512	20131220 LVN_TVACLAOA2012_09_25 LVN_TVACLAOA_EC35 20131220 LVN_TVACLAOA2012_09_25 LVN_TVACLAOA_EC36 20131220 LVN_TVACLAOA2012_09_25 LVN_TVACLAOA_EC37 20131220 LVN_TVACLAOA2012_09_25 LVN_TVACLAOA_EC40 20131220 LVN_TVACLAOA2012_09_26 LVN_IC rerun_27	51 366 216 45 33	4 19 5 2 1	1 8 3 1 1	3 7 1 1 1	1 3 1 1 1	20.4 31.3 7 4 4.5	3 7 1 1 1	647	1.08785	5	1.25821		X	1.38212	4	1.04373	X	X	0.95241	5	1.08995		X	0.91892	5	1.25768		X	0.72358	4	1.044	X	X	1.05023	5	1.09016		X
P53396	ATP-citrate synthase	120.839	20131220 LVN_TVACLAOA2012_09_23 LVN_TVACLAOA_IC_01 20131220 LVN_TVACLAOA2012_09_23 LVN_TVACLAOA_IC_02 20131220 LVN_TVACLAOA2012_09_23 LVN_TVACLAOA_IC_03 20131220 LVN_TVACLAOA2012_09_23 LVN_TVACLAOA_IC_04 20131220 LVN_TVACLAOA2012_09_23 LVN_TVACLAOA_IC_05 20131220 LVN_TVACLAOA2012_09_23 LVN_TVACLAOA_IC_06 20131220 LVN_TVACLAOA2012_09_23 LVN_TVACLAOA_IC_07 20131220 LVN_TVACLAOA2012_09_23 LVN_TVACLA…	48 489 444 371 836 531 477 5122 414 549 203 215 174 71 63 25 276	3 36 40 50 72 64 54 307 41 37 23 21 25 8 7 3 26	1 25 24 22 39 36 28 201 19 23 9 8 12 1 2 1 13	2 17 17 19 27 24 20 49 19 20 16 13 12 3 6 2 13	1 15 13 12 20 18 14 40 11 12 8 5 7 1 2 1 9	1.8 13.5 14.9 16.3 26.9 23.3 19.5 46.6 18.6 20.4 15.5 12.9 11.6 3.1 6 1.7 12.4	2 17 17 19 27 24 20 49 19 20 16 13 12 3 6 2 13	9837	0.94482	7	1.07229		X	0.89134	7	1.09589	X	X	0.78661	10	2.4897			1.05868	7	1.07213		X	1.12169	7	1.09589	X	X	1.27128	10	2.48968
P02749	Beta-2-glycoprotein 1	38.298	20131220 LVN_TVACLAOA2012_09_23 LVN_TVACLAOA_IC_14 20131220 LVN_TVACLAOA2012_09_25 LVN_TVACLAOA_EC31 20131220 LVN_TVACLAOA2012_09_25 LVN_TVACLAOA_EC32 20131220 LVN_TVACLAOA2012_09_25 LVN_TVACLAOA_EC33 20131220 LVN_TVACLAOA2012_09_25 LVN_TVACLAOA_EC35 20131220 LVN_TVACLAOA2012_09_25 LVN_TVACLAOA_EC36 20131220 LVN_TVACLAOA2012_09_25 LVN_TVACLAOA_EC37 20131220 LVN_TVACLAOA2012_09_25 LVN_TVACLAOA_EC3…	55 98 71 96 441 566 230 42 86 53 51 27 129 82 68	6 5 3 4 23 22 6 3 6 2 1 1 8 4 2	2 4 3 4 14 14 5 1 4 2 1 1 5 2 2	4 3 2 1 9 12 5 3 4 2 1 1 3 2 1	1 3 2 1 8 7 5 1 3 2 1 1 3 1 1	15.4 9.3 5.2 2.6 35.9 49.6 25.2 14.8 15.4 11 2.6 1.7 7 6.7 2.6	4 3 2 1 9 12 5 3 4 2 1 1 3 2 1	1687	1.2016	5	1.18536		X	1.40061	4	1.07931	X	X	0.99951	5	1.18417		X	0.83216	5	1.18534		X	0.71388	4	1.07952	X	X	1.00059	5	1.18398		X
Q3LXA3	Bifunctional ATP-dependent dihydroxyacetone kinase/FAD-AMP lyase (cyclizing)	58.947	20131220 LVN_TVACLAOA2012_09_23 LVN_TVACLAOA_IC_03 20131220 LVN_TVACLAOA2012_09_23 LVN_TVACLAOA_IC_04 20131220 LVN_TVACLAOA2012_09_23 LVN_TVACLAOA_IC_05 20131220 LVN_TVACLAOA2012_09_23 LVN_TVACLAOA_IC_06 20131220 LVN_TVACLAOA2012_09_23 LVN_TVACLAOA_IC_07 20131220 LVN_TVACLAOA2012_09_23 LVN_TVACLAOA_IC_08 20131220 LVN_TVACLAOA2012_09_23 LVN_TVACLAOA_IC_09 20131220 LVN_TVACLAOA2012_09_23 LVN_TVACLA…	46 38 415 340 167 288 216 87 41 107 1286 171 186 81 41 54 103 81 2155 204 94	4 6 25 26 23 28 14 11 7 11 70 14 11 14 8 8 6 1 96 9 4	2 1 12 10 9 11 6 5 3 4 46 6 4 5 1 3 3 1 64 6 3	3 3 10 12 10 11 7 6 6 8 20 8 9 11 5 5 3 1 20 5 3	2 1 6 4 7 5 4 3 3 3 16 4 3 4 1 2 2 1 17 3 2	5.2 5.2 20.7 23.8 19 23.3 17.4 13.6 14.3 18.1 49 15.8 19.8 24 7 10.4 5.9 2.1 37.9 12.7 7.7	3 3 10 12 10 11 7 6 6 8 20 8 9 11 5 5 3 1 20 5 3	5631	1.10268	3	1.16701		X	0.89425	3	1.03677	X	X						0.90674	3	1.16686		X	1.11827	3	1.03663	X	X
P00167	Cytochrome b5	15.33	20131220 LVN_TVACLAOA2012_09_23 LVN_TVACLAOA_IC_22 20131220 LVN_TVACLAOA2012_09_23 LVN_TVACLAOA_IC_23	45 94	6 9	2 5	3 4	2 3	24.6 36.6	3 4	113	0.90906	5	1.12926		X	1.17987	5	1.07628	X	X	0.86472	5	1.14651		X	1.10004	5	1.12881		X	0.84768	5	1.07617	X	X	1.15671	5	1.14689		X
O43175	D-3-phosphoglycerate dehydrogenase	56.651	20131220 LVN_TVACLAOA2012_09_23 LVN_TVACLAOA_IC_03 20131220 LVN_TVACLAOA2012_09_23 LVN_TVACLAOA_IC_05 20131220 LVN_TVACLAOA2012_09_23 LVN_TVACLAOA_IC_06 20131220 LVN_TVACLAOA2012_09_23 LVN_TVACLAOA_IC_07 20131220 LVN_TVACLAOA2012_09_23 LVN_TVACLAOA_IC_08 20131220 LVN_TVACLAOA2012_09_23 LVN_TVACLAOA_IC_09 20131220 LVN_TVACLAOA2012_09_23 LVN_TVACLAOA_IC_10 20131220 LVN_TVACLAOA2012_09_23 LVN_TVACLA…	34 75 102 113 81 79 43 762 89 184 118 64 1161 55 83	1 4 6 5 6 5 1 38 11 6 5 3 44 6 2	1 1 3 4 4 2 1 29 6 5 4 1 33 3 2	1 3 5 4 4 3 1 14 6 3 3 2 13 6 2	1 1 3 3 2 1 1 12 5 2 3 1 11 3 2	1.9 5.4 12.9 9.2 10.7 5.4 1.9 28.7 11.8 7.1 6.9 4.3 25.3 11.4 4.3	1 3 5 4 4 3 1 14 6 3 3 2 13 6 2	2629	0.97457	4	1.09563		X	0.91947	4	1.03821	X	X	1.18776	4	1.1368		X	1.02622	4	1.09593		X	1.0876	4	1.03813	X	X	0.84184	4	1.13717		X
P68104	Elongation factor 1-alpha 1	50.141	20131220 LVN_TVACLAOA2012_09_23 LVN_TVACLAOA_IC_01 20131220 LVN_TVACLAOA2012_09_23 LVN_TVACLAOA_IC_02 20131220 LVN_TVACLAOA2012_09_23 LVN_TVACLAOA_IC_03 20131220 LVN_TVACLAOA2012_09_23 LVN_TVACLAOA_IC_04 20131220 LVN_TVACLAOA2012_09_23 LVN_TVACLAOA_IC_05 20131220 LVN_TVACLAOA2012_09_23 LVN_TVACLAOA_IC_06 20131220 LVN_TVACLAOA2012_09_23 LVN_TVACLAOA_IC_07 20131220 LVN_TVACLAOA2012_09_23 LVN_TVACLA…	54 245 233 274 536 516 414 620 539 375 1212 2431 560 204 42 107 91 44 36 59 175 271 665 183 172	3 25 29 33 43 45 40 48 40 24 75 156 44 20 5 18 15 3 1 7 18 23 23 19 13	2 17 18 17 30 25 25 30 27 19 57 99 29 11 1 6 5 1 1 2 9 14 21 11 8	2 8 8 8 10 10 11 11 9 8 14 17 12 8 4 12 8 3 1 4 8 9 6 7 4	1 7 6 6 9 7 9 9 7 7 11 17 9 6 1 5 3 1 1 2 4 8 5 4 1	3.2 15.4 15.4 15.4 23.2 23.2 24.7 24.7 22.7 19.5 34.2 43.3 26.6 19 6.9 24.9 14.3 5.2 2.6 7.1 18.8 21.4 15.6 13.6 7.1	2 8 8 8 10 10 11 11 9 8 14 17 12 8 4 12 8 3 1 4 8 9 6 7 4	9726	0.61323	26	1.48076			0.85614	26	1.17148	X	X	0.80697	28	1.31034			1.63031	26	1.48027			1.16791	26	1.17117	X	X	1.23944	28	1.31035
P29692	Elongation factor 1-delta	31.122	20131220 LVN_TVACLAOA2012_09_23 LVN_TVACLAOA_IC_10 20131220 LVN_TVACLAOA2012_09_23 LVN_TVACLAOA_IC_11 20131220 LVN_TVACLAOA2012_09_23 LVN_TVACLAOA_IC_18 20131220 LVN_TVACLAOA2012_09_23 LVN_TVACLAOA_IC_20 20131220 LVN_TVACLAOA2012_09_26 LVN_IC rerun_16 dilute 20131220 LVN_TVACLAOA2012_09_26 LVN_IC rerun_17 dilute 20131220 LVN_TVACLAOA2012_09_26 LVN_IC rerun_24	56 52 41 44 577 320 444	3 4 4 2 20 14 13	1 1 1 1 15 9 11	2 4 3 2 6 5 3	1 1 1 1 5 4 2	8.9 15.7 11.4 8.9 29.5 24.9 14.9	2 4 3 2 6 5 3	1348	0.9431	6	1.16288		X	1.07214	6	1.03995	X	X	0.98684	6	1.20017		X	1.06057	6	1.16283		X	0.93241	6	1.03998	X	X	1.01346	6	1.19983		X
P30040	Endoplasmic reticulum resident protein 29	28.993	20131220 LVN_TVACLAOA2012_09_23 LVN_TVACLAOA_IC_05 20131220 LVN_TVACLAOA2012_09_23 LVN_TVACLAOA_IC_08 20131220 LVN_TVACLAOA2012_09_23 LVN_TVACLAOA_IC_10 20131220 LVN_TVACLAOA2012_09_23 LVN_TVACLAOA_IC_18 20131220 LVN_TVACLAOA2012_09_23 LVN_TVACLAOA_IC_19 20131220 LVN_TVACLAOA2012_09_23 LVN_TVACLAOA_IC_20 20131220 LVN_TVACLAOA2012_09_23 LVN_TVACLAOA_IC_23 20131220 LVN_TVACLAOA2012_09_25 LVN_TVACLA…	30 29 55 1817 487 28 40 119 61	3 5 1 79 26 3 7 8 2	1 1 1 56 17 1 2 6 2	3 3 1 11 9 3 4 3 1	1 1 1 8 6 1 1 2 1	11.5 11.5 4.6 41.8 34.1 8.8 16.5 13 4.6	3 3 1 11 8 2 4 3 1	2453	1.04701	2	1.05607		X	1.10951	2	1.0059	X	X	1.05794	2	1.0533		X	0.95479	2	1.05593		X	0.90156	2	1.00594	X	X	0.94545	2	1.05305		X
P60842	Eukaryotic initiation factor 4A-I	46.154	20131220 LVN_TVACLAOA2012_09_23 LVN_TVACLAOA_IC_04 20131220 LVN_TVACLAOA2012_09_23 LVN_TVACLAOA_IC_05 20131220 LVN_TVACLAOA2012_09_23 LVN_TVACLAOA_IC_06 20131220 LVN_TVACLAOA2012_09_23 LVN_TVACLAOA_IC_07 20131220 LVN_TVACLAOA2012_09_23 LVN_TVACLAOA_IC_08 20131220 LVN_TVACLAOA2012_09_23 LVN_TVACLAOA_IC_09 20131220 LVN_TVACLAOA2012_09_23 LVN_TVACLAOA_IC_10 20131220 LVN_TVACLAOA2012_09_23 LVN_TVACLA…	87 112 114 94 144 140 126 77 62 626 2911 262 44 60 71 183 41	3 10 8 6 12 8 7 9 4 56 162 24 2 5 6 14 4	2 5 5 5 8 5 6 3 2 28 104 10 1 1 2 7 1	2 5 4 4 6 5 4 5 3 16 25 12 2 5 4 6 3	1 3 3 3 3 3 3 1 2 11 18 5 1 1 2 3 1	5.2 13.3 9.9 12.1 16.7 14.5 12.8 13.3 7.9 47 56.4 25.6 5.4 12.6 9.9 17.5 7.1	2 5 4 3 5 5 3 4 3 16 25 11 2 1 4 5 2	4732	0.95316	12	1.46351			0.94777	12	1.07004	X	X	1.19169	13	1.42549			1.04886	12	1.46296			1.05518	12	1.07015	X	X	0.83913	13	1.42539
P02751	Fibronectin	262.625	20131220 LVN_TVACLAOA2012_09_23 LVN_TVACLAOA_IC_03 20131220 LVN_TVACLAOA2012_09_23 LVN_TVACLAOA_IC_04 20131220 LVN_TVACLAOA2012_09_23 LVN_TVACLAOA_IC_05 20131220 LVN_TVACLAOA2012_09_23 LVN_TVACLAOA_IC_06 20131220 LVN_TVACLAOA2012_09_23 LVN_TVACLAOA_IC_07 20131220 LVN_TVACLAOA2012_09_23 LVN_TVACLAOA_IC_08 20131220 LVN_TVACLAOA2012_09_23 LVN_TVACLAOA_IC_19 20131220 LVN_TVACLAOA2012_09_23 LVN_TVACLA…	137 423 167 38 45 35 37 53 2654 743 119 51 117 204 114 88 1125 1199 834 532 508 301 409 97 27 80 6005 11668 6195 2420	13 54 24 7 6 6 2 2 123 48 16 3 9 9 7 4 45 51 39 32 38 10 9 7 9 5 266 530 299 118	6 26 8 3 2 1 1 1 104 36 7 1 4 8 5 3 35 36 27 20 25 9 7 2 1 3 225 408 242 98	9 22 15 6 5 4 2 2 36 21 9 3 6 5 6 4 15 13 13 12 10 4 3 3 2 2 51 61 54 38	5 15 7 2 2 1 1 1 31 16 4 1 2 4 4 3 10 9 8 10 9 3 2 1 1 1 45 57 50 30	4.4 10.6 7 3.3 2.3 1.6 0.9 0.9 17.5 10.4 3.7 1.2 3.2 2.3 3.6 2.1 6.7 5.8 5.6 6 4.4 1.9 1.6 1.6 0.8 0.7 25.1 30.3 26.5 18.1	9 22 15 6 5 4 2 2 36 21 9 3 6 5 6 4 15 13 13 12 10 4 3 3 2 2 51 61 54 38	35572	1.28472	136	1.10207			1.60975	132	1.09247	X	X	0.88707	138	1.26439			0.7783	136	1.10212			0.62121	132	1.09241	X	X	1.1275	138	1.26439
P30043	Flavin reductase (NADPH)	22.119	20131220 LVN_TVACLAOA2012_09_23 LVN_TVACLAOA_IC_20 20131220 LVN_TVACLAOA2012_09_26 LVN_IC rerun_21 dilute	28 374	1 9	1 7	1 1	1 1	4.9 6.8	1 1	378	0.85562	2	1.05757		X	1.09337	2	1.0087	X	X	0.87823	2	1.04873		X	1.16911	2	1.05792		X	0.91394	2	1.00861	X	X	1.13947	2	1.04832		X
P14314	Glucosidase 2 subunit beta	59.425	20131220 LVN_TVACLAOA2012_09_23 LVN_TVACLAOA_IC_09 20131220 LVN_TVACLAOA2012_09_23 LVN_TVACLAOA_IC_10	490 1670	35 91	20 62	10 20	9 14	20.3 41.3	10 20	2131	0.93251	5	1.15585		X	1.13291	5	1.06751	X	X	0.92348	6	1.10505		X	1.07208	5	1.15539		X	0.88229	5	1.06721	X	X	1.08316	6	1.10523		X
Q92896	Golgi apparatus protein 1	134.552	20131220 LVN_TVACLAOA2012_09_23 LVN_TVACLAOA_IC_04 20131220 LVN_TVACLAOA2012_09_23 LVN_TVACLAOA_IC_05 20131220 LVN_TVACLAOA2012_09_23 LVN_TVACLAOA_IC_06 20131220 LVN_TVACLAOA2012_09_23 LVN_TVACLAOA_IC_07 20131220 LVN_TVACLAOA2012_09_23 LVN_TVACLAOA_IC_08 20131220 LVN_TVACLAOA2012_09_23 LVN_TVACLAOA_IC_09	27 60 1458 495 38 36	10 23 122 55 15 5	1 3 67 22 1 2	7 14 39 25 9 4	1 3 26 14 1 2	4.3 10.9 31.6 20.6 6.6 3.1	7 14 39 25 9 4	1974	1.00787	7	1.05283		X	1.06528	4	1.03983	X	X	1.05712	4	1.1054		X	0.99226	7	1.05303		X	0.93872	4	1.03971	X	X	0.94612	4	1.10551		X
Q99988	Growth/differentiation factor 15	34.14	20131220 LVN_TVACLAOA2012_09_25 LVN_TVACLAOA_EC43 20131220 LVN_TVACLAOA2012_09_25 LVN_TVACLAOA_EC44 20131220 LVN_TVACLAOA2012_09_25 LVN_TVACLAOA_EC46	79 289 485	4 12 13	4 12 13	1 2 4	1 2 4	3.9 6.2 19.2	1 2 4	799	1.44226	2	1.23308		X	2.04423	2	1.0493	X	X	0.79351	2	1.16755		X	0.69315	2	1.23337		X	0.48917	2	1.04998	X	X	1.26029	2	1.16688		X
P63244	Guanine nucleotide-binding protein subunit beta-2-like 1	35.077	20131220 LVN_TVACLAOA2012_09_23 LVN_TVACLAOA_IC_05 20131220 LVN_TVACLAOA2012_09_23 LVN_TVACLAOA_IC_07 20131220 LVN_TVACLAOA2012_09_23 LVN_TVACLAOA_IC_08 20131220 LVN_TVACLAOA2012_09_23 LVN_TVACLAOA_IC_09 20131220 LVN_TVACLAOA2012_09_23 LVN_TVACLAOA_IC_10 20131220 LVN_TVACLAOA2012_09_23 LVN_TVACLAOA_IC_18 20131220 LVN_TVACLAOA2012_09_23 LVN_TVACLAOA_IC_19 20131220 LVN_TVACLAOA2012_09_26 LVN_IC rer…	30 34 51 62 49 2087 102 414	3 1 7 5 6 103 10 24	1 1 2 2 1 73 4 19	3 1 6 4 5 18 4 10	1 1 2 2 1 15 3 8	11.4 2.5 15.8 14.5 14.5 59.9 15.1 42.6	3 1 6 4 5 18 4 10	2622	0.90035	4	1.33062			0.9039	4	1.05211	X	X	1.11987	4	1.26619		X	1.11088	4	1.33025			1.10632	4	1.05218	X	X	0.89282	4	1.26577		X
Q12931	Heat shock protein 75 kDa, mitochondrial	80.11	20131220 LVN_TVACLAOA2012_09_23 LVN_TVACLAOA_IC_04 20131220 LVN_TVACLAOA2012_09_23 LVN_TVACLAOA_IC_05 20131220 LVN_TVACLAOA2012_09_23 LVN_TVACLAOA_IC_06 20131220 LVN_TVACLAOA2012_09_23 LVN_TVACLAOA_IC_07 20131220 LVN_TVACLAOA2012_09_23 LVN_TVACLAOA_IC_10 20131220 LVN_TVACLAOA2012_09_23 LVN_TVACLAOA_IC_11 20131220 LVN_TVACLAOA2012_09_23 LVN_TVACLAOA_IC_12	197 582 467 389 743 1584 644	7 23 21 20 27 93 36	4 11 8 9 16 52 17	3 7 6 6 7 25 17	2 3 2 4 3 16 7	4.7 11.4 8.7 10.1 10.4 39.5 27.4	3 7 6 6 7 24 17	6908	0.53011	16	1.65329			0.81033	17	1.15212	X	X	0.7435	17	1.44833			1.88621	16	1.65286			1.23382	17	1.152	X	X	1.34476	17	1.44805
P07900	Heat shock protein HSP 90-alpha	84.66	20131220 LVN_TVACLAOA2012_09_23 LVN_TVACLAOA_IC_02 20131220 LVN_TVACLAOA2012_09_23 LVN_TVACLAOA_IC_03 20131220 LVN_TVACLAOA2012_09_23 LVN_TVACLAOA_IC_04 20131220 LVN_TVACLAOA2012_09_23 LVN_TVACLAOA_IC_05 20131220 LVN_TVACLAOA2012_09_23 LVN_TVACLAOA_IC_06 20131220 LVN_TVACLAOA2012_09_23 LVN_TVACLAOA_IC_07 20131220 LVN_TVACLAOA2012_09_23 LVN_TVACLAOA_IC_08 20131220 LVN_TVACLAOA2012_09_23 LVN_TVACLA…	1439 754 941 2145 1748 1731 1531 2308 6783 1313 1216 1069 1025 158 37 246 334 905 611 236 555	52 52 66 116 91 94 86 103 314 72 72 60 53 16 5 19 25 52 37 18 18	41 30 43 75 58 53 55 73 205 40 46 42 35 10 2 9 13 32 27 11 16	17 17 22 33 27 29 27 30 47 25 25 20 22 8 5 10 12 15 15 9 6	12 13 17 23 21 17 20 24 33 17 17 16 14 6 2 6 7 10 12 5 6	20.5 22 27.5 39.5 35.4 33.9 34.6 37.2 55.3 34 34.6 27.7 28.7 11.9 7 13.3 15 21.3 18.6 13 8.2	17 17 22 33 27 29 27 29 46 25 25 20 22 8 4 10 12 13 15 7 6	26857	0.67322	34	1.7654			0.88935	36	1.18451	X	X	0.86299	32	1.53429			1.48519	34	1.76496			1.12425	36	1.18436	X	X	1.15868	32	1.5341
P09651	Heterogeneous nuclear ribonucleoprotein A1	38.747	20131220 LVN_TVACLAOA2012_09_23 LVN_TVACLAOA_IC_07 20131220 LVN_TVACLAOA2012_09_23 LVN_TVACLAOA_IC_11 20131220 LVN_TVACLAOA2012_09_23 LVN_TVACLAOA_IC_18 20131220 LVN_TVACLAOA2012_09_23 LVN_TVACLAOA_IC_22 20131220 LVN_TVACLAOA2012_09_26 LVN_IC rerun_17 dilute 20131220 LVN_TVACLAOA2012_09_26 LVN_IC rerun_21 dilute	38 31 231 75 553 38	2 8 23 19 23 3	1 1 10 5 12 1	2 5 5 7 8 3	1 1 3 4 4 1	5.6 13.7 13.2 17.5 28.8 9.1	2 4 4 7 8 3	1207	0.94008	8	1.14515		X	0.90342	8	1.11502	X	X	1.16787	8	1.23513		X	1.06378	8	1.14504		X	1.10688	8	1.11518	X	X	0.85649	8	1.23575		X
P22626	Heterogeneous nuclear ribonucleoproteins A2/B1	37.43	20131220 LVN_TVACLAOA2012_09_23 LVN_TVACLAOA_IC_09 20131220 LVN_TVACLAOA2012_09_23 LVN_TVACLAOA_IC_18 20131220 LVN_TVACLAOA2012_09_23 LVN_TVACLAOA_IC_19 20131220 LVN_TVACLAOA2012_09_23 LVN_TVACLAOA_IC_20 20131220 LVN_TVACLAOA2012_09_23 LVN_TVACLAOA_IC_22 20131220 LVN_TVACLAOA2012_09_26 LVN_IC rerun_16 dilute 20131220 LVN_TVACLAOA2012_09_26 LVN_IC rerun_17 dilute 20131220 LVN_TVACLAOA2012_09_26 LV…	33 849 535 184 78 38 30 292	8 60 40 18 14 5 14 10	1 38 22 9 3 1 1 8	2 12 8 10 7 4 6 4	1 8 6 5 2 1 1 3	7.9 34.6 22.9 28.3 16.1 11.3 16.4 10.8	2 12 8 10 7 4 6 4	1849	0.90673	9	1.55913			1.19251	10	1.0902	X	X	0.85812	9	1.45238			1.10268	9	1.55882			0.83869	10	1.09	X	X	1.16557	9	1.45242
P07910	Heterogeneous nuclear ribonucleoproteins C1/C2	33.67	20131220 LVN_TVACLAOA2012_09_23 LVN_TVACLAOA_IC_08 20131220 LVN_TVACLAOA2012_09_23 LVN_TVACLAOA_IC_09 20131220 LVN_TVACLAOA2012_09_23 LVN_TVACLAOA_IC_10 20131220 LVN_TVACLAOA2012_09_23 LVN_TVACLAOA_IC_15 20131220 LVN_TVACLAOA2012_09_23 LVN_TVACLAOA_IC_18 20131220 LVN_TVACLAOA2012_09_23 LVN_TVACLAOA_IC_19 20131220 LVN_TVACLAOA2012_09_23 LVN_TVACLAOA_IC_20 20131220 LVN_TVACLAOA2012_09_23 LVN_TVACLA…	52 38 51 153 40 68 47 243 237 653 71 155	5 7 4 9 9 9 3 27 39 52 4 6	1 2 1 7 1 3 1 14 16 28 2 5	4 4 4 3 5 4 3 6 6 10 2 3	1 2 1 2 1 2 1 4 5 7 2 3	13.1 11.4 11.8 10.8 17.3 11.4 10.5 15 14.7 30.4 6.5 6.9	1 4 3 3 5 4 1 6 5 9 2 3	1512	0.85256	4	1.24813		X	0.88625	4	1.05084	X	X	1.02207	3	1.2127		X	1.17286	4	1.24808		X	1.12845	4	1.05082	X	X	0.97852	3	1.21267		X
P33778	Histone H2B type 1-B	13.95	20131220 LVN_TVACLAOA2012_09_23 LVN_TVACLAOA_IC_04 20131220 LVN_TVACLAOA2012_09_23 LVN_TVACLAOA_IC_08 20131220 LVN_TVACLAOA2012_09_23 LVN_TVACLAOA_IC_12 20131220 LVN_TVACLAOA2012_09_23 LVN_TVACLAOA_IC_20 20131220 LVN_TVACLAOA2012_09_23 LVN_TVACLAOA_IC_22 20131220 LVN_TVACLAOA2012_09_23 LVN_TVACLAOA_IC_23 20131220 LVN_TVACLAOA2012_09_26 LVN_IC rerun_13 dilute 20131220 LVN_TVACLAOA2012_09_26 LVN_IC…	55 73 65 48 201 549 49 535	7 14 6 4 21 69 4 32	3 5 3 2 14 38 1 28	4 6 4 2 5 7 2 5	2 3 1 2 4 6 1 5	28.6 50 33.3 14.3 34.1 37.3 15.9 40.5	3 6 3 2 5 7 1 5	2361	1.01015	10	1.55914		X	1.06371	10	1.07422	X	X	1.06944	10	1.49764		X	0.98959	10	1.55912		X	0.93997	10	1.07436	X	X	0.93518	10	1.49765		X
Q99880	Histone H2B type 1-L	13.952	20131220 LVN_TVACLAOA2012_09_23 LVN_TVACLAOA_IC_14 20131220 LVN_TVACLAOA2012_09_23 LVN_TVACLAOA_IC_15 20131220 LVN_TVACLAOA2012_09_23 LVN_TVACLAOA_IC_19 20131220 LVN_TVACLAOA2012_09_23 LVN_TVACLAOA_IC_23	31 85 90 535	8 10 12 64	1 6 5 34	4 5 6 7	1 3 3 6	27 45.2 34.9 37.3	4 5 6 7	2486	1.07943	8	1.5616		X	1.07735	8	1.0698	X	X	1.12805	8	1.51868		X	0.92614	8	1.56163		X	0.92797	8	1.06989	X	X	0.88654	8	1.51867		X
O75874	Isocitrate dehydrogenase [NADP] cytoplasmic	46.659	20131220 LVN_TVACLAOA2012_09_23 LVN_TVACLAOA_IC_02 20131220 LVN_TVACLAOA2012_09_23 LVN_TVACLAOA_IC_03 20131220 LVN_TVACLAOA2012_09_23 LVN_TVACLAOA_IC_04 20131220 LVN_TVACLAOA2012_09_23 LVN_TVACLAOA_IC_05 20131220 LVN_TVACLAOA2012_09_23 LVN_TVACLAOA_IC_06 20131220 LVN_TVACLAOA2012_09_23 LVN_TVACLAOA_IC_07 20131220 LVN_TVACLAOA2012_09_23 LVN_TVACLAOA_IC_08 20131220 LVN_TVACLAOA2012_09_23 LVN_TVACLA…	118 235 307 645 556 648 687 396 445 287 177 425 5369 711 238 114 136 34 74 201 314 276 62 46	5 18 24 56 52 39 65 41 33 18 17 52 230 46 16 9 10 3 2 14 24 20 1 3	4 11 15 29 27 30 32 19 19 11 9 23 163 34 8 6 6 1 2 7 14 11 1 1	4 5 8 14 15 15 17 19 13 9 10 18 29 19 7 7 6 2 2 8 11 9 1 3	3 5 6 10 9 11 11 10 8 5 5 10 25 14 4 5 4 1 2 4 7 7 1 1	11.1 12.6 19.6 37.2 35 32.6 41.8 42.8 33.1 23.9 23.9 41.8 72.5 47.3 17.6 17.9 15.2 5.1 4.8 20 28.3 22.9 3.1 7	3 5 7 14 15 14 17 18 12 9 10 18 29 19 6 7 6 2 2 7 10 9 1 2	11830	1.00773	15	1.38537			0.91292	12	1.09905	X	X	1.19713	13	1.28735			0.99192	15	1.38563			1.09529	12	1.09927	X	X	0.83523	13	1.28762
Q13907	Isopentenyl-diphosphate Delta-isomerase 1	26.319	20131220 LVN_TVACLAOA2012_09_23 LVN_TVACLAOA_IC_10 20131220 LVN_TVACLAOA2012_09_23 LVN_TVACLAOA_IC_18 20131220 LVN_TVACLAOA2012_09_23 LVN_TVACLAOA_IC_19	35 81 296	1 4 33	1 3 16	1 3 11	1 2 9	5.3 15 39.2	1 3 11	356	0.74587	2	1.17716		X	0.83252	2	1.00768	X	X	1.00768	2	1.17325		X	1.34072	2	1.17669		X	1.20078	2	1.00773	X	X	0.99289	2	1.17361		X
O15230	Laminin subunit alpha-5	399.737	20131220 LVN_TVACLAOA2012_09_26 LVN_IC rerun_27	431	29	23	18	15	5	17	431	1.2031	2	1.11436		X	1.61626	2	1.04496	X	X	0.8339	2	1.06541		X	0.8311	2	1.11409		X	0.61892	2	1.04557	X	X	1.19926	2	1.0647		X
P10253	Lysosomal alpha-glucosidase	105.324	20131220 LVN_TVACLAOA2012_09_23 LVN_TVACLAOA_IC_08 20131220 LVN_TVACLAOA2012_09_23 LVN_TVACLAOA_IC_09 20131220 LVN_TVACLAOA2012_09_23 LVN_TVACLAOA_IC_11 20131220 LVN_TVACLAOA2012_09_23 LVN_TVACLAOA_IC_22 20131220 LVN_TVACLAOA2012_09_25 LVN_TVACLAOA_EC32 20131220 LVN_TVACLAOA2012_09_25 LVN_TVACLAOA_EC45 20131220 LVN_TVACLAOA2012_09_26 LVN_IC rerun_24	52 252 208 125 80 43 24	3 18 24 6 2 2 3	1 8 9 4 1 1 1	3 10 10 4 2 2 1	1 4 4 2 1 1 1	2.9 13.1 12.7 5.6 1.9 2.1 0.8	3 9 9 4 1 2 1	605	0.85614	2	1.63571		X	1.11918	2	1.00373	X	X	0.85781	2	1.6325		X	1.16828	2	1.6365		X	0.89368	2	1.00384	X	X	1.16667	2	1.6323		X
P10619	Lysosomal protective protein	54.466	20131220 LVN_TVACLAOA2012_09_23 LVN_TVACLAOA_IC_10 20131220 LVN_TVACLAOA2012_09_23 LVN_TVACLAOA_IC_11 20131220 LVN_TVACLAOA2012_09_23 LVN_TVACLAOA_IC_12 20131220 LVN_TVACLAOA2012_09_23 LVN_TVACLAOA_IC_18 20131220 LVN_TVACLAOA2012_09_23 LVN_TVACLAOA_IC_22 20131220 LVN_TVACLAOA2012_09_25 LVN_TVACLAOA_EC41 20131220 LVN_TVACLAOA2012_09_25 LVN_TVACLAOA_EC44 20131220 LVN_TVACLAOA2012_09_26 LVN_IC rerun…	64 50 58 337 94 30 102 35 142 195	1 1 1 20 16 5 1 1 4 3	1 1 1 11 4 1 1 1 4 3	1 1 1 7 5 2 1 1 2 1	1 1 1 6 2 1 1 1 2 1	2.7 2.7 2.7 12.5 9.4 2.7 2.7 2.7 4.4 2.7	1 1 1 7 5 2 1 1 2 1	834	0.79412	2	1.063		X	1.1257	2	1.007	X	X	0.79208	2	1.05787		X	1.25924	2	1.06282		X	0.88852	2	1.00709	X	X	1.26276	2	1.057		X
P30041	Peroxiredoxin-6	25.035	20131220 LVN_TVACLAOA2012_09_23 LVN_TVACLAOA_IC_09 20131220 LVN_TVACLAOA2012_09_23 LVN_TVACLAOA_IC_15 20131220 LVN_TVACLAOA2012_09_23 LVN_TVACLAOA_IC_19 20131220 LVN_TVACLAOA2012_09_23 LVN_TVACLAOA_IC_20 20131220 LVN_TVACLAOA2012_09_23 LVN_TVACLAOA_IC_22 20131220 LVN_TVACLAOA2012_09_23 LVN_TVACLAOA_IC_23 20131220 LVN_TVACLAOA2012_09_25 LVN_TVACLAOA_EC43 20131220 LVN_TVACLAOA2012_09_26 LVN_IC reru…	28 65 804 41 94 30 140 48	2 2 58 11 15 13 14 3	1 2 39 2 6 2 7 1	2 1 11 5 9 5 7 2	1 1 9 1 3 2 5 1	14.3 4 45.1 18.3 36.2 14.7 25 8.5	2 1 11 5 9 5 7 2	1046	0.89965	4	1.12531			0.95318	4	1.01009	X	X	1.05971	4	1.12447		X	1.1113	4	1.12545			1.04909	4	1.01006	X	X	0.94367	4	1.12504		X
P05154	Plasma serine protease inhibitor	45.675	20131220 LVN_TVACLAOA2012_09_23 LVN_TVACLAOA_IC_15 20131220 LVN_TVACLAOA2012_09_25 LVN_TVACLAOA_EC36 20131220 LVN_TVACLAOA2012_09_25 LVN_TVACLAOA_EC37 20131220 LVN_TVACLAOA2012_09_25 LVN_TVACLAOA_EC38	52 35 70 95	4 2 6 6	1 1 1 2	3 1 5 4	1 1 1 2	8.6 3.2 13.5 10.6	3 1 5 4	170	3.39597	3	8.89176		X	1.36373	3	1.08796	X	X	1.4444	4	4.18048			0.29443	3	8.89175		X	0.73335	3	1.08877	X	X	0.69252	4	4.1812
P26599	Polypyrimidine tract-binding protein 1	57.221	20131220 LVN_TVACLAOA2012_09_23 LVN_TVACLAOA_IC_09 20131220 LVN_TVACLAOA2012_09_23 LVN_TVACLAOA_IC_10 20131220 LVN_TVACLAOA2012_09_23 LVN_TVACLAOA_IC_14 20131220 LVN_TVACLAOA2012_09_23 LVN_TVACLAOA_IC_18 20131220 LVN_TVACLAOA2012_09_23 LVN_TVACLAOA_IC_19 20131220 LVN_TVACLAOA2012_09_23 LVN_TVACLAOA_IC_22 20131220 LVN_TVACLAOA2012_09_23 LVN_TVACLAOA_IC_23 20131220 LVN_TVACLAOA2012_09_25 LVN_TVACLA…	33 35 626 43 97 32 40 96 74 437 53	3 4 35 6 8 3 5 8 4 37 7	1 1 20 1 3 1 2 6 4 21 3	3 4 14 4 6 1 3 2 1 10 3	1 1 9 1 1 1 1 2 1 8 1	6.4 7.7 40.7 8.5 10.5 1.5 4.9 3.8 1.5 19.2 6	3 3 14 2 5 1 3 2 1 10 3	1279	1.26115	3	1.23072		X	1.16355	3	1.04868	X	X	1.21522	3	1.2797		X	0.79274	3	1.23049		X	0.85962	3	1.04842	X	X	0.82277	3	1.27993		X
Q6S8J3	POTE ankyrin domain family member E	121.363	20131220 LVN_TVACLAOA2012_09_23 LVN_TVACLAOA_IC_14	347	21	14	6	4	6.6	6	13498	0.51805	42	1.64229			0.78824	40	1.19322	X	X	0.7244	41	1.42355			1.9299	42	1.64201			1.26835	40	1.19316	X	X	1.38063	41	1.42348
P28066	Proteasome subunit alpha type-5	26.411	20131220 LVN_TVACLAOA2012_09_23 LVN_TVACLAOA_IC_18 20131220 LVN_TVACLAOA2012_09_23 LVN_TVACLAOA_IC_19 20131220 LVN_TVACLAOA2012_09_25 LVN_TVACLAOA_EC41	757 599 197	43 32 7	31 22 6	10 7 4	9 6 4	46.9 32 20.3	10 7 4	1500	1.07542	3	1.22677		X	1.07575	3	1.00244	X	X	1.03742	3	1.16167		X	0.92987	3	1.22664		X	0.92946	3	1.00276	X	X	0.96409	3	1.1621		X
P30101	Protein disulfide-isomerase A3	56.782	20131220 LVN_TVACLAOA2012_09_23 LVN_TVACLAOA_IC_03 20131220 LVN_TVACLAOA2012_09_23 LVN_TVACLAOA_IC_04 20131220 LVN_TVACLAOA2012_09_23 LVN_TVACLAOA_IC_05 20131220 LVN_TVACLAOA2012_09_23 LVN_TVACLAOA_IC_06 20131220 LVN_TVACLAOA2012_09_23 LVN_TVACLAOA_IC_07 20131220 LVN_TVACLAOA2012_09_23 LVN_TVACLAOA_IC_08 20131220 LVN_TVACLAOA2012_09_23 LVN_TVACLAOA_IC_09 20131220 LVN_TVACLAOA2012_09_23 LVN_TVACLA…	99 33 156 169 45 184 110 56 54 69 2872 183 86 35 42 42 95 89 72 3150 39 61	4 4 20 21 10 17 11 6 11 9 141 11 10 4 7 8 11 4 4 152 3 3	3 2 9 11 5 9 7 4 2 3 109 8 4 1 2 2 5 3 2 108 2 2	3 2 11 10 7 10 4 4 7 8 32 7 5 3 5 6 6 3 1 26 2 3	2 1 5 6 5 7 3 3 2 3 28 5 2 1 2 2 4 2 1 23 1 2	6.7 4.8 23 19.6 13.1 17.4 9.3 9.9 16.6 16.8 60.2 14.3 10.3 6.3 10.9 10.7 11.7 7.1 2 43.8 4.8 6.9	3 2 11 10 7 10 4 4 7 8 32 7 5 3 5 6 6 3 1 26 2 3	7141	0.94217	13	1.14743		X	1.04322	14	1.05973	X	X	1.00595	14	1.11516		X	1.0611	13	1.14733		X	0.95854	14	1.05981	X	X	0.99439	14	1.11532		X
P13667	Protein disulfide-isomerase A4	72.932	20131220 LVN_TVACLAOA2012_09_23 LVN_TVACLAOA_IC_02 20131220 LVN_TVACLAOA2012_09_23 LVN_TVACLAOA_IC_03 20131220 LVN_TVACLAOA2012_09_23 LVN_TVACLAOA_IC_04 20131220 LVN_TVACLAOA2012_09_23 LVN_TVACLAOA_IC_05 20131220 LVN_TVACLAOA2012_09_23 LVN_TVACLAOA_IC_06 20131220 LVN_TVACLAOA2012_09_23 LVN_TVACLAOA_IC_07 20131220 LVN_TVACLAOA2012_09_23 LVN_TVACLAOA_IC_08 20131220 LVN_TVACLAOA2012_09_23 LVN_TVACLA…	60 48 102 369 230 394 349 101 472 5534 926 62 519 73 132 112 65 34	3 3 13 26 19 24 22 9 38 247 48 7 19 6 12 6 6 2	3 1 6 15 11 16 12 3 19 170 31 3 13 2 4 3 1 1	2 3 8 13 13 11 11 7 18 49 19 6 9 6 9 3 5 2	2 1 4 10 9 6 7 3 10 38 14 3 7 2 3 1 1 1	2.9 4.5 11.2 21.1 22.9 17.5 17.5 12.7 31.3 62.9 30.7 10.4 18.1 8.8 12.7 5.3 8.7 3.3	2 3 8 13 13 11 11 7 18 49 19 6 9 6 9 3 5 2	9063	0.99106	13	1.09979		X	1.06833	12	1.07825	X	X	1.05217	12	1.10824		X	1.00896	13	1.0997		X	0.93617	12	1.07805	X	X	0.95071	12	1.1082		X
Q99497	Protein DJ-1	19.891	20131220 LVN_TVACLAOA2012_09_23 LVN_TVACLAOA_IC_20 20131220 LVN_TVACLAOA2012_09_23 LVN_TVACLAOA_IC_22 20131220 LVN_TVACLAOA2012_09_23 LVN_TVACLAOA_IC_23 20131220 LVN_TVACLAOA2012_09_25 LVN_TVACLAOA_EC43 20131220 LVN_TVACLAOA2012_09_26 LVN_IC rerun_21 dilute 20131220 LVN_TVACLAOA2012_09_26 LVN_IC rerun_24 20131220 LVN_TVACLAOA2012_09_26 LVN_IC rerun_25	69 72 21 411 270 48 33	8 13 2 30 9 4 3	3 5 1 24 8 2 1	5 7 1 6 2 3 1	2 3 1 6 2 2 1	24.9 38.1 8.5 28 12.2 20.1 3.7	5 7 1 6 2 3 1	761	0.86879	6	1.18336		X	0.83987	5	1.06979	X	X	1.02677	6	1.19794		X	1.1509	6	1.18327		X	1.1903	5	1.06963	X	X	0.97404	6	1.19791		X
P32322	Pyrroline-5-carboxylate reductase 1, mitochondrial	33.361	20131220 LVN_TVACLAOA2012_09_23 LVN_TVACLAOA_IC_06 20131220 LVN_TVACLAOA2012_09_23 LVN_TVACLAOA_IC_09 20131220 LVN_TVACLAOA2012_09_23 LVN_TVACLAOA_IC_12 20131220 LVN_TVACLAOA2012_09_23 LVN_TVACLAOA_IC_15 20131220 LVN_TVACLAOA2012_09_23 LVN_TVACLAOA_IC_18 20131220 LVN_TVACLAOA2012_09_23 LVN_TVACLAOA_IC_19 20131220 LVN_TVACLAOA2012_09_26 LVN_IC rerun_17 dilute	41 73 51 59 361 50 769	2 1 2 1 21 1 43	1 1 1 1 15 1 29	2 1 2 1 10 1 10	1 1 1 1 8 1 10	11.3 5.6 9.4 3.4 36.7 3.4 36.4	2 1 2 1 10 1 10	1219	0.98455	2	1.06003		X	0.87809	3	1.03326	X	X	1.53092	3	1.376		X	1.01525	2	1.06015		X	1.13909	3	1.03302	X	X	0.65303	3	1.376		X
P35241	Radixin	68.564	20131220 LVN_TVACLAOA2012_09_23 LVN_TVACLAOA_IC_11	629	73	38	27	15	41.7	26	795	0.91451	3	1.08269		X	1.25966	3	1.03397	X	X	0.81431	3	1.10408		X	1.09335	3	1.08265		X	0.79351	3	1.03402	X	X	1.22752	3	1.10395		X
Q9Y265	RuvB-like 1	50.228	20131220 LVN_TVACLAOA2012_09_23 LVN_TVACLAOA_IC_14 20131220 LVN_TVACLAOA2012_09_23 LVN_TVACLAOA_IC_15	917 34	58 5	42 2	17 3	14 1	50.7 7.9	17 3	923	1.1508	2	1.04769		X	1.05632	2	1.00293	X	X	1.22806	2	1.05232		X	0.86908	2	1.04801		X	0.94629	2	1.00308	X	X	0.81449	2	1.05321		X
P02810	Salivary acidic proline-rich phosphoprotein 1/2	17.016	20131220 LVN_TVACLAOA2012_09_23 LVN_TVACLAOA_IC_14	37	12	3	1	1	26.5	1	37	0.0076	2	3.75069		X	0.00858	2	1.62808	X	X						131.55	2	3.75069		X	116.602	2	1.62808	X	X
P35542	Serum amyloid A-4 protein	14.747	20131220 LVN_TVACLAOA2012_09_25 LVN_TVACLAOA_EC39 20131220 LVN_TVACLAOA2012_09_25 LVN_TVACLAOA_EC40 20131220 LVN_TVACLAOA2012_09_25 LVN_TVACLAOA_EC41 20131220 LVN_TVACLAOA2012_09_25 LVN_TVACLAOA_EC42 20131220 LVN_TVACLAOA2012_09_25 LVN_TVACLAOA_EC43 20131220 LVN_TVACLAOA2012_09_25 LVN_TVACLAOA_EC44 20131220 LVN_TVACLAOA2012_09_25 LVN_TVACLAOA_EC45 20131220 LVN_TVACLAOA2012_09_25 LVN_TVACLAOA_EC46	75 172 305 252 257 208 419 433	8 15 16 14 16 8 20 32	3 7 11 9 12 7 18 17	3 3 3 3 3 2 3 4	2 2 2 2 2 2 3 3	21.5 21.5 21.5 21.5 21.5 15.4 21.5 29.2	3 3 3 3 3 2 3 4	1926						1.4518	2	1.03869	X	X	0.85811	2	1.18418		X						0.68861	2	1.0394	X	X	1.16513	2	1.1846		X
P29401	Transketolase	67.878	20131220 LVN_TVACLAOA2012_09_23 LVN_TVACLAOA_IC_05 20131220 LVN_TVACLAOA2012_09_23 LVN_TVACLAOA_IC_06 20131220 LVN_TVACLAOA2012_09_23 LVN_TVACLAOA_IC_07 20131220 LVN_TVACLAOA2012_09_23 LVN_TVACLAOA_IC_08 20131220 LVN_TVACLAOA2012_09_23 LVN_TVACLAOA_IC_11 20131220 LVN_TVACLAOA2012_09_23 LVN_TVACLAOA_IC_12 20131220 LVN_TVACLAOA2012_09_23 LVN_TVACLAOA_IC_14 20131220 LVN_TVACLAOA2012_09_25 LVN_TVACLA…	59 57 42 30 36 1545 74 62 106	8 5 5 4 8 112 9 6 17	3 1 3 1 1 61 3 3 7	6 5 4 3 7 30 6 5 9	3 1 3 1 1 25 2 3 5	10.4 8.3 7.5 6.7 14.9 45.1 12.2 9.6 11.4	6 5 4 3 7 30 6 5 9	1782	0.98104	10	1.07055		X	1.09056	10	1.07364	X	X	1.00923	10	1.04208		X	1.0193	10	1.07039		X	0.91702	10	1.07356	X	X	0.99091	10	1.04197		X
P62244	40S ribosomal protein S15a	14.84	20131220 LVN_TVACLAOA2012_09_23 LVN_TVACLAOA_IC_22 20131220 LVN_TVACLAOA2012_09_23 LVN_TVACLAOA_IC_23 20131220 LVN_TVACLAOA2012_09_26 LVN_IC rerun_16 dilute 20131220 LVN_TVACLAOA2012_09_26 LVN_IC rerun_17 dilute 20131220 LVN_TVACLAOA2012_09_26 LVN_IC rerun_24 20131220 LVN_TVACLAOA2012_09_26 LVN_IC rerun_25	127 485 31 36 308 67	8 52 4 2 40 1	5 35 1 1 24 1	4 7 3 2 7 1	2 5 1 1 5 1	23.1 38.5 16.9 12.3 38.5 6.9	4 7 3 2 7 1	895	1.00389	4	1.0693		X	0.94027	4	1.05069		X	1.20048	4	1.12016	X	X	0.99627	4	1.06924		X	1.06343	4	1.05067		X	0.83313	4	1.11996	X	X
P62701	40S ribosomal protein S4, X isoform	29.598	20131220 LVN_TVACLAOA2012_09_23 LVN_TVACLAOA_IC_03 20131220 LVN_TVACLAOA2012_09_23 LVN_TVACLAOA_IC_04 20131220 LVN_TVACLAOA2012_09_23 LVN_TVACLAOA_IC_05 20131220 LVN_TVACLAOA2012_09_23 LVN_TVACLAOA_IC_07 20131220 LVN_TVACLAOA2012_09_23 LVN_TVACLAOA_IC_08 20131220 LVN_TVACLAOA2012_09_23 LVN_TVACLAOA_IC_10 20131220 LVN_TVACLAOA2012_09_23 LVN_TVACLAOA_IC_11 20131220 LVN_TVACLAOA2012_09_23 LVN_TVACLA…	63 67 74 44 87 38 78 29 41 1525 134 23 38 24	7 7 14 8 12 9 5 5 3 106 36 2 2 5	2 1 3 3 5 2 2 1 2 62 8 1 1 1	4 4 7 6 8 6 5 4 2 22 14 2 2 3	1 1 2 2 3 2 2 1 1 15 5 1 1 1	12.5 11.4 17.5 19 19.4 15.2 16 11 6.5 66.9 49 6.1 6.8 9.5	2 3 4 3 5 5 3 3 2 22 14 1 1 1	1926	1.02139	6	1.18556			0.83529	5	1.23653		X	1.35102	6	1.07211	X	X	0.9789	6	1.1856			1.19726	5	1.23655		X	0.74001	6	1.07208	X	X
P46781	40S ribosomal protein S9	22.591	20131220 LVN_TVACLAOA2012_09_23 LVN_TVACLAOA_IC_04 20131220 LVN_TVACLAOA2012_09_23 LVN_TVACLAOA_IC_11 20131220 LVN_TVACLAOA2012_09_23 LVN_TVACLAOA_IC_18 20131220 LVN_TVACLAOA2012_09_23 LVN_TVACLAOA_IC_19 20131220 LVN_TVACLAOA2012_09_23 LVN_TVACLAOA_IC_20 20131220 LVN_TVACLAOA2012_09_23 LVN_TVACLAOA_IC_22 20131220 LVN_TVACLAOA2012_09_26 LVN_IC rerun_17 dilute	34 24 83 232 215 43 44	7 2 24 27 28 8 5	1 1 6 16 9 1 1	2 2 8 10 12 4 3	1 1 4 7 5 1 1	8.2 8.8 33.5 39.2 51.5 17.5 11.9	2 2 8 10 11 4 3	489	0.92741	5	1.09916		X	0.92059	5	1.07352		X	1.13276	5	1.05951	X	X	1.07847	5	1.09947		X	1.08626	5	1.07343		X	0.88295	5	1.05909	X	X
P08195	4F2 cell-surface antigen heavy chain	67.994	20131220 LVN_TVACLAOA2012_09_23 LVN_TVACLAOA_IC_04 20131220 LVN_TVACLAOA2012_09_23 LVN_TVACLAOA_IC_05 20131220 LVN_TVACLAOA2012_09_23 LVN_TVACLAOA_IC_06 20131220 LVN_TVACLAOA2012_09_23 LVN_TVACLAOA_IC_07 20131220 LVN_TVACLAOA2012_09_23 LVN_TVACLAOA_IC_08 20131220 LVN_TVACLAOA2012_09_23 LVN_TVACLAOA_IC_09 20131220 LVN_TVACLAOA2012_09_23 LVN_TVACLAOA_IC_10 20131220 LVN_TVACLAOA2012_09_23 LVN_TVACLA…	80 33 65 146 1300 1830 1308 213 65 60 39 29	3 5 6 12 64 81 66 13 8 3 1 6	1 1 2 4 45 61 44 9 3 2 1 1	3 4 4 7 19 21 18 8 6 2 1 2	1 1 2 3 14 15 14 5 3 1 1 1	4.9 6.7 5.9 11.6 34.6 34.9 34.6 16.3 12.2 3.8 2.1 4.6	3 4 4 7 19 21 18 8 6 2 1 2	4831	0.93223	4	1.06866		X	0.94609	4	1.07938		X	1.0348	3	1.0137	X	X	1.07308	4	1.06848		X	1.0571	4	1.07945		X	0.96648	3	1.0137	X	X
P18124	60S ribosomal protein L7	29.226	20131220 LVN_TVACLAOA2012_09_23 LVN_TVACLAOA_IC_02 20131220 LVN_TVACLAOA2012_09_23 LVN_TVACLAOA_IC_04 20131220 LVN_TVACLAOA2012_09_23 LVN_TVACLAOA_IC_05 20131220 LVN_TVACLAOA2012_09_23 LVN_TVACLAOA_IC_07 20131220 LVN_TVACLAOA2012_09_23 LVN_TVACLAOA_IC_08 20131220 LVN_TVACLAOA2012_09_23 LVN_TVACLAOA_IC_09 20131220 LVN_TVACLAOA2012_09_23 LVN_TVACLAOA_IC_10 20131220 LVN_TVACLAOA2012_09_23 LVN_TVACLA…	43 82 164 108 105 72 87 60 32 99 1168 65 40 36 72 31	2 8 8 7 9 6 8 4 7 10 73 10 3 4 3 7	2 2 4 2 4 1 3 1 1 2 47 4 1 1 1 1	2 7 6 4 4 4 4 4 4 5 20 8 3 4 3 5	2 2 2 1 2 1 3 1 1 2 16 3 1 1 1 1	7.3 28.6 27 14.9 15.3 15.7 16.1 16.1 18.1 18.5 52.8 28.6 12.1 16.5 16.5 21	2 7 6 4 4 4 4 4 4 5 20 8 3 4 3 5	1841	1.05435	2	1.07985		X	0.85019	2	1.08946		X	1.39138	2	1.00848	X	X	0.9488	2	1.081		X	1.17609	2	1.08889		X	0.71856	2	1.00907	X	X
P07741	Adenine phosphoribosyltransferase	19.608	20131220 LVN_TVACLAOA2012_09_23 LVN_TVACLAOA_IC_20 20131220 LVN_TVACLAOA2012_09_23 LVN_TVACLAOA_IC_22 20131220 LVN_TVACLAOA2012_09_23 LVN_TVACLAOA_IC_23	30 216 155	3 21 9	1 10 6	2 5 3	1 4 3	12.8 20 17.2	2 5 3	345	1.03723	2	1.06141		X	0.87957	2	1.03118		X	1.32108	2	1.02797	X	X	0.96407	2	1.06241		X	1.13714	2	1.03154		X	0.75713	2	1.02825	X	X
P23526	Adenosylhomocysteinase	47.716	20131220 LVN_TVACLAOA2012_09_23 LVN_TVACLAOA_IC_04 20131220 LVN_TVACLAOA2012_09_23 LVN_TVACLAOA_IC_05 20131220 LVN_TVACLAOA2012_09_23 LVN_TVACLAOA_IC_06 20131220 LVN_TVACLAOA2012_09_23 LVN_TVACLAOA_IC_07 20131220 LVN_TVACLAOA2012_09_23 LVN_TVACLAOA_IC_08 20131220 LVN_TVACLAOA2012_09_23 LVN_TVACLAOA_IC_09 20131220 LVN_TVACLAOA2012_09_23 LVN_TVACLAOA_IC_10 20131220 LVN_TVACLAOA2012_09_23 LVN_TVACLA…	42 112 116 92 119 127 90 56 62 101 1581 42 34 33 29 99	6 13 10 10 13 9 5 5 6 16 100 5 7 2 3 6	2 4 5 4 4 5 3 3 2 6 69 1 1 1 1 3	3 8 6 5 10 5 5 5 4 10 23 5 5 2 3 5	2 4 3 3 3 4 3 3 2 4 19 1 1 1 1 2	6.7 20.6 15 13 24.3 13.7 13.2 13.2 10.2 25 45.1 12.7 13.7 5.3 7.2 13.7	3 8 6 5 10 5 5 5 4 10 23 5 5 2 3 5	2306	1.19288	3	1.10652		X	0.98997	3	1.02812		X	1.35401	3	1.11519	X	X	0.8381	3	1.10652		X	1.0102	3	1.0281		X	0.73852	3	1.11507	X	X
P12814	Alpha-actinin-1	103.058	20131220 LVN_TVACLAOA2012_09_23 LVN_TVACLAOA_IC_02 20131220 LVN_TVACLAOA2012_09_23 LVN_TVACLAOA_IC_05 20131220 LVN_TVACLAOA2012_09_23 LVN_TVACLAOA_IC_08 20131220 LVN_TVACLAOA2012_09_23 LVN_TVACLAOA_IC_09 20131220 LVN_TVACLAOA2012_09_23 LVN_TVACLAOA_IC_12 20131220 LVN_TVACLAOA2012_09_23 LVN_TVACLAOA_IC_14 20131220 LVN_TVACLAOA2012_09_23 LVN_TVACLAOA_IC_18	42 117 597 4864 56 31 38	6 11 45 241 6 6 2	2 4 25 154 2 2 1	3 8 19 44 4 6 2	1 3 11 37 2 2 1	2.6 9.6 26.6 55.7 5.8 6.7 1.9	3 8 19 44 4 5 2	6215	1.04488	7	1.09395		X	0.98344	7	1.1218		X	1.19199	7	1.09216	X	X	0.95734	7	1.09391		X	1.01679	7	1.12201		X	0.83893	7	1.09253	X	X
O43707	Alpha-actinin-4	104.854	20131220 LVN_TVACLAOA2012_09_23 LVN_TVACLAOA_IC_03 20131220 LVN_TVACLAOA2012_09_23 LVN_TVACLAOA_IC_04 20131220 LVN_TVACLAOA2012_09_23 LVN_TVACLAOA_IC_05 20131220 LVN_TVACLAOA2012_09_23 LVN_TVACLAOA_IC_06 20131220 LVN_TVACLAOA2012_09_23 LVN_TVACLAOA_IC_07 20131220 LVN_TVACLAOA2012_09_23 LVN_TVACLAOA_IC_08 20131220 LVN_TVACLAOA2012_09_23 LVN_TVACLAOA_IC_09 20131220 LVN_TVACLAOA2012_09_23 LVN_TVACLA…	83 43 188 227 127 1107 6110 197 70 58 97 138 70 78 85 122 100	7 9 24 18 15 91 300 16 11 11 7 10 4 5 8 13 4	3 4 9 7 4 44 203 7 3 3 3 4 2 2 3 4 3	5 7 17 13 9 35 55 12 8 8 6 7 4 5 7 11 3	3 3 7 5 3 20 45 7 3 3 3 3 2 2 3 3 2	5 7.7 23.2 17.8 11.7 44.3 65.1 16.4 11.3 10.8 8.9 9.8 4.6 6.5 10.6 15.4 4.3	5 7 17 13 9 35 55 12 7 8 6 7 4 4 7 11 3	8469	1.01257	15	1.17884		X	0.94611	15	1.14818		X	1.20021	15	1.15455	X	X	0.98768	15	1.17893		X	1.05704	15	1.14813		X	0.83313	15	1.15498	X	X
P02771	Alpha-fetoprotein	68.678	20131220 LVN_TVACLAOA2012_09_23 LVN_TVACLAOA_IC_01 20131220 LVN_TVACLAOA2012_09_23 LVN_TVACLAOA_IC_02 20131220 LVN_TVACLAOA2012_09_23 LVN_TVACLAOA_IC_03 20131220 LVN_TVACLAOA2012_09_23 LVN_TVACLAOA_IC_04 20131220 LVN_TVACLAOA2012_09_23 LVN_TVACLAOA_IC_05 20131220 LVN_TVACLAOA2012_09_23 LVN_TVACLAOA_IC_06 20131220 LVN_TVACLAOA2012_09_23 LVN_TVACLAOA_IC_08 20131220 LVN_TVACLAOA2012_09_23 LVN_TVACLA…	129 86 82 93 32 52 32 372 1483 53 25 1950 1044 147 129 17836 1525 305 191 2312 1663 531 817 328 106 379 455 129 38 48 420 4450 2071 1545 1029	6 13 8 8 5 4 4 31 72 8 2 85 56 14 6 698 73 9 5 116 90 36 43 23 7 10 12 15 2 3 29 215 114 88 47	6 7 6 3 1 2 2 18 48 3 1 60 41 9 3 505 46 5 3 87 65 24 28 14 5 10 12 7 1 1 23 148 78 60 33	2 5 4 6 4 4 3 16 26 7 2 22 21 7 2 47 24 4 4 24 19 11 11 9 3 2 2 9 2 1 9 25 19 19 20	2 3 3 3 1 2 2 12 21 3 1 19 17 5 2 38 18 2 3 21 17 10 9 7 3 2 2 5 1 1 8 23 16 18 15	3.1 6.6 5.4 11 5.4 5.7 4.6 30.2 46.3 9.9 2.8 42 38.8 10.8 4.6 75.2 46.5 10.8 11.8 43.5 37.4 19.5 20.4 16.3 4.9 3.8 3.8 14.8 3.4 1.5 12.3 43.3 37.3 36.5 38.8	2 5 4 6 4 4 3 16 26 7 2 22 21 7 2 47 24 4 4 24 19 11 11 9 3 2 2 9 2 1 9 25 19 19 20	40909	1.13213	115	1.12716			1.36545	116	1.15301			0.92424	117	1.09431	X	X	0.88313	115	1.12715			0.73234	116	1.15308			1.082	117	1.09431	X	X
P14868	Aspartate--tRNA ligase, cytoplasmic	57.136	20131220 LVN_TVACLAOA2012_09_23 LVN_TVACLAOA_IC_05 20131220 LVN_TVACLAOA2012_09_23 LVN_TVACLAOA_IC_06 20131220 LVN_TVACLAOA2012_09_23 LVN_TVACLAOA_IC_07 20131220 LVN_TVACLAOA2012_09_23 LVN_TVACLAOA_IC_09 20131220 LVN_TVACLAOA2012_09_23 LVN_TVACLAOA_IC_14 20131220 LVN_TVACLAOA2012_09_23 LVN_TVACLAOA_IC_22 20131220 LVN_TVACLAOA2012_09_26 LVN_IC rerun_13 dilute 20131220 LVN_TVACLAOA2012_09_26 LVN_IC…	41 44 26 43 1814 27 24 44	4 9 8 4 140 4 8 7	2 3 1 1 88 1 1 2	3 7 6 4 31 4 6 5	2 2 1 1 28 1 1 2	6.8 13.8 11.2 9.6 68.1 7.4 12.4 10.4	3 7 6 4 31 4 6 5	1877	1.08069	4	1.09414		X	0.90451	4	1.13867		X	1.34004	4	1.13478	X	X	0.92549	4	1.09403		X	1.1053	4	1.13838		X	0.74615	4	1.1352	X	X
Q08211	ATP-dependent RNA helicase A	140.958	20131220 LVN_TVACLAOA2012_09_23 LVN_TVACLAOA_IC_02 20131220 LVN_TVACLAOA2012_09_23 LVN_TVACLAOA_IC_03 20131220 LVN_TVACLAOA2012_09_23 LVN_TVACLAOA_IC_04 20131220 LVN_TVACLAOA2012_09_23 LVN_TVACLAOA_IC_05 20131220 LVN_TVACLAOA2012_09_23 LVN_TVACLAOA_IC_06 20131220 LVN_TVACLAOA2012_09_23 LVN_TVACLAOA_IC_07 20131220 LVN_TVACLAOA2012_09_23 LVN_TVACLAOA_IC_08 20131220 LVN_TVACLAOA2012_09_23 LVN_TVACLA…	192 157 362 501 492 2329 1044 244 104 78 37	22 17 42 70 64 182 88 27 21 18 18	12 9 22 26 27 104 54 15 6 4 1	9 9 18 23 26 41 30 14 13 9 10	5 4 10 12 15 31 22 9 4 3 1	6.2 6.1 12.8 19.1 20.9 32.3 25.4 12 10.6 7 7.8	9 9 18 23 26 41 30 14 13 9 10	5246	1.23604	5	1.29664		X	0.97933	5	1.18971		X	1.61398	6	1.10241	X	X	0.80883	5	1.29711		X	1.02121	5	1.18971		X	0.61917	6	1.10213	X	X
P16278	Beta-galactosidase	76.075	20131220 LVN_TVACLAOA2012_09_23 LVN_TVACLAOA_IC_05 20131220 LVN_TVACLAOA2012_09_23 LVN_TVACLAOA_IC_08 20131220 LVN_TVACLAOA2012_09_23 LVN_TVACLAOA_IC_09 20131220 LVN_TVACLAOA2012_09_23 LVN_TVACLAOA_IC_10 20131220 LVN_TVACLAOA2012_09_23 LVN_TVACLAOA_IC_11 20131220 LVN_TVACLAOA2012_09_23 LVN_TVACLAOA_IC_12 20131220 LVN_TVACLAOA2012_09_23 LVN_TVACLAOA_IC_14 20131220 LVN_TVACLAOA2012_09_23 LVN_TVACLA…	35 35 36 56 32 59 57 41 755	6 4 11 10 4 10 5 10 50	1 1 1 1 1 2 1 2 29	5 3 5 7 4 9 5 7 11	1 1 1 1 1 2 1 2 8	5 3.7 7.5 9.7 6.5 14.9 9 12.1 17.7	5 3 5 7 4 9 5 7 11	870	1.02559	2	1.09184		X	0.92944	2	1.10217		X	1.23607	2	1.00909	X	X	0.97439	2	1.09202		X	1.07603	2	1.10218		X	0.80903	2	1.00915	X	X
P27824	Calnexin	67.568	20131220 LVN_TVACLAOA2012_09_23 LVN_TVACLAOA_IC_04 20131220 LVN_TVACLAOA2012_09_23 LVN_TVACLAOA_IC_05 20131220 LVN_TVACLAOA2012_09_23 LVN_TVACLAOA_IC_06 20131220 LVN_TVACLAOA2012_09_23 LVN_TVACLAOA_IC_07 20131220 LVN_TVACLAOA2012_09_23 LVN_TVACLAOA_IC_08 20131220 LVN_TVACLAOA2012_09_23 LVN_TVACLAOA_IC_09 20131220 LVN_TVACLAOA2012_09_23 LVN_TVACLAOA_IC_10 20131220 LVN_TVACLAOA2012_09_23 LVN_TVACLA…	50 63 68 46 84 302 2813 197 519 43 36 45	9 12 11 13 9 24 166 22 39 3 5 12	2 5 4 3 3 15 98 11 26 1 1 2	5 6 7 7 7 11 28 10 14 2 3 7	2 3 3 3 2 7 20 5 10 1 1 2	9.5 8.6 12.2 13.3 12.2 20.3 40 17.7 24.5 3.7 4.9 14.4	5 6 6 7 7 11 27 10 13 2 3 7	3929	0.98387	8	1.09991		X	1.0209	8	1.08042		X	1.08162	6	1.04879	X	X	1.01617	8	1.0997		X	0.9794	8	1.08053		X	0.92443	6	1.04895	X	X
Q9Y592	Centrosomal protein of 83 kDa	82.059	20131220 LVN_TVACLAOA2012_09_23 LVN_TVACLAOA_IC_22 20131220 LVN_TVACLAOA2012_09_23 LVN_TVACLAOA_IC_23	38 38	16 14	2 1	4 1	1 1	5.2 0.9	4 1	40	0.98573	4	1.11123		X	0.90738	4	1.09213		X	1.21799	4	1.03159	X	X	1.01462	4	1.11205		X	1.10183	4	1.09196		X	0.8211	4	1.03162	X	X
P53621	Coatomer subunit alpha	138.346	20131220 LVN_TVACLAOA2012_09_23 LVN_TVACLAOA_IC_02 20131220 LVN_TVACLAOA2012_09_23 LVN_TVACLAOA_IC_03 20131220 LVN_TVACLAOA2012_09_23 LVN_TVACLAOA_IC_04 20131220 LVN_TVACLAOA2012_09_23 LVN_TVACLAOA_IC_05 20131220 LVN_TVACLAOA2012_09_23 LVN_TVACLAOA_IC_06 20131220 LVN_TVACLAOA2012_09_23 LVN_TVACLAOA_IC_07 20131220 LVN_TVACLAOA2012_09_23 LVN_TVACLAOA_IC_08 20131220 LVN_TVACLAOA2012_09_23 LVN_TVACLA…	326 305 285 503 496 1956 174 97 209 87 63 56 49	20 27 36 55 77 142 40 9 27 10 13 7 13	11 14 15 27 32 87 11 3 11 7 3 2 4	11 15 15 24 30 45 22 7 16 8 11 5 9	5 9 8 13 18 35 7 3 7 5 3 1 3	8.2 11.9 12.3 19.9 24.3 33.9 19.7 6.5 13.4 6.9 7.8 4.2 7.4	11 15 15 24 30 45 22 7 16 8 11 5 9	4262	1.34645	2	1.16495		X	1.08692	2	1.14996		X	1.47374	3	1.11141	X	X	0.74261	2	1.16514		X	0.91992	2	1.15019		X	0.67854	3	1.11116	X	X
Q8TCX1	Cytoplasmic dynein 2 light intermediate chain 1	39.625	20131220 LVN_TVACLAOA2012_09_25 LVN_TVACLAOA_EC36 20131220 LVN_TVACLAOA2012_09_25 LVN_TVACLAOA_EC40 20131220 LVN_TVACLAOA2012_09_25 LVN_TVACLAOA_EC42 20131220 LVN_TVACLAOA2012_09_25 LVN_TVACLAOA_EC45 20131220 LVN_TVACLAOA2012_09_25 LVN_TVACLAOA_EC47 20131220 LVN_TVACLAOA2012_09_25 LVN_TVACLAOA_EC48	29 21 22 23 24 24	3 2 1 3 4 4	1 1 1 2 1 1	1 1 1 1 1 1	1 1 1 1 1 1	2.6 2.6 2.6 2.6 2.6 2.6	1 1 1 1 1 1	31	2519.36	7	44.7595			62757.3	7	43.0847			0.04506	7	1.0806	X	X	0.0004	7	44.7595			1.6e-05	7	43.0847			22.1951	7	1.0806	X	X
Q13011	Delta(3,5)-Delta(2,4)-dienoyl-CoA isomerase, mitochondrial	35.816	20131220 LVN_TVACLAOA2012_09_23 LVN_TVACLAOA_IC_18 20131220 LVN_TVACLAOA2012_09_23 LVN_TVACLAOA_IC_19 20131220 LVN_TVACLAOA2012_09_25 LVN_TVACLAOA_EC40 20131220 LVN_TVACLAOA2012_09_26 LVN_IC rerun_17 dilute	518 25 78 974	32 4 4 43	19 1 3 34	11 2 3 9	5 1 2 8	31.7 4.6 9.1 25	11 2 3 9	1511	0.9337	2	1.01733		X	0.96861	2	1.02631		X	1.08312	2	1.00762	X	X	1.07085	2	1.01738		X	1.03213	2	1.02686		X	0.92382	2	1.00816	X	X
P54886	Delta-1-pyrroline-5-carboxylate synthase	87.302	20131220 LVN_TVACLAOA2012_09_23 LVN_TVACLAOA_IC_02 20131220 LVN_TVACLAOA2012_09_23 LVN_TVACLAOA_IC_03 20131220 LVN_TVACLAOA2012_09_23 LVN_TVACLAOA_IC_04 20131220 LVN_TVACLAOA2012_09_23 LVN_TVACLAOA_IC_05 20131220 LVN_TVACLAOA2012_09_23 LVN_TVACLAOA_IC_06 20131220 LVN_TVACLAOA2012_09_23 LVN_TVACLAOA_IC_07 20131220 LVN_TVACLAOA2012_09_23 LVN_TVACLAOA_IC_08 20131220 LVN_TVACLAOA2012_09_23 LVN_TVACLA…	149 240 200 494 386 328 183 163 5076 581 139 185 136 130 242	5 11 23 43 40 24 18 23 257 63 23 14 17 7 24	4 7 10 23 17 15 10 12 192 30 8 11 7 4 11	3 5 12 18 16 10 9 12 38 24 12 7 9 4 13	2 4 7 10 7 8 5 8 32 13 5 6 5 3 8	3.5 6.8 14.8 23.8 20.9 12.7 12.6 16.4 51.3 31.3 16.1 8.9 13.3 6.3 15.8	3 5 12 18 16 10 9 12 38 24 12 7 9 4 13	8231	1.22481	24	1.22338			0.97951	24	1.11335		X	1.45021	23	1.09518	X	X	0.81639	24	1.22355			1.02084	24	1.11329		X	0.68937	23	1.09513	X	X
Q16531	DNA damage-binding protein 1	126.968	20131220 LVN_TVACLAOA2012_09_23 LVN_TVACLAOA_IC_05 20131220 LVN_TVACLAOA2012_09_23 LVN_TVACLAOA_IC_07 20131220 LVN_TVACLAOA2012_09_23 LVN_TVACLAOA_IC_08 20131220 LVN_TVACLAOA2012_09_23 LVN_TVACLAOA_IC_09	39 37 1114 29	11 8 109 3	2 1 64 1	8 5 34 2	2 1 24 1	6.7 3.9 33.9 1.6	8 5 34 2	1137	1.14023	2	1.04038		X	1.06524	2	1.04255		X	1.2033	2	1.00138	X	X	0.87686	2	1.04031		X	0.93888	2	1.04228		X	0.83122	2	1.00093	X	X
P38117	Electron transfer flavoprotein subunit beta	27.844	20131220 LVN_TVACLAOA2012_09_23 LVN_TVACLAOA_IC_07 20131220 LVN_TVACLAOA2012_09_23 LVN_TVACLAOA_IC_08 20131220 LVN_TVACLAOA2012_09_23 LVN_TVACLAOA_IC_09 20131220 LVN_TVACLAOA2012_09_23 LVN_TVACLAOA_IC_10 20131220 LVN_TVACLAOA2012_09_23 LVN_TVACLAOA_IC_11 20131220 LVN_TVACLAOA2012_09_23 LVN_TVACLAOA_IC_18 20131220 LVN_TVACLAOA2012_09_23 LVN_TVACLAOA_IC_19 20131220 LVN_TVACLAOA2012_09_23 LVN_TVACLA…	52 26 31 42 31 1193 996 71 43 22 56	3 3 2 2 2 80 70 3 2 6 3	1 2 1 1 1 57 46 2 2 1 3	1 3 2 2 2 18 16 3 2 3 2	1 2 1 1 1 16 15 2 2 1 2	3.1 10.2 7.8 6.7 7.1 64.3 61.6 9.8 6.7 8.6 7.5	1 3 2 2 2 18 16 3 2 3 2	2279	1.03172	9	1.16693		X	0.94275	9	1.09974		X	1.2286	9	1.2007	X	X	0.9693	9	1.16707		X	1.06073	9	1.09983		X	0.81384	9	1.20104	X	X
P07099	Epoxide hydrolase 1	52.949	20131220 LVN_TVACLAOA2012_09_23 LVN_TVACLAOA_IC_04 20131220 LVN_TVACLAOA2012_09_23 LVN_TVACLAOA_IC_05 20131220 LVN_TVACLAOA2012_09_23 LVN_TVACLAOA_IC_06 20131220 LVN_TVACLAOA2012_09_23 LVN_TVACLAOA_IC_07 20131220 LVN_TVACLAOA2012_09_23 LVN_TVACLAOA_IC_08 20131220 LVN_TVACLAOA2012_09_23 LVN_TVACLAOA_IC_09 20131220 LVN_TVACLAOA2012_09_23 LVN_TVACLAOA_IC_10 20131220 LVN_TVACLAOA2012_09_23 LVN_TVACLA…	46 52 45 67 112 73 115 35 193 1844 43 74 49 78 34 60 34	15 23 24 27 39 22 16 11 36 181 11 20 17 15 4 18 4	4 4 4 4 12 4 6 3 12 108 2 4 1 3 1 3 1	9 10 9 11 16 11 9 7 14 30 6 9 8 9 3 9 2	3 3 3 2 6 3 4 1 7 25 1 4 1 2 1 2 1	17.1 18.5 16.9 18.9 30.1 20.9 19.6 13 28.6 61.5 11.4 15.4 14.7 16.7 5.5 16.3 3.5	9 10 9 11 16 11 9 7 14 30 6 9 8 9 3 9 2	2486	1.08273	13	1.14112		X	0.55594	13	7.75226			1.25003	13	1.12605	X	X	0.92353	13	1.14131		X	1.79876	13	7.75208			0.80002	13	1.12606	X	X
P56537	Eukaryotic translation initiation factor 6	26.599	20131220 LVN_TVACLAOA2012_09_23 LVN_TVACLAOA_IC_18 20131220 LVN_TVACLAOA2012_09_23 LVN_TVACLAOA_IC_19	186 1025	14 46	9 32	5 5	3 5	23.3 27.3	5 5	1180	1.00625	3	1.01129		X	1.03771	4	1.04946		X	1.11036	3	1.02111	X	X	0.99422	3	1.01104		X	0.96384	4	1.04943		X	0.90068	3	1.02125	X	X
P08263	Glutathione S-transferase A1	25.631	20131220 LVN_TVACLAOA2012_09_23 LVN_TVACLAOA_IC_03 20131220 LVN_TVACLAOA2012_09_23 LVN_TVACLAOA_IC_04 20131220 LVN_TVACLAOA2012_09_23 LVN_TVACLAOA_IC_05 20131220 LVN_TVACLAOA2012_09_23 LVN_TVACLAOA_IC_07 20131220 LVN_TVACLAOA2012_09_23 LVN_TVACLAOA_IC_11 20131220 LVN_TVACLAOA2012_09_23 LVN_TVACLAOA_IC_12 20131220 LVN_TVACLAOA2012_09_23 LVN_TVACLAOA_IC_14 20131220 LVN_TVACLAOA2012_09_23 LVN_TVACLA…	35 27 38 33 49 28 63 62 964 195 27 48 63	4 5 9 13 14 11 8 12 105 36 9 9 22	1 1 1 1 2 1 2 5 67 17 1 1 6	4 4 6 6 7 6 7 5 12 11 5 5 4	1 1 1 1 2 1 2 3 10 7 1 1 3	14.9 14.4 21.6 22.5 26.1 22.5 25.7 19.4 41 32 17.1 17.1 14.4	4 4 6 6 7 6 7 5 12 11 5 5 4	1939	0.94917	4	1.58028		X	1.18731	4	1.43782		X	0.73044	6	1.08474	X	X	1.05345	4	1.58061		X	0.84211	4	1.43829		X	1.3688	6	1.08512	X	X
P09210	Glutathione S-transferase A2	25.664	20131220 LVN_TVACLAOA2012_09_23 LVN_TVACLAOA_IC_19 20131220 LVN_TVACLAOA2012_09_23 LVN_TVACLAOA_IC_22 20131220 LVN_TVACLAOA2012_09_23 LVN_TVACLAOA_IC_23 20131220 LVN_TVACLAOA2012_09_25 LVN_TVACLAOA_EC40 20131220 LVN_TVACLAOA2012_09_25 LVN_TVACLAOA_EC42 20131220 LVN_TVACLAOA2012_09_26 LVN_IC rerun_24	985 34 47 33 581 134	113 9 14 20 69 30	71 2 4 1 40 11	13 5 6 5 10 9	10 2 3 1 8 5	44.6 17.6 22.5 17.6 38.3 29.7	13 3 4 5 10 9	1948	0.94917	4	1.58028		X	1.18731	4	1.43782		X	0.73044	6	1.08474	X	X	1.05345	4	1.58061		X	0.84211	4	1.43829		X	1.3688	6	1.08512	X	X
Q9UIJ7	GTP:AMP phosphotransferase AK3, mitochondrial	25.565	20131220 LVN_TVACLAOA2012_09_23 LVN_TVACLAOA_IC_18 20131220 LVN_TVACLAOA2012_09_23 LVN_TVACLAOA_IC_19	32 1297	3 93	1 62	3 17	1 14	17.2 63.9	3 17	1301	0.96077	5	1.04001		X	0.97121	7	1.09821		X	1.16391	5	1.0575	X	X	1.04076	5	1.03995		X	1.02976	7	1.09803		X	0.85925	5	1.05752	X	X
P51991	Heterogeneous nuclear ribonucleoprotein A3	39.595	20131220 LVN_TVACLAOA2012_09_23 LVN_TVACLAOA_IC_04 20131220 LVN_TVACLAOA2012_09_23 LVN_TVACLAOA_IC_05 20131220 LVN_TVACLAOA2012_09_23 LVN_TVACLAOA_IC_06 20131220 LVN_TVACLAOA2012_09_23 LVN_TVACLAOA_IC_07 20131220 LVN_TVACLAOA2012_09_23 LVN_TVACLAOA_IC_08 20131220 LVN_TVACLAOA2012_09_23 LVN_TVACLAOA_IC_10 20131220 LVN_TVACLAOA2012_09_23 LVN_TVACLAOA_IC_11 20131220 LVN_TVACLAOA2012_09_23 LVN_TVACLA…	80 37 46 26 56 55 46 58 274 209 116 62 852 250 42	2 4 3 3 7 4 4 4 18 13 6 10 43 15 1	1 1 1 1 2 1 1 2 12 8 2 2 29 10 1	2 3 3 3 5 3 4 3 8 4 4 5 10 6 1	1 1 1 1 2 1 1 1 4 2 1 2 7 2 1	4.5 10.6 10.3 11.4 12.4 8.5 11.4 7.7 23.3 10.3 10.3 9.3 25.1 16.7 2.6	1 3 3 3 3 2 3 2 6 4 3 5 9 5 1	1780	1.12666	4	1.17365		X	0.91987	5	1.07877		X	1.3438	4	1.16718	X	X	0.88745	4	1.17371		X	1.08699	5	1.07867		X	0.74426	4	1.16694	X	X
Q14103	Heterogeneous nuclear ribonucleoprotein D0	38.434	20131220 LVN_TVACLAOA2012_09_23 LVN_TVACLAOA_IC_03 20131220 LVN_TVACLAOA2012_09_23 LVN_TVACLAOA_IC_04 20131220 LVN_TVACLAOA2012_09_23 LVN_TVACLAOA_IC_05 20131220 LVN_TVACLAOA2012_09_23 LVN_TVACLAOA_IC_06 20131220 LVN_TVACLAOA2012_09_23 LVN_TVACLAOA_IC_07 20131220 LVN_TVACLAOA2012_09_23 LVN_TVACLAOA_IC_08 20131220 LVN_TVACLAOA2012_09_23 LVN_TVACLAOA_IC_09 20131220 LVN_TVACLAOA2012_09_23 LVN_TVACLA…	51 98 162 212 149 170 175 189 47 36 364 751 225 180 51 34 56 73 75 72 66 407 207 61	2 5 10 12 9 11 8 8 5 5 19 44 19 6 3 2 1 2 2 2 4 24 11 1	1 3 7 10 8 8 5 6 1 1 14 31 8 6 1 1 1 1 2 2 2 13 8 1	2 2 5 4 3 4 4 4 5 3 7 12 6 2 3 2 1 2 2 2 2 8 5 1	1 2 3 3 3 3 3 3 1 1 6 10 4 2 1 1 1 1 2 2 1 4 4 1	5.4 6.8 14.6 11 9 12.7 12.7 11.3 14.9 9 18 34.6 17.7 6.8 9 6.2 3.9 6.8 6.8 6.8 6.8 18.6 15.5 3.9	2 2 5 4 3 4 4 4 5 3 7 12 6 2 3 2 1 2 2 2 2 8 5 1	3246	0.91275	2	1.08367		X						1.11284	2	1.00906	X	X	1.09582	2	1.08309		X						0.89872	2	1.00904	X	X
P52597	Heterogeneous nuclear ribonucleoprotein F	45.672	20131220 LVN_TVACLAOA2012_09_23 LVN_TVACLAOA_IC_14 20131220 LVN_TVACLAOA2012_09_23 LVN_TVACLAOA_IC_15 20131220 LVN_TVACLAOA2012_09_23 LVN_TVACLAOA_IC_19 20131220 LVN_TVACLAOA2012_09_25 LVN_TVACLAOA_EC46	308 839 40 34	23 51 4 2	11 27 1 1	6 12 2 2	4 8 1 1	17.3 38.1 5.3 5.5	6 12 2 2	1134	1.00332	4	1.01911		X	0.97435	5	1.06051		X	1.20153	6	1.06152	X	X	0.99717	4	1.01882		X	1.02629	5	1.06055		X	0.83234	6	1.06167	X	X
P55795	Heterogeneous nuclear ribonucleoprotein H2	49.264	20131220 LVN_TVACLAOA2012_09_23 LVN_TVACLAOA_IC_04 20131220 LVN_TVACLAOA2012_09_23 LVN_TVACLAOA_IC_07 20131220 LVN_TVACLAOA2012_09_23 LVN_TVACLAOA_IC_14 20131220 LVN_TVACLAOA2012_09_23 LVN_TVACLAOA_IC_15 20131220 LVN_TVACLAOA2012_09_23 LVN_TVACLAOA_IC_23	35 44 674 178 49	8 11 51 27 3	1 2 28 10 1	4 6 11 7 3	1 1 8 4 1	8.2 11.6 29.6 18.3 6.9	3 5 11 7 2	1328	1.08834	2	1.04184		X	0.92578	2	1.0569		X	1.31608	2	1.01676	X	X	0.91891	2	1.04211		X	1.08014	2	1.05677		X	0.75973	2	1.01673	X	X
P04264	Keratin, type II cytoskeletal 1	66.039	20131220 LVN_TVACLAOA2012_09_23 LVN_TVACLAOA_IC_01 20131220 LVN_TVACLAOA2012_09_23 LVN_TVACLAOA_IC_02 20131220 LVN_TVACLAOA2012_09_23 LVN_TVACLAOA_IC_03 20131220 LVN_TVACLAOA2012_09_23 LVN_TVACLAOA_IC_04 20131220 LVN_TVACLAOA2012_09_23 LVN_TVACLAOA_IC_05 20131220 LVN_TVACLAOA2012_09_23 LVN_TVACLAOA_IC_06 20131220 LVN_TVACLAOA2012_09_23 LVN_TVACLAOA_IC_07 20131220 LVN_TVACLAOA2012_09_23 LVN_TVACLA…	153 241 160 175 422 449 130 422 340 513 98 711 237 198 102 140 63 100 93 487 197 41 370 264 41 141 228 229 217 400 157 764 208 369 859 103 103 996 176 158 57 465 233 118 130	5 12 11 22 21 25 16 21 19 25 8 38 28 15 10 13 5 14 9 20 11 4 16 20 1 11 14 12 14 24 6 37 12 17 37 11 8 42 10 8 1 20 14 4 5	5 9 8 12 14 16 6 15 11 17 3 27 16 9 3 5 2 6 3 19 10 2 13 14 1 8 10 12 11 15 6 33 8 16 29 5 4 36 6 6 1 18 9 4 4	3 6 6 13 10 13 11 10 10 14 5 20 15 11 8 9 5 12 7 11 6 3 10 14 1 8 8 6 7 10 4 15 7 9 19 7 5 15 6 4 1 8 6 3 3	3 4 5 8 8 10 5 8 5 8 2 13 12 6 3 5 2 5 2 11 5 2 9 10 1 6 6 6 6 6 4 13 6 9 17 4 3 14 4 3 1 7 5 3 2	4.2 9.2 8.7 20.5 16.6 21.4 17.9 17.4 16.8 21.9 8.5 29 20.8 15.8 12.9 16 7.9 17.5 10.9 15.5 9.2 4.3 18 25.8 1.4 12.6 10.7 7.8 10.9 14 5.9 21 9.6 12.3 31.2 11.3 8.2 32.3 9.8 6.1 1.4 12 9 4.7 5	3 5 6 12 10 13 10 10 10 14 5 19 15 10 8 9 5 12 7 11 6 3 10 14 1 8 8 6 7 10 4 15 7 9 18 6 5 15 6 4 1 8 6 3 3	10966	35.3203	13	2601.39			202.825	17	4606.71			0.04226	11	1.21299	X	X	0.02831	13	2601.39			0.00493	17	4606.71			23.6652	11	1.21299	X	X
Q7Z4W1	L-xylulose reductase	25.913	20131220 LVN_TVACLAOA2012_09_23 LVN_TVACLAOA_IC_18 20131220 LVN_TVACLAOA2012_09_23 LVN_TVACLAOA_IC_19 20131220 LVN_TVACLAOA2012_09_23 LVN_TVACLAOA_IC_20	33 1248 41	2 69 7	1 47 3	2 12 4	1 11 3	8.2 55.7 15.2	2 12 4	1262	1.04065	5	1.13131		X	0.81664	5	1.23348		X	1.29221	4	1.02982	X	X	0.96065	5	1.13148		X	1.22428	5	1.23336		X	0.7736	4	1.02995	X	X
P16435	NADPH--cytochrome P450 reductase	76.69	20131220 LVN_TVACLAOA2012_09_23 LVN_TVACLAOA_IC_03 20131220 LVN_TVACLAOA2012_09_23 LVN_TVACLAOA_IC_04 20131220 LVN_TVACLAOA2012_09_23 LVN_TVACLAOA_IC_05 20131220 LVN_TVACLAOA2012_09_23 LVN_TVACLAOA_IC_06 20131220 LVN_TVACLAOA2012_09_23 LVN_TVACLAOA_IC_07 20131220 LVN_TVACLAOA2012_09_23 LVN_TVACLAOA_IC_08 20131220 LVN_TVACLAOA2012_09_23 LVN_TVACLAOA_IC_09 20131220 LVN_TVACLAOA2012_09_23 LVN_TVACLA…	51 85 99 82 48 98 40 718 1145 120 32 35 41 60 37 63	3 10 14 10 8 12 8 63 103 28 4 5 10 6 3 12	2 4 6 5 2 6 3 33 55 9 1 1 1 1 1 4	3 7 9 7 7 7 5 19 29 12 2 3 7 4 3 8	2 2 4 3 1 4 1 16 21 6 1 1 1 1 1 2	3.8 8.9 14.9 12 10.5 10.5 6.9 33.4 45.2 17.4 3 4.4 10.5 5.5 4 13.3	3 7 9 7 7 7 5 19 29 12 2 3 7 4 3 8	2325	1.32023	6	1.35615		X	1.11205	5	1.1855		X	1.35444	6	1.27761	X	X	0.7572	6	1.35625		X	0.89926	5	1.18551		X	0.73834	6	1.27752	X	X
Q14697	Neutral alpha-glucosidase AB	106.874	20131220 LVN_TVACLAOA2012_09_23 LVN_TVACLAOA_IC_03 20131220 LVN_TVACLAOA2012_09_23 LVN_TVACLAOA_IC_04 20131220 LVN_TVACLAOA2012_09_23 LVN_TVACLAOA_IC_05 20131220 LVN_TVACLAOA2012_09_23 LVN_TVACLAOA_IC_06 20131220 LVN_TVACLAOA2012_09_23 LVN_TVACLAOA_IC_08 20131220 LVN_TVACLAOA2012_09_23 LVN_TVACLAOA_IC_09	42 43 42 36 119 1447	2 6 4 5 14 113	1 1 1 1 9 64	2 4 3 4 9 29	1 1 1 1 5 24	1.7 4.3 3.2 4.1 10.5 30.9	2 4 3 4 9 29	1563	1.10015	4	1.1094		X	1.01848	3	1.08791			1.18188	3	1.05137	X	X	0.90879	4	1.10875		X	0.98211	3	1.08802			0.84639	3	1.05124	X	X
P19338	Nucleolin	76.614	20131220 LVN_TVACLAOA2012_09_23 LVN_TVACLAOA_IC_02 20131220 LVN_TVACLAOA2012_09_23 LVN_TVACLAOA_IC_03 20131220 LVN_TVACLAOA2012_09_23 LVN_TVACLAOA_IC_04 20131220 LVN_TVACLAOA2012_09_23 LVN_TVACLAOA_IC_05 20131220 LVN_TVACLAOA2012_09_23 LVN_TVACLAOA_IC_06 20131220 LVN_TVACLAOA2012_09_23 LVN_TVACLAOA_IC_07 20131220 LVN_TVACLAOA2012_09_23 LVN_TVACLAOA_IC_08 20131220 LVN_TVACLAOA2012_09_23 LVN_TVACLA…	115 97 128 246 219 229 114 2709 3279 853 1076 1138 1278 306 210 113 245 165 51 48 672 198 133 37 75 31	11 9 19 16 20 21 14 107 138 45 45 65 54 26 15 9 19 17 1 1 48 13 8 1 6 3	7 4 8 11 10 9 5 83 104 33 35 47 42 16 10 5 10 8 1 1 29 9 4 1 1 1	6 4 12 8 11 11 9 26 29 18 21 26 19 11 10 7 11 9 1 1 17 7 6 1 4 3	4 4 5 6 7 7 3 24 25 13 16 21 16 7 8 4 5 4 1 1 12 5 3 1 1 1	7 5.1 14.9 10.4 14.8 15.1 12.5 33.5 35.9 21.1 25.1 31 26.2 16.5 12.1 8.3 12 12.1 1.3 1.3 21.1 10.6 8.2 1.4 4.8 3.4	6 4 12 8 11 11 9 26 29 18 21 26 19 11 10 7 11 9 1 1 17 7 6 1 4 3	13054	0.79164	14	1.16359			1.03675	14	1.138		X	0.93042	15	1.11517	X	X	1.26334	14	1.16364			0.9646	14	1.1382		X	1.0749	15	1.11508	X	X
Q16822	Phosphoenolpyruvate carboxykinase [GTP], mitochondrial	70.73	20131220 LVN_TVACLAOA2012_09_23 LVN_TVACLAOA_IC_05 20131220 LVN_TVACLAOA2012_09_23 LVN_TVACLAOA_IC_06 20131220 LVN_TVACLAOA2012_09_23 LVN_TVACLAOA_IC_07 20131220 LVN_TVACLAOA2012_09_23 LVN_TVACLAOA_IC_08 20131220 LVN_TVACLAOA2012_09_23 LVN_TVACLAOA_IC_09 20131220 LVN_TVACLAOA2012_09_23 LVN_TVACLAOA_IC_10 20131220 LVN_TVACLAOA2012_09_23 LVN_TVACLAOA_IC_11 20131220 LVN_TVACLAOA2012_09_23 LVN_TVACLA…	358 159 122 239 88 33 51 1443 42 73 487	17 15 7 15 9 12 5 81 6 8 24	12 5 3 9 2 2 1 50 1 3 13	10 7 5 10 8 7 4 24 6 5 12	8 4 2 7 2 2 1 18 1 3 7	19.1 12.7 8.6 18.9 12.8 13.1 5.5 44.5 12.5 9.5 20.2	10 6 5 10 7 5 3 24 5 5 12	2796	1.04201	4	1.14503		X	0.91775	3	1.06384		X	1.31191	3	1.00604	X	X	0.95949	4	1.14503		X	1.08994	3	1.06403		X	0.76192	3	1.00591	X	X
Q9Y617	Phosphoserine aminotransferase	40.423	20131220 LVN_TVACLAOA2012_09_23 LVN_TVACLAOA_IC_04 20131220 LVN_TVACLAOA2012_09_23 LVN_TVACLAOA_IC_05 20131220 LVN_TVACLAOA2012_09_23 LVN_TVACLAOA_IC_07 20131220 LVN_TVACLAOA2012_09_23 LVN_TVACLAOA_IC_08 20131220 LVN_TVACLAOA2012_09_23 LVN_TVACLAOA_IC_09 20131220 LVN_TVACLAOA2012_09_23 LVN_TVACLAOA_IC_10 20131220 LVN_TVACLAOA2012_09_23 LVN_TVACLAOA_IC_11 20131220 LVN_TVACLAOA2012_09_23 LVN_TVACLA…	30 26 31 35 50 91 55 42 168 157 94 65 42 1056 84 71	4 4 8 11 7 8 6 6 19 23 15 2 7 66 11 5	1 1 2 1 2 3 2 2 9 8 5 1 1 40 4 4	3 4 5 7 4 5 4 5 11 14 9 2 5 16 9 4	1 1 1 1 1 2 2 1 5 6 4 1 1 13 3 3	8.9 10.3 12.4 19.5 10.3 13.5 10.3 12.7 31.1 38.4 21.6 7 14.1 45.4 24.3 10.3	3 4 5 7 4 5 4 5 11 14 9 2 5 16 9 4	1669	1.34631	2	1.17474		X	1.10158	2	1.19967		X	1.37158	2	1.02149	X	X	0.7429	2	1.17586		X	0.90777	2	1.20009		X	0.72889	2	1.02135	X	X
P02545	Prelamin-A/C	74.139	20131220 LVN_TVACLAOA2012_09_23 LVN_TVACLAOA_IC_03 20131220 LVN_TVACLAOA2012_09_23 LVN_TVACLAOA_IC_04 20131220 LVN_TVACLAOA2012_09_23 LVN_TVACLAOA_IC_05 20131220 LVN_TVACLAOA2012_09_23 LVN_TVACLAOA_IC_06 20131220 LVN_TVACLAOA2012_09_23 LVN_TVACLAOA_IC_07 20131220 LVN_TVACLAOA2012_09_23 LVN_TVACLAOA_IC_08 20131220 LVN_TVACLAOA2012_09_23 LVN_TVACLAOA_IC_11 20131220 LVN_TVACLAOA2012_09_23 LVN_TVACLA…	68 73 189 116 62 34 107 2712 1801 1348 1065 192 207 48 61 76 1642 248 38 108	2 11 24 25 17 15 19 135 102 59 50 21 16 5 6 3 95 32 4 3	1 2 7 4 2 2 5 93 69 39 32 10 6 1 4 3 59 13 1 2	2 9 16 17 11 11 15 41 33 19 20 12 10 3 6 2 35 15 3 2	1 2 5 3 2 2 5 35 28 14 11 7 3 1 4 2 21 9 1 2	3.2 14.5 25.9 26.2 19.7 16.7 22.6 56 40.1 31.5 34.5 19.7 17.3 5.3 9 2.1 45 23.3 5.3 2.1	2 9 16 17 11 11 14 41 33 19 20 12 10 3 6 2 34 14 3 2	9625	0.79629	24	1.35376			0.99808	26	1.21097			0.86748	24	1.14352	X	X	1.25564	24	1.3536			1.00194	26	1.21089			1.15289	24	1.14353	X	X
P07237	Protein disulfide-isomerase	57.116	20131220 LVN_TVACLAOA2012_09_23 LVN_TVACLAOA_IC_02 20131220 LVN_TVACLAOA2012_09_23 LVN_TVACLAOA_IC_03 20131220 LVN_TVACLAOA2012_09_23 LVN_TVACLAOA_IC_04 20131220 LVN_TVACLAOA2012_09_23 LVN_TVACLAOA_IC_05 20131220 LVN_TVACLAOA2012_09_23 LVN_TVACLAOA_IC_06 20131220 LVN_TVACLAOA2012_09_23 LVN_TVACLAOA_IC_07 20131220 LVN_TVACLAOA2012_09_23 LVN_TVACLAOA_IC_08 20131220 LVN_TVACLAOA2012_09_23 LVN_TVACLA…	117 96 330 565 544 421 683 246 153 151 208 1305 399 253 71 75 138 139 119 2647 71 90 61 90 33	4 19 32 40 46 36 47 19 22 19 23 76 34 19 7 4 7 12 7 183 9 16 1 6 3	2 6 16 26 30 21 31 8 11 6 6 52 16 13 3 3 2 4 3 105 3 3 1 6 2	3 12 15 16 17 16 18 12 10 12 12 29 15 11 4 4 4 6 6 32 6 6 1 2 1	2 4 8 10 11 8 13 5 6 3 4 25 8 6 3 3 1 2 3 27 2 3 1 2 1	5.7 21.1 30.1 29.5 32.9 28.1 36.4 21.9 19.7 19.9 22.4 60.4 25.6 21.9 7.7 7.9 7.7 10.6 13.4 52.8 11.4 11.8 2.4 4.7 1.6	3 12 15 16 17 16 18 12 10 11 12 29 15 11 4 4 4 6 6 32 6 6 1 2 1	8305	1.02455	7	1.09056		X	1.06572	7	1.08905		X	1.12414	5	1.04203	X	X	0.97599	7	1.09056		X	0.93823	7	1.08899		X	0.8898	5	1.04187	X	X
Q15084	Protein disulfide-isomerase A6	48.121	20131220 LVN_TVACLAOA2012_09_23 LVN_TVACLAOA_IC_05 20131220 LVN_TVACLAOA2012_09_23 LVN_TVACLAOA_IC_06 20131220 LVN_TVACLAOA2012_09_23 LVN_TVACLAOA_IC_07 20131220 LVN_TVACLAOA2012_09_23 LVN_TVACLAOA_IC_08 20131220 LVN_TVACLAOA2012_09_23 LVN_TVACLAOA_IC_09 20131220 LVN_TVACLAOA2012_09_23 LVN_TVACLAOA_IC_10 20131220 LVN_TVACLAOA2012_09_23 LVN_TVACLAOA_IC_11 20131220 LVN_TVACLAOA2012_09_23 LVN_TVACLA…	174 188 175 397 265 173 200 96 2864 218 386 33 314 166	11 11 14 19 18 11 4 4 118 12 20 6 16 9	6 6 7 12 6 5 4 1 81 8 12 1 10 6	5 5 7 6 7 7 3 4 17 7 7 3 5 4	3 4 5 4 3 4 3 1 15 5 5 1 4 3	13.4 15.9 18.6 15.5 16.6 16.6 9.5 11.6 40 20.5 19.3 8.4 14.1 12	5 5 7 6 7 7 3 4 17 7 7 3 5 4	5259	0.96405	7	1.09816		X	0.98162	7	1.0623		X	1.07834	6	1.02896	X	X	1.03721	7	1.09874		X	1.0187	7	1.0622		X	0.92747	6	1.02884	X	X
Q7L590	Protein MCM10 homolog	98.183	20131220 LVN_TVACLAOA2012_09_23 LVN_TVACLAOA_IC_22	25	4	1	2	1	2.3	2	25						11418.2	2	187.002		X	0.04209	2	1.05296	X	X						8.8e-05	2	187.002		X	23.7589	2	1.05296	X	X
P0C7P4	Putative cytochrome b-c1 complex subunit Rieske-like protein 1	30.815	20131220 LVN_TVACLAOA2012_09_23 LVN_TVACLAOA_IC_20 20131220 LVN_TVACLAOA2012_09_26 LVN_IC rerun_21 dilute 20131220 LVN_TVACLAOA2012_09_26 LVN_IC rerun_25	54 43 241	10 2 10	5 2 9	6 2 2	3 2 2	15.2 6 7.8	6 2 2	283	0.8913	2	1.08165		X	0.76673	2	1.14425		X	1.27651	2	1.02544	X	X	1.12158	2	1.08148		X	1.30339	2	1.14314		X	0.78354	2	1.02535	X	X
Q58FF6	Putative heat shock protein HSP 90-beta 4	58.264	20131220 LVN_TVACLAOA2012_09_23 LVN_TVACLAOA_IC_09 20131220 LVN_TVACLAOA2012_09_23 LVN_TVACLAOA_IC_10	371 1313	19 53	15 38	8 9	6 7	14.9 14.1	8 9	4415	1.06467	3	1.03841		X	1.03908	3	1.0253		X	1.15168	3	1.05167	X	X	0.93912	3	1.03856		X	0.96214	3	1.02534		X	0.86854	3	1.05135	X	X
Q99969	Retinoic acid receptor responder protein 2	18.618	20131220 LVN_TVACLAOA2012_09_25 LVN_TVACLAOA_EC45	282	23	12	5	4	31.3	5	282	1.29119	2	1.15057		X	1.66155	2	1.13879		X	0.87166	2	1.01361	X	X	0.77414	2	1.1501		X	0.60163	2	1.13851		X	1.14733	2	1.01327	X	X
Q07955	Serine/arginine-rich splicing factor 1	27.745	20131220 LVN_TVACLAOA2012_09_23 LVN_TVACLAOA_IC_18 20131220 LVN_TVACLAOA2012_09_23 LVN_TVACLAOA_IC_19 20131220 LVN_TVACLAOA2012_09_26 LVN_IC rerun_17 dilute	1025 59 55	72 8 7	51 1 2	12 5 4	10 1 2	47.2 19.8 11.7	11 5 4	1086	1.00676	2	1.0377		X	1.07432	2	1.03925		X	1.05106	2	1.00255	X	X	0.99322	2	1.03794		X	0.9311	2	1.03876		X	0.95148	2	1.00253	X	X
Q7KZF4	Staphylococcal nuclease domain-containing protein 1	101.997	20131220 LVN_TVACLAOA2012_09_23 LVN_TVACLAOA_IC_03 20131220 LVN_TVACLAOA2012_09_23 LVN_TVACLAOA_IC_04 20131220 LVN_TVACLAOA2012_09_23 LVN_TVACLAOA_IC_05 20131220 LVN_TVACLAOA2012_09_23 LVN_TVACLAOA_IC_06 20131220 LVN_TVACLAOA2012_09_23 LVN_TVACLAOA_IC_07 20131220 LVN_TVACLAOA2012_09_23 LVN_TVACLAOA_IC_08 20131220 LVN_TVACLAOA2012_09_23 LVN_TVACLAOA_IC_09 20131220 LVN_TVACLAOA2012_09_23 LVN_TVACLA…	48 151 218 120 85 2027 1478 160 42 235 55 63	7 19 29 13 20 162 108 15 11 22 12 5	1 11 10 6 4 94 66 4 1 15 2 3	6 13 14 11 14 40 34 12 8 10 8 4	1 8 7 5 4 28 25 3 1 8 2 3	6.9 15.4 16.5 11.9 15.5 47.1 42.3 15.4 10.4 11.5 9.2 5.5	6 13 14 11 14 40 34 12 8 10 8 4	4356	1.10044	2	1.03151		X	0.9624	2	1.00826		X	1.27889	2	1.0226	X	X	0.90875	2	1.03239		X	1.03941	2	1.00823		X	0.78216	2	1.02255	X	X
P50225	Sulfotransferase 1A1	34.165	20131220 LVN_TVACLAOA2012_09_23 LVN_TVACLAOA_IC_06 20131220 LVN_TVACLAOA2012_09_23 LVN_TVACLAOA_IC_07 20131220 LVN_TVACLAOA2012_09_23 LVN_TVACLAOA_IC_09 20131220 LVN_TVACLAOA2012_09_23 LVN_TVACLAOA_IC_11 20131220 LVN_TVACLAOA2012_09_23 LVN_TVACLAOA_IC_12 20131220 LVN_TVACLAOA2012_09_23 LVN_TVACLAOA_IC_18 20131220 LVN_TVACLAOA2012_09_23 LVN_TVACLAOA_IC_19 20131220 LVN_TVACLAOA2012_09_23 LVN_TVACLA…	51 63 69 54 47 792 68 27	7 9 6 7 2 74 12 5	2 2 2 2 1 47 3 1	3 5 4 3 2 12 5 2	1 1 1 2 1 10 1 1	8.1 13.9 12.5 8.5 5.8 38.6 17.3 5.8	3 5 4 3 2 12 5 2	1171	1.29814	5	1.26014		X	0.98607	6	1.09679		X	1.43481	5	1.18635	X	X	0.77016	5	1.25968		X	1.0142	6	1.09702		X	0.6967	5	1.18721	X	X
P68366	Tubulin alpha-4A chain	49.924	20131220 LVN_TVACLAOA2012_09_23 LVN_TVACLAOA_IC_14 20131220 LVN_TVACLAOA2012_09_26 LVN_IC rerun_13 dilute	2091 1150	128 89	81 62	19 17	15 15	42.4 41.3	19 17	5213	1.0598	11	1.18313		X	1.04607	9	1.08582		X	1.1607	9	1.18339	X	X	0.94374	11	1.18342		X	0.95593	9	1.08597		X	0.86168	9	1.18356	X	X
P15374	Ubiquitin carboxyl-terminal hydrolase isozyme L3	26.183	20131220 LVN_TVACLAOA2012_09_23 LVN_TVACLAOA_IC_18 20131220 LVN_TVACLAOA2012_09_23 LVN_TVACLAOA_IC_19	96 978	7 43	4 29	4 11	3 8	25.7 50.9	4 11	1044	1.03326	2	1.04991		X	0.90893	2	1.03798		X	1.27474	2	1.00347	X	X	0.96833	2	1.05001		X	1.10036	2	1.03779		X	0.78461	2	1.00399	X	X
P22314	Ubiquitin-like modifier-activating enzyme 1	117.849	20131220 LVN_TVACLAOA2012_09_23 LVN_TVACLAOA_IC_04 20131220 LVN_TVACLAOA2012_09_23 LVN_TVACLAOA_IC_05 20131220 LVN_TVACLAOA2012_09_23 LVN_TVACLAOA_IC_06 20131220 LVN_TVACLAOA2012_09_23 LVN_TVACLAOA_IC_07 20131220 LVN_TVACLAOA2012_09_23 LVN_TVACLAOA_IC_08 20131220 LVN_TVACLAOA2012_09_23 LVN_TVACLAOA_IC_09 20131220 LVN_TVACLAOA2012_09_23 LVN_TVACLAOA_IC_10 20131220 LVN_TVACLAOA2012_09_23 LVN_TVACLA…	65 83 52 52 2400 290 186 122	5 9 11 20 108 26 22 13	1 4 2 5 83 16 11 5	4 6 7 11 27 12 13 10	1 3 2 4 24 10 8 4	3.5 6.3 7.3 11.2 31.8 15.6 16.4 10.4	4 6 7 11 27 12 13 10	3053	1.07921	6	1.09768		X	1.00986	6	1.06613		X	1.19928	6	1.10072	X	X	0.9265	6	1.09775		X	0.99014	6	1.06635		X	0.83397	6	1.10068	X	X
Q9BV57	1,2-dihydroxy-3-keto-5-methylthiopentene dioxygenase	21.498	20131220 LVN_TVACLAOA2012_09_23 LVN_TVACLAOA_IC_22	44	9	2	5	2	23.5	5	44
Q04446	1,4-alpha-glucan-branching enzyme	80.474	20131220 LVN_TVACLAOA2012_09_23 LVN_TVACLAOA_IC_05 20131220 LVN_TVACLAOA2012_09_23 LVN_TVACLAOA_IC_06 20131220 LVN_TVACLAOA2012_09_23 LVN_TVACLAOA_IC_09 20131220 LVN_TVACLAOA2012_09_23 LVN_TVACLAOA_IC_11 20131220 LVN_TVACLAOA2012_09_23 LVN_TVACLAOA_IC_12	71 88 33 223 369	6 4 6 35 43	3 2 1 14 18	5 3 4 17 20	2 1 1 10 11	7.4 5.4 6.3 21.8 27.2	5 3 4 17 20	673
Q9NUQ2	1-acyl-sn-glycerol-3-phosphate acyltransferase epsilon	42.072	20131220 LVN_TVACLAOA2012_09_26 LVN_IC rerun_17 dilute	72	2	1	2	1	5.5	2	72
Q96QU6	1-aminocyclopropane-1-carboxylate synthase-like protein 1	57.324	20131220 LVN_TVACLAOA2012_09_23 LVN_TVACLAOA_IC_10 20131220 LVN_TVACLAOA2012_09_23 LVN_TVACLAOA_IC_11	23 31	1 1	1 1	1 1	1 1	1.6 1.6	1 1	28
Q9NQ66	1-phosphatidylinositol 4,5-bisphosphate phosphodiesterase beta-1	138.567	20131220 LVN_TVACLAOA2012_09_23 LVN_TVACLAOA_IC_12	34	4	1	2	1	1.4	2	34
Q4KWH8	1-phosphatidylinositol 4,5-bisphosphate phosphodiesterase eta-1	189.223	20131220 LVN_TVACLAOA2012_09_23 LVN_TVACLAOA_IC_02 20131220 LVN_TVACLAOA2012_09_23 LVN_TVACLAOA_IC_09	47 40	3 7	2 2	2 2	1 1	0.9 0.9	2 2	57
P19174	1-phosphatidylinositol 4,5-bisphosphate phosphodiesterase gamma-1	148.532	20131220 LVN_TVACLAOA2012_09_23 LVN_TVACLAOA_IC_07	36	16	3	13	3	9.4	13	36
P61604	10 kDa heat shock protein, mitochondrial	10.932	20131220 LVN_TVACLAOA2012_09_23 LVN_TVACLAOA_IC_06 20131220 LVN_TVACLAOA2012_09_23 LVN_TVACLAOA_IC_08 20131220 LVN_TVACLAOA2012_09_23 LVN_TVACLAOA_IC_09 20131220 LVN_TVACLAOA2012_09_23 LVN_TVACLAOA_IC_10 20131220 LVN_TVACLAOA2012_09_23 LVN_TVACLAOA_IC_11 20131220 LVN_TVACLAOA2012_09_23 LVN_TVACLAOA_IC_15 20131220 LVN_TVACLAOA2012_09_23 LVN_TVACLAOA_IC_18 20131220 LVN_TVACLAOA2012_09_23 LVN_TVACLA…	30 35 50 63 59 77 105 83 73 110 28 39 235 42 34 921 2260 89	2 1 1 1 2 1 7 6 2 3 6 3 20 2 3 83 123 2	1 1 1 1 1 1 3 1 1 2 1 3 14 1 1 50 100 1	2 1 1 1 2 1 4 3 2 2 3 1 6 2 1 10 11 2	1 1 1 1 1 1 2 1 1 1 1 1 4 1 1 10 10 1	20.6 13.7 13.7 13.7 20.6 13.7 40.2 31.4 23.5 21.6 24.5 9.8 43.1 26.5 7.8 69.6 73.5 20.6	2 1 1 1 2 1 4 3 2 2 3 1 6 2 1 10 11 2	3850	1.07613	3	1.09605		X	1.40491	3	1.28988		X	0.85983	3	1.17815			0.9293	3	1.09621		X	0.71182	3	1.29005		X	1.16282	3	1.17813
Q15029	116 kDa U5 small nuclear ribonucleoprotein component	109.436	20131220 LVN_TVACLAOA2012_09_23 LVN_TVACLAOA_IC_04 20131220 LVN_TVACLAOA2012_09_23 LVN_TVACLAOA_IC_05 20131220 LVN_TVACLAOA2012_09_23 LVN_TVACLAOA_IC_06 20131220 LVN_TVACLAOA2012_09_23 LVN_TVACLAOA_IC_07 20131220 LVN_TVACLAOA2012_09_23 LVN_TVACLAOA_IC_08 20131220 LVN_TVACLAOA2012_09_23 LVN_TVACLAOA_IC_09 20131220 LVN_TVACLAOA2012_09_23 LVN_TVACLAOA_IC_10 20131220 LVN_TVACLAOA2012_09_23 LVN_TVACLA…	54 48 27 36 1019 122 36 42	8 7 8 9 84 14 4 2	3 3 1 2 48 6 1 1	5 4 7 6 30 9 3 2	2 3 1 2 19 4 1 1	5 4.1 6.7 6.1 36.1 9.6 3.3 2.4	5 4 6 5 30 9 2 1	1188
Q9NRX4	14 kDa phosphohistidine phosphatase	13.833	20131220 LVN_TVACLAOA2012_09_26 LVN_IC rerun_24	102	4	2	2	1	18.4	2	102
P31946	14-3-3 protein beta/alpha	28.082	20131220 LVN_TVACLAOA2012_09_23 LVN_TVACLAOA_IC_08 20131220 LVN_TVACLAOA2012_09_23 LVN_TVACLAOA_IC_09 20131220 LVN_TVACLAOA2012_09_23 LVN_TVACLAOA_IC_18 20131220 LVN_TVACLAOA2012_09_23 LVN_TVACLAOA_IC_19 20131220 LVN_TVACLAOA2012_09_23 LVN_TVACLAOA_IC_22 20131220 LVN_TVACLAOA2012_09_23 LVN_TVACLAOA_IC_23 20131220 LVN_TVACLAOA2012_09_25 LVN_TVACLAOA_EC41 20131220 LVN_TVACLAOA2012_09_26 LVN_IC reru…	38 41 2064 442 47 92 349 41 70 94 142	2 2 120 28 4 11 26 4 3 3 15	1 1 85 22 1 3 23 1 1 3 10	2 1 16 10 3 7 7 3 3 2 4	1 1 14 9 1 2 6 1 1 2 4	8.5 4.5 63.4 49.6 11.4 30.9 27.2 11.4 11.4 9.3 15.9	1 1 16 10 1 7 7 1 1 2 4	3140	1.09835	10	1.31877		X	1.02343	9	1.0948		X	1.12055	10	1.38969		X	0.91005	10	1.31886		X	0.97712	9	1.09511		X	0.89269	10	1.38976		X
P62258	14-3-3 protein epsilon	29.174	20131220 LVN_TVACLAOA2012_09_23 LVN_TVACLAOA_IC_18 20131220 LVN_TVACLAOA2012_09_23 LVN_TVACLAOA_IC_22 20131220 LVN_TVACLAOA2012_09_25 LVN_TVACLAOA_EC40 20131220 LVN_TVACLAOA2012_09_25 LVN_TVACLAOA_EC41 20131220 LVN_TVACLAOA2012_09_26 LVN_IC rerun_17 dilute 20131220 LVN_TVACLAOA2012_09_26 LVN_IC rerun_21 dilute	2343 29 150 250 256 42	137 5 12 24 16 2	94 3 6 16 10 1	21 3 6 7 8 2	20 2 3 5 4 1	72.9 12.5 21.6 23.1 32.9 7.5	21 2 6 7 7 2	3026	1.06436	6	1.25885		X	1.17358	6	1.36417		X	1.01624	6	1.32559		X	0.93963	6	1.25886		X	0.85217	6	1.36435		X	0.98412	6	1.32579		X
Q04917	14-3-3 protein eta	28.219	20131220 LVN_TVACLAOA2012_09_23 LVN_TVACLAOA_IC_18 20131220 LVN_TVACLAOA2012_09_23 LVN_TVACLAOA_IC_19 20131220 LVN_TVACLAOA2012_09_23 LVN_TVACLAOA_IC_23 20131220 LVN_TVACLAOA2012_09_25 LVN_TVACLAOA_EC41	1292 138 42 122	93 16 3 18	64 6 2 14	16 7 2 5	12 4 2 5	61.4 26.8 7.3 17.1	16 7 2 5	1548	1.03312	5	1.23842		X	0.95446	4	1.12309		X	1.03856	5	1.40966		X	0.96784	5	1.23842		X	1.04771	4	1.12309		X	0.96295	5	1.41005		X
P61981	14-3-3 protein gamma	28.303	20131220 LVN_TVACLAOA2012_09_23 LVN_TVACLAOA_IC_18 20131220 LVN_TVACLAOA2012_09_23 LVN_TVACLAOA_IC_19 20131220 LVN_TVACLAOA2012_09_23 LVN_TVACLAOA_IC_20 20131220 LVN_TVACLAOA2012_09_23 LVN_TVACLAOA_IC_23 20131220 LVN_TVACLAOA2012_09_25 LVN_TVACLAOA_EC41 20131220 LVN_TVACLAOA2012_09_26 LVN_IC rerun_21 dilute	1909 337 30 82 442 33	124 24 11 11 30 1	89 16 1 3 25 1	18 7 4 4 7 1	16 5 1 2 7 1	68 28.3 14.6 15 26.7 4	18 7 2 4 7 1	2766	0.95364	9	1.24659		X	1.16131	8	1.40981		X	0.92518	8	1.30788		X	1.04859	9	1.24646		X	0.86108	8	1.40976		X	1.08115	8	1.3079		X
P31947	14-3-3 protein sigma	27.774	20131220 LVN_TVACLAOA2012_09_23 LVN_TVACLAOA_IC_12 20131220 LVN_TVACLAOA2012_09_23 LVN_TVACLAOA_IC_18 20131220 LVN_TVACLAOA2012_09_23 LVN_TVACLAOA_IC_19 20131220 LVN_TVACLAOA2012_09_23 LVN_TVACLAOA_IC_23 20131220 LVN_TVACLAOA2012_09_25 LVN_TVACLAOA_EC41	36 1688 179 49 132	4 111 15 8 15	1 77 10 2 12	3 16 7 5 5	1 13 6 2 4	11.7 61.7 31 19.8 18.5	3 16 7 5 5	1998	0.92862	6	1.29667		X	0.99622	5	1.07462		X	0.9237	6	1.32239		X	1.07673	6	1.29661		X	1.0037	5	1.07485		X	1.08303	6	1.32255		X
P27348	14-3-3 protein theta	27.764	20131220 LVN_TVACLAOA2012_09_23 LVN_TVACLAOA_IC_18 20131220 LVN_TVACLAOA2012_09_23 LVN_TVACLAOA_IC_19	2111 431	113 18	77 13	20 8	16 6	72.2 35.5	20 8	2634	1.01351	8	1.21105		X	1.03496	7	1.0919		X	1.00502	8	1.28441		X	0.98682	8	1.21124		X	0.96616	7	1.09218		X	0.99526	8	1.28445		X
P63104	14-3-3 protein zeta/delta	27.745	20131220 LVN_TVACLAOA2012_09_23 LVN_TVACLAOA_IC_08 20131220 LVN_TVACLAOA2012_09_23 LVN_TVACLAOA_IC_15 20131220 LVN_TVACLAOA2012_09_23 LVN_TVACLAOA_IC_18 20131220 LVN_TVACLAOA2012_09_23 LVN_TVACLAOA_IC_19 20131220 LVN_TVACLAOA2012_09_23 LVN_TVACLAOA_IC_23 20131220 LVN_TVACLAOA2012_09_25 LVN_TVACLAOA_EC41 20131220 LVN_TVACLAOA2012_09_26 LVN_IC rerun_17 dilute	30 46 2379 494 57 590 93	6 4 126 22 16 32 5	1 1 85 16 2 25 2	5 3 19 9 5 8 5	1 1 16 8 2 7 2	18 11.8 64.5 33.5 15.5 32.2 18.8	4 1 19 9 5 8 4	3557	0.94125	9	1.29279		X	1.16333	9	1.35189			0.90526	9	1.31411		X	1.06241	9	1.29285		X	0.85956	9	1.35194			1.10463	9	1.3142		X
O60613	15 kDa selenoprotein	17.79	20131220 LVN_TVACLAOA2012_09_23 LVN_TVACLAOA_IC_23	37	1	1	1	1	7.4	1	37
P09543	2',3'-cyclic-nucleotide 3'-phosphodiesterase	47.579	20131220 LVN_TVACLAOA2012_09_23 LVN_TVACLAOA_IC_15	465	49	25	21	12	42.3	21	464
Q6L8Q7	2',5'-phosphodiesterase 12	67.352	20131220 LVN_TVACLAOA2012_09_23 LVN_TVACLAOA_IC_12	136	11	6	6	4	10.5	6	136
Q16698	2,4-dienoyl-CoA reductase, mitochondrial	36.068	20131220 LVN_TVACLAOA2012_09_23 LVN_TVACLAOA_IC_09 20131220 LVN_TVACLAOA2012_09_23 LVN_TVACLAOA_IC_18 20131220 LVN_TVACLAOA2012_09_23 LVN_TVACLAOA_IC_19 20131220 LVN_TVACLAOA2012_09_23 LVN_TVACLAOA_IC_20	38 870 88 35	3 55 7 10	1 34 2 1	2 11 5 5	1 9 2 1	8.1 40.6 14.9 12.5	2 11 5 5	944
Q5HYK3	2-methoxy-6-polyprenyl-1,4-benzoquinol methylase, mitochondrial	37.14	20131220 LVN_TVACLAOA2012_09_23 LVN_TVACLAOA_IC_18	58	5	2	4	2	11.9	4	58
Q8N543	2-oxoglutarate and iron-dependent oxygenase domain-containing protein 1	63.246	20131220 LVN_TVACLAOA2012_09_23 LVN_TVACLAOA_IC_11	149	19	8	10	5	18.1	10	149
Q02218	2-oxoglutarate dehydrogenase, mitochondrial	115.935	20131220 LVN_TVACLAOA2012_09_23 LVN_TVACLAOA_IC_08 20131220 LVN_TVACLAOA2012_09_23 LVN_TVACLAOA_IC_09	53 381	3 52	1 25	3 23	1 13	3.1 24.6	3 23	403
P62333	26S protease regulatory subunit 10B	44.173	20131220 LVN_TVACLAOA2012_09_23 LVN_TVACLAOA_IC_15 20131220 LVN_TVACLAOA2012_09_23 LVN_TVACLAOA_IC_18 20131220 LVN_TVACLAOA2012_09_26 LVN_IC rerun_16 dilute	137 42 306	20 5 24	6 1 13	9 2 12	3 1 6	26.5 6.2 32.9	9 2 12	422
P62191	26S protease regulatory subunit 4	49.185	20131220 LVN_TVACLAOA2012_09_23 LVN_TVACLAOA_IC_06 20131220 LVN_TVACLAOA2012_09_23 LVN_TVACLAOA_IC_19 20131220 LVN_TVACLAOA2012_09_26 LVN_IC rerun_13 dilute	42 46 435	5 9 31	1 1 14	5 4 12	1 1 6	11.4 11.4 26.6	4 4 11	514
P17980	26S protease regulatory subunit 6A	49.204	20131220 LVN_TVACLAOA2012_09_23 LVN_TVACLAOA_IC_08 20131220 LVN_TVACLAOA2012_09_23 LVN_TVACLAOA_IC_14 20131220 LVN_TVACLAOA2012_09_23 LVN_TVACLAOA_IC_15	29 959 173	8 58 9	1 35 5	5 22 6	1 13 3	10.3 60.1 15.3	5 22 6	1104
P43686	26S protease regulatory subunit 6B	47.366	20131220 LVN_TVACLAOA2012_09_23 LVN_TVACLAOA_IC_14 20131220 LVN_TVACLAOA2012_09_26 LVN_IC rerun_24	205 51	42 2	15 1	16 2	7 1	44 3.8	15 2	224
P35998	26S protease regulatory subunit 7	48.634	20131220 LVN_TVACLAOA2012_09_23 LVN_TVACLAOA_IC_05 20131220 LVN_TVACLAOA2012_09_23 LVN_TVACLAOA_IC_08 20131220 LVN_TVACLAOA2012_09_23 LVN_TVACLAOA_IC_14 20131220 LVN_TVACLAOA2012_09_23 LVN_TVACLAOA_IC_15 20131220 LVN_TVACLAOA2012_09_23 LVN_TVACLAOA_IC_18 20131220 LVN_TVACLAOA2012_09_23 LVN_TVACLAOA_IC_19	28 34 170 776 47 31	4 4 30 56 6 3	1 2 11 31 1 1	4 4 18 23 4 3	1 2 7 13 1 1	8.8 9.7 35.6 51 8.8 9.2	4 4 18 23 4 3	941
P62195	26S protease regulatory subunit 8	45.626	20131220 LVN_TVACLAOA2012_09_23 LVN_TVACLAOA_IC_15	1105	71	36	20	15	56.2	19	1210
Q99460	26S proteasome non-ATPase regulatory subunit 1	105.836	20131220 LVN_TVACLAOA2012_09_23 LVN_TVACLAOA_IC_03 20131220 LVN_TVACLAOA2012_09_23 LVN_TVACLAOA_IC_05 20131220 LVN_TVACLAOA2012_09_23 LVN_TVACLAOA_IC_06 20131220 LVN_TVACLAOA2012_09_23 LVN_TVACLAOA_IC_07 20131220 LVN_TVACLAOA2012_09_23 LVN_TVACLAOA_IC_08 20131220 LVN_TVACLAOA2012_09_23 LVN_TVACLAOA_IC_09 20131220 LVN_TVACLAOA2012_09_23 LVN_TVACLAOA_IC_10 20131220 LVN_TVACLAOA2012_09_23 LVN_TVACLA…	51 51 48 50 391 722 54 38	3 6 5 4 46 56 5 2	2 2 1 1 21 39 2 1	2 4 5 3 20 22 4 2	2 1 1 1 10 16 2 1	2 5.1 7.9 3.4 26.5 31.5 5.5 2.5	2 4 5 3 20 22 4 2	1200
O75832	26S proteasome non-ATPase regulatory subunit 10	24.428	20131220 LVN_TVACLAOA2012_09_23 LVN_TVACLAOA_IC_20	39	2	1	2	1	6.2	2	39
O00231	26S proteasome non-ATPase regulatory subunit 11	47.464	20131220 LVN_TVACLAOA2012_09_23 LVN_TVACLAOA_IC_15	1128	61	38	19	13	47.2	19	1127
O00232	26S proteasome non-ATPase regulatory subunit 12	52.904	20131220 LVN_TVACLAOA2012_09_23 LVN_TVACLAOA_IC_11 20131220 LVN_TVACLAOA2012_09_23 LVN_TVACLAOA_IC_14 20131220 LVN_TVACLAOA2012_09_23 LVN_TVACLAOA_IC_15	35 455 48	9 48 6	1 25 2	4 17 4	1 13 2	6.6 37.3 6.8	4 17 4	481
Q9UNM6	26S proteasome non-ATPase regulatory subunit 13	42.945	20131220 LVN_TVACLAOA2012_09_23 LVN_TVACLAOA_IC_15 20131220 LVN_TVACLAOA2012_09_26 LVN_IC rerun_16 dilute	49 251	4 17	2 9	3 11	1 7	6.9 31.6	3 11	270
O00487	26S proteasome non-ATPase regulatory subunit 14	34.577	20131220 LVN_TVACLAOA2012_09_23 LVN_TVACLAOA_IC_09 20131220 LVN_TVACLAOA2012_09_23 LVN_TVACLAOA_IC_18 20131220 LVN_TVACLAOA2012_09_26 LVN_IC rerun_17 dilute	37 141 142	1 15 9	1 6 6	1 7 4	1 4 3	4.2 19 13.5	1 7 4	265
Q13200	26S proteasome non-ATPase regulatory subunit 2	100.2	20131220 LVN_TVACLAOA2012_09_23 LVN_TVACLAOA_IC_04 20131220 LVN_TVACLAOA2012_09_23 LVN_TVACLAOA_IC_05 20131220 LVN_TVACLAOA2012_09_23 LVN_TVACLAOA_IC_06 20131220 LVN_TVACLAOA2012_09_23 LVN_TVACLAOA_IC_07 20131220 LVN_TVACLAOA2012_09_23 LVN_TVACLAOA_IC_08 20131220 LVN_TVACLAOA2012_09_23 LVN_TVACLAOA_IC_09 20131220 LVN_TVACLAOA2012_09_23 LVN_TVACLAOA_IC_10 20131220 LVN_TVACLAOA2012_09_23 LVN_TVACLA…	48 40 63 97 94 1284 231 75 47 59	3 5 7 5 9 84 17 3 4 3	1 3 5 3 4 49 7 2 3 1	3 4 3 4 6 31 11 2 3 3	1 3 3 2 2 20 4 2 3 1	3.7 4.6 4 4.3 6.7 36.3 11.6 2.3 4 3.5	3 4 3 4 6 30 11 2 3 3	1765	1.03753	2	1.01676		X	1.02531	2	1.10559		X	1.13005	2	1.09138		X	0.9634	2	1.01683		X	0.97523	2	1.10588		X	0.88504	2	1.09157		X
O43242	26S proteasome non-ATPase regulatory subunit 3	60.978	20131220 LVN_TVACLAOA2012_09_23 LVN_TVACLAOA_IC_04 20131220 LVN_TVACLAOA2012_09_23 LVN_TVACLAOA_IC_05 20131220 LVN_TVACLAOA2012_09_23 LVN_TVACLAOA_IC_09 20131220 LVN_TVACLAOA2012_09_26 LVN_IC rerun_13 dilute	35 49 53 435	2 1 2 49	1 1 1 25	2 1 2 17	1 1 1 12	3.7 1.7 3.6 33.1	2 1 2 17	488
P55036	26S proteasome non-ATPase regulatory subunit 4	40.737	20131220 LVN_TVACLAOA2012_09_23 LVN_TVACLAOA_IC_14 20131220 LVN_TVACLAOA2012_09_26 LVN_IC rerun_13 dilute	45 365	6 22	1 14	5 7	1 5	17 25.2	3 6	381
Q16401	26S proteasome non-ATPase regulatory subunit 5	56.196	20131220 LVN_TVACLAOA2012_09_23 LVN_TVACLAOA_IC_14	133	14	6	9	4	19.6	9	133
Q15008	26S proteasome non-ATPase regulatory subunit 6	45.531	20131220 LVN_TVACLAOA2012_09_23 LVN_TVACLAOA_IC_15 20131220 LVN_TVACLAOA2012_09_26 LVN_IC rerun_16 dilute	183 118	15 11	7 3	7 7	5 2	20.6 16.5	7 7	271
P51665	26S proteasome non-ATPase regulatory subunit 7	37.025	20131220 LVN_TVACLAOA2012_09_26 LVN_IC rerun_16 dilute	32	8	2	4	2	10.2	4	32
P48556	26S proteasome non-ATPase regulatory subunit 8	39.612	20131220 LVN_TVACLAOA2012_09_23 LVN_TVACLAOA_IC_18	161	27	13	10	8	24.6	10	160
O00233	26S proteasome non-ATPase regulatory subunit 9	24.682	20131220 LVN_TVACLAOA2012_09_23 LVN_TVACLAOA_IC_18	146	14	9	5	4	24.7	5	146
Q13442	28 kDa heat- and acid-stable phosphoprotein	20.63	20131220 LVN_TVACLAOA2012_09_23 LVN_TVACLAOA_IC_19 20131220 LVN_TVACLAOA2012_09_23 LVN_TVACLAOA_IC_23 20131220 LVN_TVACLAOA2012_09_26 LVN_IC rerun_24	159 45 108	8 2 3	5 1 3	5 1 1	4 1 1	26.5 5.5 5.5	5 1 1	258
P82664	28S ribosomal protein S10, mitochondrial	22.999	20131220 LVN_TVACLAOA2012_09_23 LVN_TVACLAOA_IC_22	34	11	1	3	1	12.4	3	34
P82912	28S ribosomal protein S11, mitochondrial	20.616	20131220 LVN_TVACLAOA2012_09_23 LVN_TVACLAOA_IC_22	65	3	3	2	2	8.8	2	65
O15235	28S ribosomal protein S12, mitochondrial	15.173	20131220 LVN_TVACLAOA2012_09_26 LVN_IC rerun_24	47	2	1	2	1	12.3	2	47
P82914	28S ribosomal protein S15, mitochondrial	29.842	20131220 LVN_TVACLAOA2012_09_23 LVN_TVACLAOA_IC_19 20131220 LVN_TVACLAOA2012_09_23 LVN_TVACLAOA_IC_20	43 75	5 7	1 3	4 6	1 2	12.8 21.4	4 6	88
Q9Y3D3	28S ribosomal protein S16, mitochondrial	15.345	20131220 LVN_TVACLAOA2012_09_23 LVN_TVACLAOA_IC_23	103	7	3	2	2	15.3	2	103
Q9Y2R5	28S ribosomal protein S17, mitochondrial	14.502	20131220 LVN_TVACLAOA2012_09_23 LVN_TVACLAOA_IC_22	67	1	1	1	1	8.5	1	67
Q9NVS2	28S ribosomal protein S18a, mitochondrial	22.184	20131220 LVN_TVACLAOA2012_09_23 LVN_TVACLAOA_IC_22	63	6	3	3	1	14.3	3	66
Q9Y676	28S ribosomal protein S18b, mitochondrial	29.396	20131220 LVN_TVACLAOA2012_09_23 LVN_TVACLAOA_IC_18	224	17	10	6	4	27.5	6	224
Q9Y399	28S ribosomal protein S2, mitochondrial	33.249	20131220 LVN_TVACLAOA2012_09_23 LVN_TVACLAOA_IC_18	142	21	9	7	6	25.3	7	142
P82650	28S ribosomal protein S22, mitochondrial	41.28	20131220 LVN_TVACLAOA2012_09_26 LVN_IC rerun_16 dilute	141	11	6	8	4	25.8	8	141
Q9Y3D9	28S ribosomal protein S23, mitochondrial	21.771	20131220 LVN_TVACLAOA2012_09_23 LVN_TVACLAOA_IC_20	49	9	3	6	2	33.2	6	49
Q96EL2	28S ribosomal protein S24, mitochondrial	19.015	20131220 LVN_TVACLAOA2012_09_23 LVN_TVACLAOA_IC_23	56	5	3	2	1	10.2	2	56
P82663	28S ribosomal protein S25, mitochondrial	20.116	20131220 LVN_TVACLAOA2012_09_23 LVN_TVACLAOA_IC_22	89	10	3	5	3	34.7	5	89
Q9BYN8	28S ribosomal protein S26, mitochondrial	24.212	20131220 LVN_TVACLAOA2012_09_26 LVN_IC rerun_21 dilute	37	5	2	2	1	7.3	2	37
Q92552	28S ribosomal protein S27, mitochondrial	47.611	20131220 LVN_TVACLAOA2012_09_23 LVN_TVACLAOA_IC_15 20131220 LVN_TVACLAOA2012_09_26 LVN_IC rerun_16 dilute	106 55	13 8	6 2	9 7	3 2	18.8 14.5	9 7	132
Q9Y2Q9	28S ribosomal protein S28, mitochondrial	20.843	20131220 LVN_TVACLAOA2012_09_23 LVN_TVACLAOA_IC_22	178	19	10	5	5	25.1	5	178
P51398	28S ribosomal protein S29, mitochondrial	45.566	20131220 LVN_TVACLAOA2012_09_26 LVN_IC rerun_16 dilute	208	18	7	9	4	20.6	9	208
Q9NP92	28S ribosomal protein S30, mitochondrial	50.365	20131220 LVN_TVACLAOA2012_09_23 LVN_TVACLAOA_IC_14	32	5	2	2	1	5.5	2	32
Q9Y291	28S ribosomal protein S33, mitochondrial	12.629	20131220 LVN_TVACLAOA2012_09_26 LVN_IC rerun_24	34	3	1	2	1	15.1	2	34
P82930	28S ribosomal protein S34, mitochondrial	25.65	20131220 LVN_TVACLAOA2012_09_23 LVN_TVACLAOA_IC_19 20131220 LVN_TVACLAOA2012_09_23 LVN_TVACLAOA_IC_20	33 29	2 12	2 2	1 5	1 2	3.2 14.7	1 5	35
P82673	28S ribosomal protein S35, mitochondrial	36.844	20131220 LVN_TVACLAOA2012_09_26 LVN_IC rerun_16 dilute	41	7	3	4	2	15.5	4	41
P82932	28S ribosomal protein S6, mitochondrial	14.227	20131220 LVN_TVACLAOA2012_09_26 LVN_IC rerun_24	79	9	5	4	2	24	4	79
Q9Y2R9	28S ribosomal protein S7, mitochondrial	28.134	20131220 LVN_TVACLAOA2012_09_23 LVN_TVACLAOA_IC_19 20131220 LVN_TVACLAOA2012_09_23 LVN_TVACLAOA_IC_20 20131220 LVN_TVACLAOA2012_09_23 LVN_TVACLAOA_IC_22	261 54 39	27 3 3	10 1 1	9 3 3	5 1 1	38.8 12.4 12.8	9 3 3	293
P82933	28S ribosomal protein S9, mitochondrial	45.835	20131220 LVN_TVACLAOA2012_09_26 LVN_IC rerun_16 dilute	187	14	8	8	4	21.2	8	188
O95861	3'(2'),5'-bisphosphate nucleotidase 1	33.392	20131220 LVN_TVACLAOA2012_09_25 LVN_TVACLAOA_EC39 20131220 LVN_TVACLAOA2012_09_26 LVN_IC rerun_16 dilute	40 166	1 13	1 8	1 8	1 5	2.6 28.6	1 8	175
Q8IV48	3'-5' exoribonuclease 1	40.064	20131220 LVN_TVACLAOA2012_09_23 LVN_TVACLAOA_IC_14	50	3	1	3	1	8.9	3	50
Q15125	3-beta-hydroxysteroid-Delta(8),Delta(7)-isomerase	26.353	20131220 LVN_TVACLAOA2012_09_23 LVN_TVACLAOA_IC_05 20131220 LVN_TVACLAOA2012_09_23 LVN_TVACLAOA_IC_07 20131220 LVN_TVACLAOA2012_09_23 LVN_TVACLAOA_IC_08 20131220 LVN_TVACLAOA2012_09_23 LVN_TVACLAOA_IC_11 20131220 LVN_TVACLAOA2012_09_23 LVN_TVACLAOA_IC_12 20131220 LVN_TVACLAOA2012_09_23 LVN_TVACLAOA_IC_20 20131220 LVN_TVACLAOA2012_09_23 LVN_TVACLAOA_IC_22 20131220 LVN_TVACLAOA2012_09_23 LVN_TVACLA…	56 39 44 40 48 50 46 66	2 1 2 2 1 1 1 2	2 1 2 1 1 1 1 2	1 1 1 2 1 1 1 1	1 1 1 1 1 1 1 1	5.2 5.2 5.2 8.7 5.2 5.2 5.2 5.2	1 1 1 2 1 1 1 1	211
P46952	3-hydroxyanthranilate 3,4-dioxygenase	32.556	20131220 LVN_TVACLAOA2012_09_23 LVN_TVACLAOA_IC_18	200	12	4	6	2	24.1	6	200
Q9BUT1	3-hydroxybutyrate dehydrogenase type 2	26.724	20131220 LVN_TVACLAOA2012_09_23 LVN_TVACLAOA_IC_18 20131220 LVN_TVACLAOA2012_09_23 LVN_TVACLAOA_IC_19	73 516	7 35	6 17	4 10	4 8	18.4 40.8	4 9	559
P31937	3-hydroxyisobutyrate dehydrogenase, mitochondrial	35.329	20131220 LVN_TVACLAOA2012_09_23 LVN_TVACLAOA_IC_18 20131220 LVN_TVACLAOA2012_09_26 LVN_IC rerun_17 dilute	756 44	39 1	25 1	8 1	7 1	31.5 4.8	8 1	768
Q6NVY1	3-hydroxyisobutyryl-CoA hydrolase, mitochondrial	43.482	20131220 LVN_TVACLAOA2012_09_26 LVN_IC rerun_16 dilute	51	10	2	6	2	16.3	6	51
P56937	3-keto-steroid reductase	38.206	20131220 LVN_TVACLAOA2012_09_23 LVN_TVACLAOA_IC_18 20131220 LVN_TVACLAOA2012_09_26 LVN_IC rerun_17 dilute	32 24	3 10	2 1	2 4	2 1	6.5 13.5	2 4	32
P42765	3-ketoacyl-CoA thiolase, mitochondrial	41.924	20131220 LVN_TVACLAOA2012_09_23 LVN_TVACLAOA_IC_15 20131220 LVN_TVACLAOA2012_09_23 LVN_TVACLAOA_IC_23	642 43	40 3	23 2	16 2	9 2	52.4 5.5	16 2	657	1.03487	2	1.05972		X	1.00602	2	1.11908		X	1.15201	2	1.18382		X	0.96604	2	1.0588		X	0.99466	2	1.11899		X	0.86778	2	1.18454		X
P09110	3-ketoacyl-CoA thiolase, peroxisomal	44.292	20131220 LVN_TVACLAOA2012_09_23 LVN_TVACLAOA_IC_15	87	6	2	5	2	20.3	5	87
P25325	3-mercaptopyruvate sulfurtransferase	33.178	20131220 LVN_TVACLAOA2012_09_23 LVN_TVACLAOA_IC_18 20131220 LVN_TVACLAOA2012_09_26 LVN_IC rerun_17 dilute	85 29	17 6	6 2	7 6	3 2	24.6 20.5	7 6	88
P51857	3-oxo-5-beta-steroid 4-dehydrogenase	37.377	20131220 LVN_TVACLAOA2012_09_23 LVN_TVACLAOA_IC_08 20131220 LVN_TVACLAOA2012_09_23 LVN_TVACLAOA_IC_15 20131220 LVN_TVACLAOA2012_09_23 LVN_TVACLAOA_IC_22 20131220 LVN_TVACLAOA2012_09_23 LVN_TVACLAOA_IC_23 20131220 LVN_TVACLAOA2012_09_25 LVN_TVACLAOA_EC40 20131220 LVN_TVACLAOA2012_09_26 LVN_IC rerun_17 dilute	79 66 44 46 56 146	12 13 4 16 17 16	6 4 2 3 4 9	3 4 2 2 2 2	2 2 2 2 2 2	7.7 10.7 5.2 5.2 5.2 5.2	3 4 2 2 2 2	771	0.53656	19	2.06421			1.06216	18	1.56286			0.57267	18	1.58494			1.86303	19	2.06402			0.9414	18	1.5629			1.74588	18	1.58471
Q9NWU1	3-oxoacyl-[acyl-carrier-protein] synthase, mitochondrial	48.843	20131220 LVN_TVACLAOA2012_09_23 LVN_TVACLAOA_IC_15	106	7	4	4	3	12.4	4	106
Q9BYD6	39S ribosomal protein L1, mitochondrial	36.909	20131220 LVN_TVACLAOA2012_09_23 LVN_TVACLAOA_IC_18 20131220 LVN_TVACLAOA2012_09_26 LVN_IC rerun_17 dilute	39 40	3 2	1 1	3 2	1 1	9.8 4.3	3 2	46
Q7Z7H8	39S ribosomal protein L10, mitochondrial	29.283	20131220 LVN_TVACLAOA2012_09_23 LVN_TVACLAOA_IC_19	101	8	4	4	2	17.6	4	101
Q9Y3B7	39S ribosomal protein L11, mitochondrial	20.683	20131220 LVN_TVACLAOA2012_09_23 LVN_TVACLAOA_IC_22 20131220 LVN_TVACLAOA2012_09_26 LVN_IC rerun_21 dilute	66 85	5 2	4 2	4 2	3 2	22.9 12.5	4 2	124
P52815	39S ribosomal protein L12, mitochondrial	21.348	20131220 LVN_TVACLAOA2012_09_23 LVN_TVACLAOA_IC_22 20131220 LVN_TVACLAOA2012_09_23 LVN_TVACLAOA_IC_23 20131220 LVN_TVACLAOA2012_09_26 LVN_IC rerun_24	197 30 70	7 1 3	6 1 2	4 1 1	3 1 1	20.2 6.6 6.1	4 1 1	243
Q9BYD1	39S ribosomal protein L13, mitochondrial	20.692	20131220 LVN_TVACLAOA2012_09_23 LVN_TVACLAOA_IC_22	92	18	8	7	4	34.8	7	92
Q6P1L8	39S ribosomal protein L14, mitochondrial	15.948	20131220 LVN_TVACLAOA2012_09_23 LVN_TVACLAOA_IC_23 20131220 LVN_TVACLAOA2012_09_26 LVN_IC rerun_24	77 113	6 8	3 6	3 4	1 3	22.8 28.3	3 4	162
Q9P015	39S ribosomal protein L15, mitochondrial	33.42	20131220 LVN_TVACLAOA2012_09_26 LVN_IC rerun_17 dilute	39	3	1	2	1	8.8	2	39
Q9NX20	39S ribosomal protein L16, mitochondrial	28.449	20131220 LVN_TVACLAOA2012_09_23 LVN_TVACLAOA_IC_19	90	13	5	7	4	28.3	6	90
Q9NRX2	39S ribosomal protein L17, mitochondrial	20.05	20131220 LVN_TVACLAOA2012_09_23 LVN_TVACLAOA_IC_22	68	20	5	6	2	28.6	6	68
P49406	39S ribosomal protein L19, mitochondrial	33.535	20131220 LVN_TVACLAOA2012_09_23 LVN_TVACLAOA_IC_18 20131220 LVN_TVACLAOA2012_09_23 LVN_TVACLAOA_IC_19	234 93	19 3	13 2	9 2	6 1	31.8 6.2	9 2	301
Q5T653	39S ribosomal protein L2, mitochondrial	33.301	20131220 LVN_TVACLAOA2012_09_23 LVN_TVACLAOA_IC_18 20131220 LVN_TVACLAOA2012_09_23 LVN_TVACLAOA_IC_19	108 63	9 1	4 1	6 1	3 1	22.3 3.9	6 1	145
Q9BYC9	39S ribosomal protein L20, mitochondrial	17.443	20131220 LVN_TVACLAOA2012_09_23 LVN_TVACLAOA_IC_22	42	13	2	4	1	24.2	3	42
Q7Z2W9	39S ribosomal protein L21, mitochondrial	22.815	20131220 LVN_TVACLAOA2012_09_23 LVN_TVACLAOA_IC_22	101	13	6	5	3	18	5	101
Q9NWU5	39S ribosomal protein L22, mitochondrial	23.641	20131220 LVN_TVACLAOA2012_09_23 LVN_TVACLAOA_IC_22	275	21	11	8	4	36.9	8	275
Q16540	39S ribosomal protein L23, mitochondrial	17.781	20131220 LVN_TVACLAOA2012_09_23 LVN_TVACLAOA_IC_22	68	8	4	3	2	14.4	3	68
Q96A35	39S ribosomal protein L24, mitochondrial	24.915	20131220 LVN_TVACLAOA2012_09_23 LVN_TVACLAOA_IC_20	104	11	5	7	5	31.5	7	104
Q9P0M9	39S ribosomal protein L27, mitochondrial	16.073	20131220 LVN_TVACLAOA2012_09_26 LVN_IC rerun_24	50	2	2	1	1	6.8	1	50
Q8TCC3	39S ribosomal protein L30, mitochondrial	18.546	20131220 LVN_TVACLAOA2012_09_23 LVN_TVACLAOA_IC_23	37	6	2	4	1	18	4	37
Q9BZE1	39S ribosomal protein L37, mitochondrial	48.117	20131220 LVN_TVACLAOA2012_09_23 LVN_TVACLAOA_IC_15	217	22	11	12	7	29.1	12	217
Q96DV4	39S ribosomal protein L38, mitochondrial	44.597	20131220 LVN_TVACLAOA2012_09_26 LVN_IC rerun_16 dilute	40	9	2	6	2	15.8	6	40
Q9BYD3	39S ribosomal protein L4, mitochondrial	34.919	20131220 LVN_TVACLAOA2012_09_26 LVN_IC rerun_17 dilute	41	5	3	4	3	15.4	4	39
Q9NQ50	39S ribosomal protein L40, mitochondrial	24.49	20131220 LVN_TVACLAOA2012_09_23 LVN_TVACLAOA_IC_22	30	5	2	3	2	11.2	3	30
Q8IXM3	39S ribosomal protein L41, mitochondrial	15.383	20131220 LVN_TVACLAOA2012_09_26 LVN_IC rerun_24	71	10	8	4	3	22.6	4	69
Q8N983	39S ribosomal protein L43, mitochondrial	23.431	20131220 LVN_TVACLAOA2012_09_23 LVN_TVACLAOA_IC_22	57	14	3	6	3	20.5	6	57
Q9H9J2	39S ribosomal protein L44, mitochondrial	37.535	20131220 LVN_TVACLAOA2012_09_26 LVN_IC rerun_17 dilute	47	12	3	7	2	20.5	7	47
Q9BRJ2	39S ribosomal protein L45, mitochondrial	35.351	20131220 LVN_TVACLAOA2012_09_26 LVN_IC rerun_17 dilute	76	9	4	5	2	14.7	5	76
Q9H2W6	39S ribosomal protein L46, mitochondrial	31.705	20131220 LVN_TVACLAOA2012_09_23 LVN_TVACLAOA_IC_18 20131220 LVN_TVACLAOA2012_09_23 LVN_TVACLAOA_IC_19 20131220 LVN_TVACLAOA2012_09_23 LVN_TVACLAOA_IC_22	347 41 37	19 2 2	12 2 1	6 2 2	5 2 1	21.1 9.7 9.7	6 2 2	374
Q9HD33	39S ribosomal protein L47, mitochondrial	29.45	20131220 LVN_TVACLAOA2012_09_26 LVN_IC rerun_21 dilute	45	1	1	1	1	4	1	45
Q96GC5	39S ribosomal protein L48, mitochondrial	23.935	20131220 LVN_TVACLAOA2012_09_23 LVN_TVACLAOA_IC_22	204	10	9	4	4	21.7	4	204
Q8N5N7	39S ribosomal protein L50, mitochondrial	18.325	20131220 LVN_TVACLAOA2012_09_23 LVN_TVACLAOA_IC_23 20131220 LVN_TVACLAOA2012_09_26 LVN_IC rerun_24	111 37	14 4	7 1	4 2	2 1	29.1 15.2	4 2	117
Q96EL3	39S ribosomal protein L53, mitochondrial	12.107	20131220 LVN_TVACLAOA2012_09_26 LVN_IC rerun_24	55	4	2	2	1	15.2	2	55
Q6P161	39S ribosomal protein L54, mitochondrial	15.819	20131220 LVN_TVACLAOA2012_09_26 LVN_IC rerun_24	67	4	2	1	1	7.2	1	67
Q7Z7F7	39S ribosomal protein L55, mitochondrial	15.128	20131220 LVN_TVACLAOA2012_09_26 LVN_IC rerun_24	40	4	3	1	1	6.3	1	40
Q9BYD2	39S ribosomal protein L9, mitochondrial	30.243	20131220 LVN_TVACLAOA2012_09_23 LVN_TVACLAOA_IC_19 20131220 LVN_TVACLAOA2012_09_23 LVN_TVACLAOA_IC_20	94 35	12 2	7 1	8 2	5 1	26.6 9	8 2	100
P80404	4-aminobutyrate aminotransferase, mitochondrial	56.439	20131220 LVN_TVACLAOA2012_09_23 LVN_TVACLAOA_IC_14 20131220 LVN_TVACLAOA2012_09_23 LVN_TVACLAOA_IC_15	789 269	47 22	32 12	18 13	14 7	47.8 30.6	18 13	1026	1.0071	3	1.07809		X	0.95852	4	1.2418		X	1.07542	3	1.06252		X	0.99271	3	1.07847		X	1.0436	4	1.24131		X	0.9298	3	1.06215		X
P32754	4-hydroxyphenylpyruvate dioxygenase	44.934	20131220 LVN_TVACLAOA2012_09_23 LVN_TVACLAOA_IC_15 20131220 LVN_TVACLAOA2012_09_23 LVN_TVACLAOA_IC_18 20131220 LVN_TVACLAOA2012_09_25 LVN_TVACLAOA_EC38 20131220 LVN_TVACLAOA2012_09_26 LVN_IC rerun_16 dilute	427 34 28 127	29 3 1 14	20 1 1 6	11 2 1 8	8 1 1 4	25.4 5.6 3.1 19.8	11 2 1 8	533
P49189	4-trimethylaminobutyraldehyde dehydrogenase	53.802	20131220 LVN_TVACLAOA2012_09_23 LVN_TVACLAOA_IC_14 20131220 LVN_TVACLAOA2012_09_23 LVN_TVACLAOA_IC_15	183 67	17 5	7 2	11 5	6 2	21.1 10.1	10 5	222
P46783	40S ribosomal protein S10	18.898	20131220 LVN_TVACLAOA2012_09_23 LVN_TVACLAOA_IC_22	262	29	11	12	6	55.8	12	273
P62280	40S ribosomal protein S11	18.431	20131220 LVN_TVACLAOA2012_09_23 LVN_TVACLAOA_IC_02 20131220 LVN_TVACLAOA2012_09_23 LVN_TVACLAOA_IC_03 20131220 LVN_TVACLAOA2012_09_23 LVN_TVACLAOA_IC_04 20131220 LVN_TVACLAOA2012_09_23 LVN_TVACLAOA_IC_05 20131220 LVN_TVACLAOA2012_09_23 LVN_TVACLAOA_IC_10 20131220 LVN_TVACLAOA2012_09_23 LVN_TVACLAOA_IC_11 20131220 LVN_TVACLAOA2012_09_23 LVN_TVACLAOA_IC_20 20131220 LVN_TVACLAOA2012_09_23 LVN_TVACLA…	32 35 29 47 31 24 50 277 86 40	5 9 9 6 5 4 3 40 15 1	2 2 2 1 1 1 1 16 5 1	3 6 6 6 2 3 3 9 9 1	2 2 2 1 1 1 1 7 3 1	10.8 26.6 28.5 26.6 6.3 18.4 14.6 45.6 49.4 6.3	3 6 6 6 2 3 3 9 9 1	412
P25398	40S ribosomal protein S12	14.515	20131220 LVN_TVACLAOA2012_09_23 LVN_TVACLAOA_IC_23 20131220 LVN_TVACLAOA2012_09_26 LVN_IC rerun_24	223 280	20 23	14 18	6 6	5 6	34.8 42.4	6 6	476	0.94678	2	1.39632		X	0.98885	2	1.0239		X	1.07413	2	1.42887		X	1.05605	2	1.39637		X	1.01116	2	1.02386		X	0.9311	2	1.42841		X
P62277	40S ribosomal protein S13	17.222	20131220 LVN_TVACLAOA2012_09_23 LVN_TVACLAOA_IC_22 20131220 LVN_TVACLAOA2012_09_23 LVN_TVACLAOA_IC_23	281 55	32 5	16 3	10 3	5 1	43.7 15.9	10 3	306	0.98213	3	1.02301		X	0.92676	2	1.043		X	1.17113	2	1.04183		X	1.01826	3	1.02333		X	1.07897	2	1.04284		X	0.85391	2	1.04164		X
P62841	40S ribosomal protein S15	17.04	20131220 LVN_TVACLAOA2012_09_23 LVN_TVACLAOA_IC_22	134	28	8	5	3	31	5	134
P62249	40S ribosomal protein S16	16.445	20131220 LVN_TVACLAOA2012_09_23 LVN_TVACLAOA_IC_06 20131220 LVN_TVACLAOA2012_09_23 LVN_TVACLAOA_IC_07 20131220 LVN_TVACLAOA2012_09_23 LVN_TVACLAOA_IC_08 20131220 LVN_TVACLAOA2012_09_23 LVN_TVACLAOA_IC_09 20131220 LVN_TVACLAOA2012_09_23 LVN_TVACLAOA_IC_10 20131220 LVN_TVACLAOA2012_09_23 LVN_TVACLAOA_IC_11 20131220 LVN_TVACLAOA2012_09_23 LVN_TVACLAOA_IC_14 20131220 LVN_TVACLAOA2012_09_23 LVN_TVACLA…	71 31 76 54 103 111 34 108 127 645 91 172	4 4 6 7 7 7 2 6 18 67 2 12	2 1 2 2 2 3 2 3 8 35 2 4	3 3 3 4 4 4 2 3 8 12 1 4	1 1 1 1 1 2 2 1 6 9 1 1	19.2 18.5 19.2 24.7 24.7 24.7 14.4 19.2 45.9 67.8 6.8 24.7	3 3 3 4 4 4 2 3 8 12 1 4	1386	0.96036	5	1.08337		X	0.94361	5	1.07022		X	1.16908	5	1.13613		X	1.04145	5	1.08334		X	1.05971	5	1.07004		X	0.85515	5	1.13626		X
P0CW22	40S ribosomal protein S17-like	15.55	20131220 LVN_TVACLAOA2012_09_23 LVN_TVACLAOA_IC_22 20131220 LVN_TVACLAOA2012_09_23 LVN_TVACLAOA_IC_23	169 51	15 10	8 4	4 4	4 2	23.7 30.4	4 4	192
P39019	40S ribosomal protein S19	16.06	20131220 LVN_TVACLAOA2012_09_23 LVN_TVACLAOA_IC_22 20131220 LVN_TVACLAOA2012_09_23 LVN_TVACLAOA_IC_23 20131220 LVN_TVACLAOA2012_09_26 LVN_IC rerun_24 20131220 LVN_TVACLAOA2012_09_26 LVN_IC rerun_25	83 543 57 290	8 51 6 14	4 35 3 14	5 11 3 4	2 8 2 4	29 50.3 17.2 24.1	5 11 3 4	887	1.0897	2	1.23074		X	1.03369	2	1.10379		X	1.17836	2	1.11033		X	0.91762	2	1.23024		X	0.96753	2	1.10339		X	0.84817	2	1.1098		X
P15880	40S ribosomal protein S2	31.324	20131220 LVN_TVACLAOA2012_09_23 LVN_TVACLAOA_IC_02 20131220 LVN_TVACLAOA2012_09_23 LVN_TVACLAOA_IC_03 20131220 LVN_TVACLAOA2012_09_23 LVN_TVACLAOA_IC_04 20131220 LVN_TVACLAOA2012_09_23 LVN_TVACLAOA_IC_05 20131220 LVN_TVACLAOA2012_09_23 LVN_TVACLAOA_IC_06 20131220 LVN_TVACLAOA2012_09_23 LVN_TVACLAOA_IC_07 20131220 LVN_TVACLAOA2012_09_23 LVN_TVACLAOA_IC_08 20131220 LVN_TVACLAOA2012_09_23 LVN_TVACLA…	71 62 80 73 46 73 59 71 94 29 64 47 50 846 50 81 40 32 40 119 24 33	5 4 6 10 7 9 7 6 9 9 9 5 3 76 5 7 10 4 4 13 5 1	3 2 3 6 3 4 4 3 6 1 4 1 1 46 2 5 2 1 1 10 1 1	2 3 4 5 3 5 3 3 5 6 6 5 3 19 5 6 6 3 3 6 4 1	2 1 2 3 2 3 2 2 4 1 3 1 1 15 2 5 1 1 1 5 1 1	6.5 8.5 12.6 16.4 10.2 17.4 10.2 11.3 18.8 20.1 19.8 16.7 9.9 57.7 17.7 20.1 19.5 10.6 10.9 19.5 12.3 2.7	2 3 4 5 3 5 3 3 5 6 6 5 3 19 5 6 6 3 3 6 4 1	1509	1.11503	2	1.03748		X	0.95011	2	1.02426		X	1.31358	2	1.06298		X	0.89646	2	1.03704		X	1.05259	2	1.02411		X	0.76107	2	1.06327		X
P60866	40S ribosomal protein S20	13.373	20131220 LVN_TVACLAOA2012_09_23 LVN_TVACLAOA_IC_23	312	33	13	5	4	31.9	5	311	0.85111	2	1.0476		X	0.89782	2	1.02995		X	1.06318	2	1.07839		X	1.17455	2	1.04673		X	1.11362	2	1.02984		X	0.9407	2	1.07827		X
P63220	40S ribosomal protein S21	9.111	20131220 LVN_TVACLAOA2012_09_26 LVN_IC rerun_24 20131220 LVN_TVACLAOA2012_09_26 LVN_IC rerun_25	513 722	26 32	19 23	5 4	4 3	51.8 31.3	5 4	1205	0.8441	3	1.19384		X	0.88493	3	1.06415		X	1.06898	3	1.17685		X	1.18468	3	1.19418		X	1.12974	3	1.06386		X	0.93534	3	1.17666		X
P62266	40S ribosomal protein S23	15.808	20131220 LVN_TVACLAOA2012_09_23 LVN_TVACLAOA_IC_14 20131220 LVN_TVACLAOA2012_09_23 LVN_TVACLAOA_IC_22 20131220 LVN_TVACLAOA2012_09_23 LVN_TVACLAOA_IC_23 20131220 LVN_TVACLAOA2012_09_26 LVN_IC rerun_24	32 59 62 82	3 14 7 3	1 4 3 2	3 3 4 2	1 3 2 1	18.2 16.1 28.7 12.6	3 3 4 2	150
P62847	40S ribosomal protein S24	15.423	20131220 LVN_TVACLAOA2012_09_23 LVN_TVACLAOA_IC_22	111	11	4	6	2	32.3	6	111
P62851	40S ribosomal protein S25	13.742	20131220 LVN_TVACLAOA2012_09_23 LVN_TVACLAOA_IC_19 20131220 LVN_TVACLAOA2012_09_23 LVN_TVACLAOA_IC_20 20131220 LVN_TVACLAOA2012_09_23 LVN_TVACLAOA_IC_22 20131220 LVN_TVACLAOA2012_09_23 LVN_TVACLAOA_IC_23 20131220 LVN_TVACLAOA2012_09_26 LVN_IC rerun_21 dilute 20131220 LVN_TVACLAOA2012_09_26 LVN_IC rerun_24	45 41 176 152 73 261	3 7 18 4 5 11	2 1 9 4 2 10	3 3 6 3 2 3	2 1 3 3 1 3	22.4 22.4 41.6 22.4 15.2 22.4	3 3 6 3 2 3	600						0.97908	2	1.05161		X											1.02136	2	1.05141		X
P62854	40S ribosomal protein S26	13.015	20131220 LVN_TVACLAOA2012_09_23 LVN_TVACLAOA_IC_15 20131220 LVN_TVACLAOA2012_09_23 LVN_TVACLAOA_IC_18	71 122	2 3	1 2	2 2	1 1	20.9 20.9	1 1	291
P42677	40S ribosomal protein S27	9.461	20131220 LVN_TVACLAOA2012_09_26 LVN_IC rerun_24	828	25	22	3	3	38.1	3	0
Q71UM5	40S ribosomal protein S27-like	9.477	20131220 LVN_TVACLAOA2012_09_23 LVN_TVACLAOA_IC_06 20131220 LVN_TVACLAOA2012_09_23 LVN_TVACLAOA_IC_22 20131220 LVN_TVACLAOA2012_09_26 LVN_IC rerun_24 20131220 LVN_TVACLAOA2012_09_26 LVN_IC rerun_25	31 23 843 112	2 4 27 6	1 1 22 5	2 2 4 1	1 1 3 1	25 25 39.3 9.5	2 2 4 1	931
P62273	40S ribosomal protein S29	6.677	20131220 LVN_TVACLAOA2012_09_26 LVN_IC rerun_25	30	6	2	1	1	14.3	1	30
P62861	40S ribosomal protein S30	6.648	20131220 LVN_TVACLAOA2012_09_23 LVN_TVACLAOA_IC_23 20131220 LVN_TVACLAOA2012_09_26 LVN_IC rerun_24	73 189	2 9	2 8	1 2	1 2	16.9 18.6	1 2	233
P61247	40S ribosomal protein S3a	29.945	20131220 LVN_TVACLAOA2012_09_23 LVN_TVACLAOA_IC_02 20131220 LVN_TVACLAOA2012_09_23 LVN_TVACLAOA_IC_03 20131220 LVN_TVACLAOA2012_09_23 LVN_TVACLAOA_IC_04 20131220 LVN_TVACLAOA2012_09_23 LVN_TVACLAOA_IC_05 20131220 LVN_TVACLAOA2012_09_23 LVN_TVACLAOA_IC_06 20131220 LVN_TVACLAOA2012_09_23 LVN_TVACLAOA_IC_07 20131220 LVN_TVACLAOA2012_09_23 LVN_TVACLAOA_IC_08 20131220 LVN_TVACLAOA2012_09_23 LVN_TVACLA…	42 42 53 75 44 41 37 42 42 716 93 28 29 47 143 35 46 48	3 5 12 14 8 9 8 5 7 88 11 4 5 9 38 2 5 1	2 1 2 3 1 2 1 1 1 48 5 1 1 2 12 1 3 1	2 4 8 8 7 5 5 3 5 20 7 3 4 7 14 2 3 1	1 1 2 2 1 2 1 1 1 16 4 1 1 2 7 1 2 1	8 15.2 26.1 26.1 26.1 18.6 18.6 8 16.7 56.4 24.6 8.7 13.3 23.1 46.6 7.2 9.1 3.4	2 4 8 8 7 5 5 3 5 20 7 3 4 7 14 2 3 1	1112	1.20314	3	1.73484		X											0.83087	3	1.73495		X
P22090	40S ribosomal protein S4, Y isoform 1	29.456	20131220 LVN_TVACLAOA2012_09_23 LVN_TVACLAOA_IC_18 20131220 LVN_TVACLAOA2012_09_23 LVN_TVACLAOA_IC_19	442 55	45 12	23 3	15 8	9 3	41.1 22.4	15 8	466
P46782	40S ribosomal protein S5	22.876	20131220 LVN_TVACLAOA2012_09_23 LVN_TVACLAOA_IC_20 20131220 LVN_TVACLAOA2012_09_23 LVN_TVACLAOA_IC_23 20131220 LVN_TVACLAOA2012_09_26 LVN_IC rerun_21 dilute 20131220 LVN_TVACLAOA2012_09_26 LVN_IC rerun_24 20131220 LVN_TVACLAOA2012_09_26 LVN_IC rerun_25	80 110 64 70 276	9 12 6 5 10	3 6 4 2 10	5 6 3 3 2	2 4 3 1 2	22.1 18.1 12.7 9.3 8.8	5 6 3 3 2	489
P62753	40S ribosomal protein S6	28.681	20131220 LVN_TVACLAOA2012_09_23 LVN_TVACLAOA_IC_02 20131220 LVN_TVACLAOA2012_09_23 LVN_TVACLAOA_IC_03 20131220 LVN_TVACLAOA2012_09_23 LVN_TVACLAOA_IC_04 20131220 LVN_TVACLAOA2012_09_23 LVN_TVACLAOA_IC_05 20131220 LVN_TVACLAOA2012_09_23 LVN_TVACLAOA_IC_06 20131220 LVN_TVACLAOA2012_09_23 LVN_TVACLAOA_IC_07 20131220 LVN_TVACLAOA2012_09_23 LVN_TVACLAOA_IC_08 20131220 LVN_TVACLAOA2012_09_23 LVN_TVACLA…	177 164 116 132 84 65 53 46 54 40 54 775 59 85 494 33 39 56	8 10 9 15 10 6 6 6 4 6 5 38 7 7 18 1 1 2	6 5 5 8 3 2 2 1 1 1 1 23 3 3 10 1 1 1	3 5 4 6 5 4 4 4 3 5 3 10 5 4 7 1 1 2	2 2 2 4 2 2 2 1 1 1 1 6 3 3 4 1 1 1	10.4 17.3 12.4 23.3 14.9 12.4 17.3 17.3 12.4 18.5 10 27.3 22.5 18.9 24.1 3.2 3.2 5.6	3 5 4 6 5 4 4 4 3 5 2 10 5 4 7 1 1 2	2023
P62081	40S ribosomal protein S7	22.127	20131220 LVN_TVACLAOA2012_09_23 LVN_TVACLAOA_IC_11 20131220 LVN_TVACLAOA2012_09_26 LVN_IC rerun_21 dilute	28 35	2 1	1 1	1 1	1 1	4.6 4.1	1 1	32
P62241	40S ribosomal protein S8	24.205	20131220 LVN_TVACLAOA2012_09_23 LVN_TVACLAOA_IC_02 20131220 LVN_TVACLAOA2012_09_23 LVN_TVACLAOA_IC_03 20131220 LVN_TVACLAOA2012_09_23 LVN_TVACLAOA_IC_04 20131220 LVN_TVACLAOA2012_09_23 LVN_TVACLAOA_IC_05 20131220 LVN_TVACLAOA2012_09_23 LVN_TVACLAOA_IC_06 20131220 LVN_TVACLAOA2012_09_23 LVN_TVACLAOA_IC_07 20131220 LVN_TVACLAOA2012_09_23 LVN_TVACLAOA_IC_08 20131220 LVN_TVACLAOA2012_09_23 LVN_TVACLA…	126 87 59 144 116 85 128 61 103 61 74 98 93 556 687 47 100 36 65 74 159 37 99 36	5 4 4 9 8 5 7 3 4 4 5 4 6 23 35 1 7 3 5 6 8 3 4 2	5 3 2 4 4 3 4 2 3 2 2 3 4 13 22 1 3 1 2 4 6 1 3 2	3 3 2 4 4 2 4 2 2 2 4 3 3 7 11 1 4 2 3 3 3 2 3 1	3 3 2 2 3 2 3 2 2 1 2 2 2 4 6 1 1 1 2 2 3 1 2 1	15.9 15.9 9.6 19.2 19.2 11.5 19.2 11.5 11.5 9.6 16.3 15.9 18.8 39.4 51.4 5.3 15.9 9.6 15.9 18.8 15.9 9.6 15.9 4.3	3 3 2 4 4 2 4 2 2 2 4 3 3 7 11 1 4 2 3 3 3 2 3 1	2501
P08865	40S ribosomal protein SA	32.854	20131220 LVN_TVACLAOA2012_09_23 LVN_TVACLAOA_IC_03 20131220 LVN_TVACLAOA2012_09_23 LVN_TVACLAOA_IC_04 20131220 LVN_TVACLAOA2012_09_23 LVN_TVACLAOA_IC_05 20131220 LVN_TVACLAOA2012_09_23 LVN_TVACLAOA_IC_06 20131220 LVN_TVACLAOA2012_09_23 LVN_TVACLAOA_IC_07 20131220 LVN_TVACLAOA2012_09_23 LVN_TVACLAOA_IC_08 20131220 LVN_TVACLAOA2012_09_23 LVN_TVACLAOA_IC_09 20131220 LVN_TVACLAOA2012_09_23 LVN_TVACLA…	34 86 59 51 37 106 80 47 56 61 66 1249 78 78 26 60 1304 120 35	2 3 4 5 3 5 2 1 2 2 2 40 4 5 2 4 44 7 2	2 2 3 2 1 3 2 1 1 1 1 32 3 2 1 2 32 4 1	1 2 2 1 2 3 1 1 2 2 2 9 2 3 2 2 8 3 1	1 1 1 1 1 2 1 1 1 1 1 8 1 1 1 2 7 2 1	4.4 6.4 7.1 4.4 7.1 13.9 4.4 5.8 6.4 8.1 6.8 34.2 8.1 10.5 6.4 7.1 31.5 10.8 4.4	1 2 2 1 2 3 1 1 2 2 2 9 2 3 2 2 8 3 1	3112	0.87682	8	1.33371		X	0.92501	7	1.04833			1.08784	8	1.28042			1.1407	8	1.33352		X	1.08106	7	1.04839			0.91924	8	1.28066
Q9BRK5	45 kDa calcium-binding protein	41.807	20131220 LVN_TVACLAOA2012_09_23 LVN_TVACLAOA_IC_14	68	10	5	5	3	15.2	5	68
Q9H0D6	5'-3' exoribonuclease 2	108.582	20131220 LVN_TVACLAOA2012_09_23 LVN_TVACLAOA_IC_08 20131220 LVN_TVACLAOA2012_09_23 LVN_TVACLAOA_IC_09 20131220 LVN_TVACLAOA2012_09_23 LVN_TVACLAOA_IC_10	55 101 32	14 19 9	1 6 1	10 14 7	1 5 1	10.8 16.7 6.8	10 14 7	140
P54619	5'-AMP-activated protein kinase subunit gamma-1	37.579	20131220 LVN_TVACLAOA2012_09_26 LVN_IC rerun_17 dilute	44	2	1	2	1	6	2	44
Q5TFE4	5'-nucleotidase domain-containing protein 1	51.845	20131220 LVN_TVACLAOA2012_09_23 LVN_TVACLAOA_IC_15	58	4	2	2	1	5.7	2	58
Q9UPN4	5-azacytidine-induced protein 1	122.149	20131220 LVN_TVACLAOA2012_09_23 LVN_TVACLAOA_IC_20	30	3	1	1	1	0.6	1	34
P49914	5-formyltetrahydrofolate cyclo-ligase	23.256	20131220 LVN_TVACLAOA2012_09_23 LVN_TVACLAOA_IC_19	45	3	1	2	1	8.9	2	45
Q96CB9	5-methylcytosine rRNA methyltransferase NSUN4	43.089	20131220 LVN_TVACLAOA2012_09_26 LVN_IC rerun_16 dilute	48	10	2	5	1	14.3	5	48
O14841	5-oxoprolinase	137.457	20131220 LVN_TVACLAOA2012_09_23 LVN_TVACLAOA_IC_07	183	29	9	17	7	15.2	17	183
Q16875	6-phosphofructo-2-kinase/fructose-2,6-bisphosphatase 3	59.609	20131220 LVN_TVACLAOA2012_09_23 LVN_TVACLAOA_IC_14	46	6	2	5	2	8.5	5	0
P52209	6-phosphogluconate dehydrogenase, decarboxylating	53.14	20131220 LVN_TVACLAOA2012_09_23 LVN_TVACLAOA_IC_03 20131220 LVN_TVACLAOA2012_09_23 LVN_TVACLAOA_IC_04 20131220 LVN_TVACLAOA2012_09_23 LVN_TVACLAOA_IC_05 20131220 LVN_TVACLAOA2012_09_23 LVN_TVACLAOA_IC_06 20131220 LVN_TVACLAOA2012_09_23 LVN_TVACLAOA_IC_07 20131220 LVN_TVACLAOA2012_09_23 LVN_TVACLAOA_IC_08 20131220 LVN_TVACLAOA2012_09_23 LVN_TVACLAOA_IC_09 20131220 LVN_TVACLAOA2012_09_23 LVN_TVACLA…	24 32 92 51 103 111 115 85 49 98 1787 157 107 29 35 93 34	1 2 7 4 3 8 6 7 4 13 81 12 10 7 6 8 1	1 1 3 3 2 4 5 4 3 5 56 7 4 2 1 3 1	1 2 4 3 2 6 4 4 4 6 21 5 5 3 3 5 1	1 1 2 2 2 3 3 3 3 4 13 4 3 2 1 3 1	1.9 4.3 9.7 7.5 5.6 13 9.7 10.4 7.7 14.5 45.8 12 11.8 7.7 6.4 11.8 2.1	1 2 4 3 2 6 4 4 4 6 21 5 5 3 3 5 1	2539	0.84226	4	1.24696		X	0.81525	4	1.13802		X	1.15825	4	1.13278		X	1.18716	4	1.24677		X	1.22668	4	1.13796		X	0.86378	4	1.13298		X
O95336	6-phosphogluconolactonase	27.547	20131220 LVN_TVACLAOA2012_09_23 LVN_TVACLAOA_IC_18 20131220 LVN_TVACLAOA2012_09_23 LVN_TVACLAOA_IC_19 20131220 LVN_TVACLAOA2012_09_25 LVN_TVACLAOA_EC41	494 348 48	37 29 2	26 18 2	11 8 1	8 7 1	59.3 40.3 4.3	11 8 1	829
Q03393	6-pyruvoyl tetrahydrobiopterin synthase	16.386	20131220 LVN_TVACLAOA2012_09_23 LVN_TVACLAOA_IC_23	47	4	1	3	1	22.1	3	47
P56378	6.8 kDa mitochondrial proteolipid	6.662	20131220 LVN_TVACLAOA2012_09_26 LVN_IC rerun_24 20131220 LVN_TVACLAOA2012_09_26 LVN_IC rerun_25	29 30	8 13	2 1	2 1	1 1	32.8 12.1	2 1	29
P10155	60 kDa SS-A/Ro ribonucleoprotein	60.671	20131220 LVN_TVACLAOA2012_09_26 LVN_IC rerun_13 dilute	52	13	4	6	3	10	6	52
P05388	60S acidic ribosomal protein P0	34.274	20131220 LVN_TVACLAOA2012_09_23 LVN_TVACLAOA_IC_06 20131220 LVN_TVACLAOA2012_09_23 LVN_TVACLAOA_IC_08 20131220 LVN_TVACLAOA2012_09_23 LVN_TVACLAOA_IC_09 20131220 LVN_TVACLAOA2012_09_23 LVN_TVACLAOA_IC_10 20131220 LVN_TVACLAOA2012_09_23 LVN_TVACLAOA_IC_11 20131220 LVN_TVACLAOA2012_09_23 LVN_TVACLAOA_IC_14 20131220 LVN_TVACLAOA2012_09_23 LVN_TVACLAOA_IC_18 20131220 LVN_TVACLAOA2012_09_23 LVN_TVACLA…	39 181 76 80 70 46 251 200 170 436	5 13 4 6 4 3 20 12 6 19	1 5 3 2 3 1 12 8 4 14	5 9 4 5 4 3 10 8 3 9	1 3 3 2 3 1 6 5 2 7	16.7 36.6 20.2 22.1 20.5 9.8 30.3 26.2 10.4 34.4	5 9 4 5 4 3 10 8 3 9	1602
P62913	60S ribosomal protein L11	20.252	20131220 LVN_TVACLAOA2012_09_23 LVN_TVACLAOA_IC_06 20131220 LVN_TVACLAOA2012_09_23 LVN_TVACLAOA_IC_08 20131220 LVN_TVACLAOA2012_09_23 LVN_TVACLAOA_IC_09 20131220 LVN_TVACLAOA2012_09_23 LVN_TVACLAOA_IC_10 20131220 LVN_TVACLAOA2012_09_23 LVN_TVACLAOA_IC_11 20131220 LVN_TVACLAOA2012_09_23 LVN_TVACLAOA_IC_14 20131220 LVN_TVACLAOA2012_09_23 LVN_TVACLAOA_IC_18 20131220 LVN_TVACLAOA2012_09_23 LVN_TVACLA…	36 59 71 87 38 42 32 35 64 42 55	3 8 1 5 2 4 3 4 23 1 3	1 2 1 2 1 1 2 1 8 1 1	3 6 1 4 2 2 1 3 9 1 3	1 2 1 2 1 1 1 1 5 1 1	17.4 30.3 7.9 21.9 9 12.4 5.1 15.2 28.1 7.9 16.3	3 6 1 4 2 2 1 3 9 1 3	265
P40429	60S ribosomal protein L13a	23.577	20131220 LVN_TVACLAOA2012_09_23 LVN_TVACLAOA_IC_05 20131220 LVN_TVACLAOA2012_09_23 LVN_TVACLAOA_IC_06 20131220 LVN_TVACLAOA2012_09_23 LVN_TVACLAOA_IC_07 20131220 LVN_TVACLAOA2012_09_23 LVN_TVACLAOA_IC_08 20131220 LVN_TVACLAOA2012_09_23 LVN_TVACLAOA_IC_09 20131220 LVN_TVACLAOA2012_09_23 LVN_TVACLAOA_IC_10 20131220 LVN_TVACLAOA2012_09_23 LVN_TVACLAOA_IC_11 20131220 LVN_TVACLAOA2012_09_23 LVN_TVACLA…	57 41 56 63 57 61 33 45 136 283 58 28 35	6 5 9 8 3 3 3 3 20 34 30 3 4	1 1 2 2 1 2 1 2 7 16 5 1 1	4 4 5 6 2 2 3 2 8 10 9 3 3	1 1 1 1 1 1 1 1 3 5 3 1 1	17.7 17.7 23.6 22.2 11.3 9.4 12.3 8.9 36.9 36.9 31.5 12.3 13.3	4 4 5 5 2 2 3 2 8 10 9 3 3	789	17.3578	2	45.8156		X	12.3347	3	205.337		X	0.24875	2	8.96398		X	0.05761	2	45.8202		X	0.08105	3	205.291		X	4.02	2	8.96432		X
P50914	60S ribosomal protein L14	23.432	20131220 LVN_TVACLAOA2012_09_23 LVN_TVACLAOA_IC_04 20131220 LVN_TVACLAOA2012_09_23 LVN_TVACLAOA_IC_05 20131220 LVN_TVACLAOA2012_09_23 LVN_TVACLAOA_IC_07 20131220 LVN_TVACLAOA2012_09_23 LVN_TVACLAOA_IC_08 20131220 LVN_TVACLAOA2012_09_23 LVN_TVACLAOA_IC_09 20131220 LVN_TVACLAOA2012_09_23 LVN_TVACLAOA_IC_12 20131220 LVN_TVACLAOA2012_09_23 LVN_TVACLAOA_IC_18 20131220 LVN_TVACLAOA2012_09_23 LVN_TVACLA…	41 54 43 50 29 41 283 440 58 49 76 43	3 4 1 2 1 1 17 29 10 7 3 2	1 1 1 1 1 1 9 16 2 2 2 1	2 3 1 2 1 1 6 7 3 3 1 1	1 1 1 1 1 1 3 5 2 1 1 1	10.7 13.5 5.1 10.7 5.1 5.1 26.5 29.3 10.7 13 5.1 5.1	2 3 1 2 1 1 6 7 3 3 1 1	897
P61313	60S ribosomal protein L15	24.146	20131220 LVN_TVACLAOA2012_09_23 LVN_TVACLAOA_IC_02 20131220 LVN_TVACLAOA2012_09_23 LVN_TVACLAOA_IC_03 20131220 LVN_TVACLAOA2012_09_23 LVN_TVACLAOA_IC_04 20131220 LVN_TVACLAOA2012_09_23 LVN_TVACLAOA_IC_05 20131220 LVN_TVACLAOA2012_09_23 LVN_TVACLAOA_IC_10 20131220 LVN_TVACLAOA2012_09_23 LVN_TVACLAOA_IC_11 20131220 LVN_TVACLAOA2012_09_23 LVN_TVACLAOA_IC_14 20131220 LVN_TVACLAOA2012_09_23 LVN_TVACLA…	127 62 59 60 42 43 32 40 202 173 34 33 30 50 50	8 7 6 7 5 7 2 4 22 24 7 3 4 1 2	6 2 3 3 1 1 1 1 12 10 2 1 1 1 2	3 4 3 3 4 4 2 3 8 7 6 3 3 1 1	2 1 2 2 1 1 1 1 4 5 2 1 1 1 1	14.7 18.1 14.7 14.7 16.7 19.6 9.3 10.3 39.7 35.8 25 9.8 10.3 6.9 4.4	3 4 3 3 4 4 2 2 8 7 6 3 2 1 1	643
P18621	60S ribosomal protein L17	21.397	20131220 LVN_TVACLAOA2012_09_23 LVN_TVACLAOA_IC_02 20131220 LVN_TVACLAOA2012_09_23 LVN_TVACLAOA_IC_03 20131220 LVN_TVACLAOA2012_09_23 LVN_TVACLAOA_IC_18 20131220 LVN_TVACLAOA2012_09_23 LVN_TVACLAOA_IC_19 20131220 LVN_TVACLAOA2012_09_23 LVN_TVACLAOA_IC_20 20131220 LVN_TVACLAOA2012_09_26 LVN_IC rerun_21 dilute 20131220 LVN_TVACLAOA2012_09_26 LVN_IC rerun_24	51 34 23 52 58 182 53	2 3 4 3 11 10 2	2 2 1 3 2 7 2	1 1 3 2 7 5 1	1 1 1 2 2 2 1	5.4 5.4 19 13 34.2 26.1 5.4	1 1 3 2 6 5 1	283
Q07020	60S ribosomal protein L18	21.634	20131220 LVN_TVACLAOA2012_09_23 LVN_TVACLAOA_IC_02 20131220 LVN_TVACLAOA2012_09_23 LVN_TVACLAOA_IC_05 20131220 LVN_TVACLAOA2012_09_23 LVN_TVACLAOA_IC_06 20131220 LVN_TVACLAOA2012_09_23 LVN_TVACLAOA_IC_07 20131220 LVN_TVACLAOA2012_09_23 LVN_TVACLAOA_IC_08 20131220 LVN_TVACLAOA2012_09_23 LVN_TVACLAOA_IC_09 20131220 LVN_TVACLAOA2012_09_23 LVN_TVACLAOA_IC_10 20131220 LVN_TVACLAOA2012_09_23 LVN_TVACLA…	100 256 249 163 156 222 175 169 156 108 327 420 30 78 33 146 165 89	3 12 5 4 6 5 4 9 8 5 14 23 4 3 2 4 3 3	2 5 5 3 4 4 4 4 4 3 11 13 1 2 1 2 3 2	3 5 2 3 3 3 2 6 4 3 5 7 2 3 2 2 2 3	2 3 2 2 2 3 2 3 2 2 5 7 1 2 1 1 2 2	16.5 27.1 13.8 19.1 16.5 19.7 12.8 32.4 25 16 28.7 35.1 9 16.5 12.2 12.8 13.8 19.7	3 5 2 3 3 3 2 6 4 3 5 7 2 3 2 2 2 3	2540											1.07939	2	1.19861		X											0.92687	2	1.19915		X
Q02543	60S ribosomal protein L18a	20.762	20131220 LVN_TVACLAOA2012_09_23 LVN_TVACLAOA_IC_19 20131220 LVN_TVACLAOA2012_09_23 LVN_TVACLAOA_IC_20 20131220 LVN_TVACLAOA2012_09_26 LVN_IC rerun_21 dilute	141 136 148	16 14 5	7 4 3	6 7 3	3 2 2	29.5 37.5 16.5	6 7 3	365
P84098	60S ribosomal protein L19	23.466	20131220 LVN_TVACLAOA2012_09_23 LVN_TVACLAOA_IC_02 20131220 LVN_TVACLAOA2012_09_23 LVN_TVACLAOA_IC_03 20131220 LVN_TVACLAOA2012_09_23 LVN_TVACLAOA_IC_08 20131220 LVN_TVACLAOA2012_09_23 LVN_TVACLAOA_IC_10 20131220 LVN_TVACLAOA2012_09_23 LVN_TVACLAOA_IC_11 20131220 LVN_TVACLAOA2012_09_23 LVN_TVACLAOA_IC_12 20131220 LVN_TVACLAOA2012_09_23 LVN_TVACLAOA_IC_14 20131220 LVN_TVACLAOA2012_09_23 LVN_TVACLA…	129 87 44 51 28 48 65 54 227 355 38 33 59	6 4 3 1 1 4 2 2 12 18 3 1 6	5 3 1 1 1 2 1 1 8 11 1 1 1	2 1 1 1 1 3 1 2 3 5 3 1 3	1 1 1 1 1 1 1 1 2 3 1 1 1	8.7 4.6 4.6 4.6 4.6 13.8 4.6 9.7 17.3 24 12.8 4.6 16.8	2 1 1 1 1 3 1 2 3 5 3 1 3	843	1.03527	3	1.20829		X	0.74613	3	1.14276		X	1.55365	3	1.35217		X	0.96594	3	1.20823		X	1.34047	3	1.14247		X	0.64369	3	1.3523		X
P46778	60S ribosomal protein L21	18.565	20131220 LVN_TVACLAOA2012_09_23 LVN_TVACLAOA_IC_08 20131220 LVN_TVACLAOA2012_09_23 LVN_TVACLAOA_IC_09 20131220 LVN_TVACLAOA2012_09_23 LVN_TVACLAOA_IC_19 20131220 LVN_TVACLAOA2012_09_23 LVN_TVACLAOA_IC_20 20131220 LVN_TVACLAOA2012_09_23 LVN_TVACLAOA_IC_22	28 32 38 57 66	1 1 6 6 4	1 1 1 2 1	1 1 3 4 4	1 1 1 1 1	9.4 9.4 18.1 20 25	1 1 3 3 4	107
Q6P5R6	60S ribosomal protein L22-like 1	14.607	20131220 LVN_TVACLAOA2012_09_23 LVN_TVACLAOA_IC_23	77	5	4	3	3	25.4	3	77
P62829	60S ribosomal protein L23	14.865	20131220 LVN_TVACLAOA2012_09_23 LVN_TVACLAOA_IC_22 20131220 LVN_TVACLAOA2012_09_23 LVN_TVACLAOA_IC_23	53 488	6 44	1 24	3 8	1 5	23.6 45.7	3 8	508
P62750	60S ribosomal protein L23a	17.695	20131220 LVN_TVACLAOA2012_09_23 LVN_TVACLAOA_IC_04 20131220 LVN_TVACLAOA2012_09_23 LVN_TVACLAOA_IC_12 20131220 LVN_TVACLAOA2012_09_23 LVN_TVACLAOA_IC_19 20131220 LVN_TVACLAOA2012_09_23 LVN_TVACLAOA_IC_22 20131220 LVN_TVACLAOA2012_09_23 LVN_TVACLAOA_IC_23 20131220 LVN_TVACLAOA2012_09_26 LVN_IC rerun_21 dilute 20131220 LVN_TVACLAOA2012_09_26 LVN_IC rerun_24 20131220 LVN_TVACLAOA2012_09_26 LVN_IC re…	28 24 42 81 67 112 541 783	1 2 2 10 12 2 34 37	1 1 1 4 3 2 23 32	1 2 2 4 3 1 7 3	1 1 1 1 2 1 5 3	8.3 15.4 13.5 19.2 18.6 8.3 34 19.9	1 2 2 4 3 1 7 3	1486
P83731	60S ribosomal protein L24	17.779	20131220 LVN_TVACLAOA2012_09_23 LVN_TVACLAOA_IC_02 20131220 LVN_TVACLAOA2012_09_23 LVN_TVACLAOA_IC_03 20131220 LVN_TVACLAOA2012_09_23 LVN_TVACLAOA_IC_04 20131220 LVN_TVACLAOA2012_09_23 LVN_TVACLAOA_IC_05 20131220 LVN_TVACLAOA2012_09_23 LVN_TVACLAOA_IC_06 20131220 LVN_TVACLAOA2012_09_23 LVN_TVACLAOA_IC_07 20131220 LVN_TVACLAOA2012_09_23 LVN_TVACLAOA_IC_10 20131220 LVN_TVACLAOA2012_09_23 LVN_TVACLA…	164 93 83 103 67 92 65 35 65 40 63 47 47 53 43 61 49 84 130	3 4 4 6 4 4 5 3 2 2 4 9 21 5 3 4 3 7 9	3 4 3 4 2 3 1 1 1 2 1 1 4 2 1 2 1 2 6	1 2 3 3 1 2 3 2 1 2 3 6 7 3 3 3 3 5 3	1 2 2 1 1 1 1 1 1 2 1 1 3 1 1 1 1 1 2	8.3 13.4 19.7 18.5 8.3 13.4 19.7 10.2 8.3 13.4 19.1 36.3 43.3 18.5 18.5 19.1 18.5 28.7 18.5	1 2 3 3 1 2 3 2 1 2 3 6 7 3 3 3 3 5 3	857
Q9UNX3	60S ribosomal protein L26-like 1	17.256	20131220 LVN_TVACLAOA2012_09_23 LVN_TVACLAOA_IC_22 20131220 LVN_TVACLAOA2012_09_23 LVN_TVACLAOA_IC_23 20131220 LVN_TVACLAOA2012_09_26 LVN_IC rerun_21 dilute	276 47 70	34 6 4	19 2 3	10 3 3	7 1 3	49 11.7 11.7	10 3 3	333	1.02618	3	1.44153		X	0.98847	3	1.08356		X	1.00739	2	1.30216		X	0.97451	3	1.44156		X	1.01162	3	1.08316		X	0.99308	2	1.30194		X
P46776	60S ribosomal protein L27a	16.561	20131220 LVN_TVACLAOA2012_09_23 LVN_TVACLAOA_IC_04 20131220 LVN_TVACLAOA2012_09_23 LVN_TVACLAOA_IC_06 20131220 LVN_TVACLAOA2012_09_23 LVN_TVACLAOA_IC_14 20131220 LVN_TVACLAOA2012_09_23 LVN_TVACLAOA_IC_22 20131220 LVN_TVACLAOA2012_09_23 LVN_TVACLAOA_IC_23 20131220 LVN_TVACLAOA2012_09_26 LVN_IC rerun_21 dilute 20131220 LVN_TVACLAOA2012_09_26 LVN_IC rerun_24	56 61 42 205 125 71 88	1 2 1 14 5 4 3	1 1 1 6 4 3 3	1 2 1 6 2 3 1	1 1 1 3 2 2 1	7.4 11.5 7.4 37.8 15.5 20.9 7.4	1 2 1 6 2 3 1	478	1.05013	3	1.18065		X	0.8706	2	1.02238		X	1.40281	2	1.28661		X	0.95177	3	1.18067		X	1.14891	2	1.02163		X	0.71261	2	1.28763		X
P46779	60S ribosomal protein L28	15.748	20131220 LVN_TVACLAOA2012_09_23 LVN_TVACLAOA_IC_02 20131220 LVN_TVACLAOA2012_09_23 LVN_TVACLAOA_IC_04 20131220 LVN_TVACLAOA2012_09_23 LVN_TVACLAOA_IC_08 20131220 LVN_TVACLAOA2012_09_23 LVN_TVACLAOA_IC_19 20131220 LVN_TVACLAOA2012_09_23 LVN_TVACLAOA_IC_20 20131220 LVN_TVACLAOA2012_09_23 LVN_TVACLAOA_IC_22 20131220 LVN_TVACLAOA2012_09_23 LVN_TVACLAOA_IC_23 20131220 LVN_TVACLAOA2012_09_26 LVN_IC rer…	45 36 39 57 103 357 48 27 99	1 1 2 2 4 32 4 1 3	1 1 1 1 3 15 1 1 3	1 1 1 2 3 11 2 1 2	1 1 1 1 2 6 1 1 2	8 8 8 16.1 19 55.5 13.1 8 16.1	1 1 1 2 3 11 2 1 2	586
P47914	60S ribosomal protein L29	17.752	20131220 LVN_TVACLAOA2012_09_23 LVN_TVACLAOA_IC_02 20131220 LVN_TVACLAOA2012_09_23 LVN_TVACLAOA_IC_03 20131220 LVN_TVACLAOA2012_09_23 LVN_TVACLAOA_IC_04 20131220 LVN_TVACLAOA2012_09_23 LVN_TVACLAOA_IC_05 20131220 LVN_TVACLAOA2012_09_23 LVN_TVACLAOA_IC_06 20131220 LVN_TVACLAOA2012_09_23 LVN_TVACLAOA_IC_07 20131220 LVN_TVACLAOA2012_09_23 LVN_TVACLAOA_IC_08 20131220 LVN_TVACLAOA2012_09_23 LVN_TVACLA…	86 48 72 117 44 56 57 41 124 50 55 55 72 44 67 90 66	3 1 2 3 3 2 2 1 4 1 1 1 2 1 2 2 1	3 1 2 3 1 2 1 1 4 1 1 1 2 1 2 2 1	1 1 1 1 2 1 1 1 1 1 1 1 1 1 1 1 1	1 1 1 1 1 1 1 1 1 1 1 1 1 1 1 1 1	9.4 9.4 9.4 9.4 13.8 9.4 9.4 9.4 9.4 9.4 9.4 9.4 9.4 9.4 9.4 9.4 9.4	1 1 1 1 2 1 1 1 1 1 1 1 1 1 1 1 1	674
P39023	60S ribosomal protein L3	46.109	20131220 LVN_TVACLAOA2012_09_23 LVN_TVACLAOA_IC_02 20131220 LVN_TVACLAOA2012_09_23 LVN_TVACLAOA_IC_03 20131220 LVN_TVACLAOA2012_09_23 LVN_TVACLAOA_IC_04 20131220 LVN_TVACLAOA2012_09_23 LVN_TVACLAOA_IC_05 20131220 LVN_TVACLAOA2012_09_23 LVN_TVACLAOA_IC_06 20131220 LVN_TVACLAOA2012_09_23 LVN_TVACLAOA_IC_07 20131220 LVN_TVACLAOA2012_09_23 LVN_TVACLAOA_IC_08 20131220 LVN_TVACLAOA2012_09_23 LVN_TVACLA…	101 162 142 172 145 141 199 171 139 77 108 91 519 61 85 61 81 91 33	14 9 15 20 16 18 16 14 14 10 16 13 37 7 11 3 6 9 2	6 7 10 9 5 6 7 5 3 3 7 3 23 1 3 1 2 3 1	6 4 6 9 6 9 8 8 8 5 7 8 12 5 6 3 3 6 2	4 4 4 4 3 3 5 3 2 3 4 2 11 1 2 1 1 2 1	11.9 8.2 11.4 17.1 12.7 17.1 19.4 20.6 21.3 15.4 17.4 21.3 35.2 11.2 12.4 7.4 6.5 12.7 5	6 4 6 9 6 9 8 8 7 5 7 7 12 4 5 2 3 6 2	2112
P62888	60S ribosomal protein L30	12.784	20131220 LVN_TVACLAOA2012_09_23 LVN_TVACLAOA_IC_22 20131220 LVN_TVACLAOA2012_09_23 LVN_TVACLAOA_IC_23 20131220 LVN_TVACLAOA2012_09_26 LVN_IC rerun_24	44 238 94	5 34 12	2 16 4	3 8 5	1 7 3	27 53 33.9	3 8 5	320
P62899	60S ribosomal protein L31	14.463	20131220 LVN_TVACLAOA2012_09_23 LVN_TVACLAOA_IC_22 20131220 LVN_TVACLAOA2012_09_23 LVN_TVACLAOA_IC_23 20131220 LVN_TVACLAOA2012_09_26 LVN_IC rerun_24	210 601 35	18 40 2	16 28 1	5 7 2	5 6 1	38.4 37.6 15.2	5 7 2	788	0.88622	3	1.0821		X	0.92517	3	1.04123		X	1.07594	3	1.06573		X	1.12808	3	1.08207		X	1.08108	3	1.04077		X	0.92974	3	1.06551		X
P62910	60S ribosomal protein L32	15.86	20131220 LVN_TVACLAOA2012_09_23 LVN_TVACLAOA_IC_20 20131220 LVN_TVACLAOA2012_09_23 LVN_TVACLAOA_IC_22 20131220 LVN_TVACLAOA2012_09_26 LVN_IC rerun_21 dilute	37 219 58	3 25 1	1 11 1	2 11 1	1 6 1	12.6 55.6 5.2	2 11 1	253
P49207	60S ribosomal protein L34	13.293	20131220 LVN_TVACLAOA2012_09_23 LVN_TVACLAOA_IC_02 20131220 LVN_TVACLAOA2012_09_23 LVN_TVACLAOA_IC_03 20131220 LVN_TVACLAOA2012_09_23 LVN_TVACLAOA_IC_04 20131220 LVN_TVACLAOA2012_09_23 LVN_TVACLAOA_IC_05 20131220 LVN_TVACLAOA2012_09_23 LVN_TVACLAOA_IC_19 20131220 LVN_TVACLAOA2012_09_23 LVN_TVACLAOA_IC_20 20131220 LVN_TVACLAOA2012_09_23 LVN_TVACLAOA_IC_22 20131220 LVN_TVACLAOA2012_09_23 LVN_TVACLA…	86 59 50 50 38 70 271 229 72	8 4 1 5 4 4 16 19 2	4 2 1 2 1 2 12 11 2	3 3 1 3 3 3 6 5 1	3 2 1 1 1 2 4 4 1	20.5 20.5 7.7 20.5 15.4 22.2 36.8 35.9 7.7	3 3 1 3 3 3 6 5 1	701
P42766	60S ribosomal protein L35	14.551	20131220 LVN_TVACLAOA2012_09_23 LVN_TVACLAOA_IC_02 20131220 LVN_TVACLAOA2012_09_23 LVN_TVACLAOA_IC_03 20131220 LVN_TVACLAOA2012_09_23 LVN_TVACLAOA_IC_04 20131220 LVN_TVACLAOA2012_09_23 LVN_TVACLAOA_IC_05 20131220 LVN_TVACLAOA2012_09_23 LVN_TVACLAOA_IC_07 20131220 LVN_TVACLAOA2012_09_23 LVN_TVACLAOA_IC_11 20131220 LVN_TVACLAOA2012_09_23 LVN_TVACLAOA_IC_19 20131220 LVN_TVACLAOA2012_09_23 LVN_TVACLA…	54 55 22 33 32 44 47 48 93 68 71 114	2 2 1 2 2 2 2 1 4 2 2 5	2 1 1 1 1 2 1 1 2 2 2 5	1 1 1 1 2 1 1 1 2 1 1 2	1 1 1 1 1 1 1 1 1 1 1 2	8.1 8.1 8.1 8.1 13.8 8.1 8.1 8.1 15.4 8.1 8.1 15.4	1 1 1 1 2 1 1 1 2 1 1 2	353
P18077	60S ribosomal protein L35a	12.538	20131220 LVN_TVACLAOA2012_09_23 LVN_TVACLAOA_IC_23 20131220 LVN_TVACLAOA2012_09_26 LVN_IC rerun_24	159 89	51 26	19 10	10 6	6 4	52.7 33.6	10 6	220
Q9Y3U8	60S ribosomal protein L36	12.254	20131220 LVN_TVACLAOA2012_09_23 LVN_TVACLAOA_IC_22 20131220 LVN_TVACLAOA2012_09_23 LVN_TVACLAOA_IC_23	106 124	9 27	5 9	3 6	2 2	24.8 39	3 6	201
P83881	60S ribosomal protein L36a	12.441	20131220 LVN_TVACLAOA2012_09_23 LVN_TVACLAOA_IC_02 20131220 LVN_TVACLAOA2012_09_23 LVN_TVACLAOA_IC_03	31 28	3 2	1 1	1 1	1 1	6.6 6.6	1 1	41
Q969Q0	60S ribosomal protein L36a-like	12.469	20131220 LVN_TVACLAOA2012_09_23 LVN_TVACLAOA_IC_22	33	8	3	4	2	30.2	4	0
P61513	60S ribosomal protein L37a	10.275	20131220 LVN_TVACLAOA2012_09_23 LVN_TVACLAOA_IC_23 20131220 LVN_TVACLAOA2012_09_26 LVN_IC rerun_24	31 41	3 5	1 1	2 3	1 1	18.5 31.5	2 3	47
P63173	60S ribosomal protein L38	8.218	20131220 LVN_TVACLAOA2012_09_26 LVN_IC rerun_24 20131220 LVN_TVACLAOA2012_09_26 LVN_IC rerun_25	148 212	19 18	10 17	2 1	1 1	17.1 14.3	2 1	332
P36578	60S ribosomal protein L4	47.697	20131220 LVN_TVACLAOA2012_09_23 LVN_TVACLAOA_IC_01 20131220 LVN_TVACLAOA2012_09_23 LVN_TVACLAOA_IC_02 20131220 LVN_TVACLAOA2012_09_23 LVN_TVACLAOA_IC_03 20131220 LVN_TVACLAOA2012_09_23 LVN_TVACLAOA_IC_04 20131220 LVN_TVACLAOA2012_09_23 LVN_TVACLAOA_IC_05 20131220 LVN_TVACLAOA2012_09_23 LVN_TVACLAOA_IC_06 20131220 LVN_TVACLAOA2012_09_23 LVN_TVACLAOA_IC_07 20131220 LVN_TVACLAOA2012_09_23 LVN_TVACLA…	134 427 330 200 251 263 224 162 88 166 127 111 272 237 66 27 45 160 38 45	3 23 22 22 32 25 19 16 19 22 11 14 32 26 4 6 5 16 4 1	3 18 16 12 13 13 10 8 5 10 6 6 15 10 3 1 1 7 1 1	1 6 6 7 8 10 9 8 9 11 5 8 10 10 2 5 2 7 4 1	1 5 5 5 5 5 4 6 4 6 3 4 8 6 1 1 1 3 1 1	2.6 12.4 13.1 14.5 21.5 22 19.7 16.4 21.3 22.7 11 17.1 20.8 23.4 4.4 9.8 4.2 16.4 9.6 2.8	1 6 6 7 8 10 9 8 9 11 5 8 10 10 2 5 2 7 4 1	2885
P46777	60S ribosomal protein L5	34.363	20131220 LVN_TVACLAOA2012_09_23 LVN_TVACLAOA_IC_02 20131220 LVN_TVACLAOA2012_09_23 LVN_TVACLAOA_IC_03 20131220 LVN_TVACLAOA2012_09_23 LVN_TVACLAOA_IC_04 20131220 LVN_TVACLAOA2012_09_23 LVN_TVACLAOA_IC_05 20131220 LVN_TVACLAOA2012_09_23 LVN_TVACLAOA_IC_06 20131220 LVN_TVACLAOA2012_09_23 LVN_TVACLAOA_IC_07 20131220 LVN_TVACLAOA2012_09_23 LVN_TVACLAOA_IC_08 20131220 LVN_TVACLAOA2012_09_23 LVN_TVACLA…	47 76 43 39 48 56 33 44 48 56 36 252	5 4 3 7 8 9 10 6 2 11 6 34	1 1 1 1 2 2 1 1 1 3 1 15	2 2 3 4 5 4 6 3 2 7 6 11	1 1 1 1 1 1 1 1 1 2 1 10	7.1 7.1 10.8 14.5 16.5 13.5 20.9 11.1 8.8 26.3 18.2 34	2 2 3 4 5 4 6 3 2 7 6 11	469
Q02878	60S ribosomal protein L6	32.728	20131220 LVN_TVACLAOA2012_09_23 LVN_TVACLAOA_IC_01 20131220 LVN_TVACLAOA2012_09_23 LVN_TVACLAOA_IC_02 20131220 LVN_TVACLAOA2012_09_23 LVN_TVACLAOA_IC_03 20131220 LVN_TVACLAOA2012_09_23 LVN_TVACLAOA_IC_04 20131220 LVN_TVACLAOA2012_09_23 LVN_TVACLAOA_IC_05 20131220 LVN_TVACLAOA2012_09_23 LVN_TVACLAOA_IC_06 20131220 LVN_TVACLAOA2012_09_23 LVN_TVACLAOA_IC_07 20131220 LVN_TVACLAOA2012_09_23 LVN_TVACLA…	42 152 108 125 80 54 40 38 30 65 55 103 31 114 64	1 16 14 11 13 6 10 9 5 9 8 10 4 16 12	1 8 5 7 6 1 2 2 1 5 4 8 1 9 3	1 6 5 5 7 3 6 7 4 4 7 4 2 10 8	1 3 4 5 4 1 2 2 1 3 4 4 1 7 3	3.1 18.8 16 16 21.9 10.1 18.4 22.2 12.8 12.5 20.1 13.5 6.6 31.3 23.3	1 6 5 5 7 3 6 7 4 4 7 4 2 10 8	707
Q6DKI1	60S ribosomal protein L7-like 1	28.661	20131220 LVN_TVACLAOA2012_09_23 LVN_TVACLAOA_IC_18 20131220 LVN_TVACLAOA2012_09_23 LVN_TVACLAOA_IC_19	52 104	7 7	3 6	3 4	2 4	16.3 14.2	3 4	126
P62424	60S ribosomal protein L7a	29.996	20131220 LVN_TVACLAOA2012_09_23 LVN_TVACLAOA_IC_02 20131220 LVN_TVACLAOA2012_09_23 LVN_TVACLAOA_IC_03 20131220 LVN_TVACLAOA2012_09_23 LVN_TVACLAOA_IC_04 20131220 LVN_TVACLAOA2012_09_23 LVN_TVACLAOA_IC_05 20131220 LVN_TVACLAOA2012_09_23 LVN_TVACLAOA_IC_06 20131220 LVN_TVACLAOA2012_09_23 LVN_TVACLAOA_IC_07 20131220 LVN_TVACLAOA2012_09_23 LVN_TVACLAOA_IC_08 20131220 LVN_TVACLAOA2012_09_23 LVN_TVACLA…	87 101 59 52 56 61 89 81 57 93 87 47 95 1184 342 37 36 112 229 92 56	5 6 6 9 8 10 8 8 2 7 5 6 3 67 25 5 3 6 16 5 3	4 4 4 3 2 3 5 6 1 3 4 2 3 44 14 2 1 3 9 3 3	3 4 3 5 5 7 4 4 2 5 3 5 3 18 13 5 2 5 8 3 1	3 3 3 2 2 3 4 4 1 2 3 2 3 16 8 2 1 2 5 2 1	12.4 15.4 12.4 17.3 18.8 21.8 12.8 12.8 8.3 14.7 12 15.4 12.8 49.2 41.4 18.8 7.1 15.8 35.3 9.4 3.4	3 4 3 5 5 7 4 4 2 5 3 5 3 18 13 5 2 5 8 3 1	2470	0.92449	2	1.029		X											1.08129	2	1.02891		X
P62917	60S ribosomal protein L8	28.025	20131220 LVN_TVACLAOA2012_09_23 LVN_TVACLAOA_IC_02 20131220 LVN_TVACLAOA2012_09_23 LVN_TVACLAOA_IC_03 20131220 LVN_TVACLAOA2012_09_23 LVN_TVACLAOA_IC_04 20131220 LVN_TVACLAOA2012_09_23 LVN_TVACLAOA_IC_05 20131220 LVN_TVACLAOA2012_09_23 LVN_TVACLAOA_IC_07 20131220 LVN_TVACLAOA2012_09_23 LVN_TVACLAOA_IC_15 20131220 LVN_TVACLAOA2012_09_23 LVN_TVACLAOA_IC_18 20131220 LVN_TVACLAOA2012_09_23 LVN_TVACLA…	39 38 40 38 31 40 281 59 48 59 27	1 2 2 4 4 3 44 11 6 8 2	1 1 2 1 1 2 24 4 3 3 1	1 1 1 3 3 1 12 4 3 4 2	1 1 1 1 1 1 9 3 2 1 1	4.3 4.3 4.3 9.7 13.2 4.3 33.5 16 9.7 12.1 5.4	1 1 1 3 3 1 12 4 3 4 2	411	1.04155	2	1.03959		X	1.07909	2	1.19411		X	1.08488	2	1.23915		X	0.95948	2	1.03975		X	0.92649	2	1.19455		X	0.9218	2	1.23849		X
P32969	60S ribosomal protein L9	21.863	20131220 LVN_TVACLAOA2012_09_23 LVN_TVACLAOA_IC_04 20131220 LVN_TVACLAOA2012_09_23 LVN_TVACLAOA_IC_05 20131220 LVN_TVACLAOA2012_09_23 LVN_TVACLAOA_IC_10 20131220 LVN_TVACLAOA2012_09_26 LVN_IC rerun_21 dilute	40 38 39 131	1 1 2 5	1 1 1 5	1 1 1 2	1 1 1 2	5.2 5.2 5.2 12.5	1 1 1 2	160
Q9Y221	60S ribosome subunit biogenesis protein NIP7 homolog	20.463	20131220 LVN_TVACLAOA2012_09_23 LVN_TVACLAOA_IC_22 20131220 LVN_TVACLAOA2012_09_26 LVN_IC rerun_21 dilute	121 52	8 1	4 1	4 1	3 1	20 5	4 1	147
Q9UBM7	7-dehydrocholesterol reductase	54.489	20131220 LVN_TVACLAOA2012_09_23 LVN_TVACLAOA_IC_02 20131220 LVN_TVACLAOA2012_09_23 LVN_TVACLAOA_IC_03 20131220 LVN_TVACLAOA2012_09_23 LVN_TVACLAOA_IC_04 20131220 LVN_TVACLAOA2012_09_23 LVN_TVACLAOA_IC_05 20131220 LVN_TVACLAOA2012_09_23 LVN_TVACLAOA_IC_10 20131220 LVN_TVACLAOA2012_09_23 LVN_TVACLAOA_IC_22 20131220 LVN_TVACLAOA2012_09_26 LVN_IC rerun_16 dilute 20131220 LVN_TVACLAOA2012_09_26 LVN_IC…	25 34 38 38 46 35 202 106 38	3 4 5 7 1 5 12 7 1	1 1 1 2 1 1 7 4 1	2 2 4 5 1 4 5 4 1	1 1 1 2 1 1 3 1 1	3.2 3.2 6.9 11.8 1.5 6.5 12.8 8 1.7	2 2 4 5 1 4 5 4 1	313
P11021	78 kDa glucose-regulated protein	72.333	20131220 LVN_TVACLAOA2012_09_23 LVN_TVACLAOA_IC_02 20131220 LVN_TVACLAOA2012_09_23 LVN_TVACLAOA_IC_03 20131220 LVN_TVACLAOA2012_09_23 LVN_TVACLAOA_IC_04 20131220 LVN_TVACLAOA2012_09_23 LVN_TVACLAOA_IC_05 20131220 LVN_TVACLAOA2012_09_23 LVN_TVACLAOA_IC_06 20131220 LVN_TVACLAOA2012_09_23 LVN_TVACLAOA_IC_07 20131220 LVN_TVACLAOA2012_09_23 LVN_TVACLAOA_IC_08 20131220 LVN_TVACLAOA2012_09_23 LVN_TVACLA…	563 482 591 1342 1077 1004 1127 682 2059 9098 2249 402 565 558 436 45 285 66 408 63 51 40 33 455 321 356 441	29 29 47 85 68 64 69 42 115 390 112 32 43 43 30 8 18 4 28 2 6 2 2 43 31 28 17	24 22 26 54 46 43 48 29 76 268 77 18 22 25 16 2 16 2 16 2 3 1 1 23 16 18 13	13 12 18 26 26 27 26 18 28 45 31 18 21 16 14 7 8 4 16 2 4 2 2 18 12 15 5	11 9 14 16 19 17 21 14 23 40 24 9 13 11 7 2 7 2 10 2 3 1 1 12 8 12 4	22 20.8 32.7 47.7 44.8 45.1 46.9 33.9 46.8 59.2 50.2 31.2 36.9 29.8 25.2 12.2 13.9 6.4 31.2 4.9 7.2 4.7 2.6 31.5 23.9 29.4 10.2	13 12 18 26 26 27 26 18 28 45 31 18 21 16 14 7 8 4 16 2 4 2 2 18 12 15 5	24170	0.77749	50	2.10507			1.03114	46	2.19902			0.85033	47	1.93169			1.28583	50	2.10469			0.96977	46	2.199			1.17594	47	1.93169
Q92667	A-kinase anchor protein 1, mitochondrial	97.342	20131220 LVN_TVACLAOA2012_09_23 LVN_TVACLAOA_IC_07	42	5	1	4	1	4.7	4	42
Q9ULX6	A-kinase anchor protein 8-like	71.649	20131220 LVN_TVACLAOA2012_09_23 LVN_TVACLAOA_IC_09 20131220 LVN_TVACLAOA2012_09_23 LVN_TVACLAOA_IC_10	62 48	3 4	1 1	3 3	1 1	7 5.7	3 3	78
Q86V21	Acetoacetyl-CoA synthetase	75.144	20131220 LVN_TVACLAOA2012_09_23 LVN_TVACLAOA_IC_12	57	18	3	9	3	11.8	9	57
A1L0T0	Acetolactate synthase-like protein	67.868	20131220 LVN_TVACLAOA2012_09_26 LVN_IC rerun_13 dilute	74	5	2	4	1	7.1	4	74
Q9BWD1	Acetyl-CoA acetyltransferase, cytosolic	41.351	20131220 LVN_TVACLAOA2012_09_23 LVN_TVACLAOA_IC_19 20131220 LVN_TVACLAOA2012_09_23 LVN_TVACLAOA_IC_22 20131220 LVN_TVACLAOA2012_09_26 LVN_IC rerun_16 dilute	25 37 249	3 4 18	1 2 9	2 2 10	1 1 5	4 4 30.2	2 2 10	255	1.00416	2	1.15732		X	1.13485	2	1.02752		X	0.99122	2	1.18752		X	0.99547	2	1.1576		X	0.88106	2	1.02806		X	1.00912	2	1.18779		X
Q13085	Acetyl-CoA carboxylase 1	265.554	20131220 LVN_TVACLAOA2012_09_23 LVN_TVACLAOA_IC_03 20131220 LVN_TVACLAOA2012_09_23 LVN_TVACLAOA_IC_04 20131220 LVN_TVACLAOA2012_09_23 LVN_TVACLAOA_IC_05 20131220 LVN_TVACLAOA2012_09_23 LVN_TVACLAOA_IC_06	23 188 47 30	11 56 24 11	1 14 4 1	9 27 17 7	1 9 4 1	3.5 12 7.5 3.2	8 26 15 7	217
Q9NUB1	Acetyl-coenzyme A synthetase 2-like, mitochondrial	74.857	20131220 LVN_TVACLAOA2012_09_23 LVN_TVACLAOA_IC_11 20131220 LVN_TVACLAOA2012_09_23 LVN_TVACLAOA_IC_12	197 220	20 16	7 5	11 10	5 3	16 14.2	11 10	389
Q9NR19	Acetyl-coenzyme A synthetase, cytoplasmic	78.58	20131220 LVN_TVACLAOA2012_09_23 LVN_TVACLAOA_IC_10 20131220 LVN_TVACLAOA2012_09_23 LVN_TVACLAOA_IC_11 20131220 LVN_TVACLAOA2012_09_23 LVN_TVACLAOA_IC_12	57 427 39	17 56 9	2 28 2	13 20 8	2 12 2	18.4 23 9.1	13 20 8	468
Q13510	Acid ceramidase	44.66	20131220 LVN_TVACLAOA2012_09_23 LVN_TVACLAOA_IC_23 20131220 LVN_TVACLAOA2012_09_25 LVN_TVACLAOA_EC39 20131220 LVN_TVACLAOA2012_09_26 LVN_IC rerun_16 dilute 20131220 LVN_TVACLAOA2012_09_26 LVN_IC rerun_17 dilute 20131220 LVN_TVACLAOA2012_09_26 LVN_IC rerun_24	37 49 200 67 340	3 5 17 4 47	1 2 9 2 30	3 2 6 2 5	1 1 4 1 4	6.3 4.8 14.4 4.8 11.4	3 2 6 2 5	572
Q92484	Acid sphingomyelinase-like phosphodiesterase 3a	51.26	20131220 LVN_TVACLAOA2012_09_23 LVN_TVACLAOA_IC_14	113	8	4	6	3	10.6	6	113
P39687	Acidic leucine-rich nuclear phosphoprotein 32 family member A	28.585	20131220 LVN_TVACLAOA2012_09_23 LVN_TVACLAOA_IC_18	397	35	20	12	10	36.1	12	397
Q92688	Acidic leucine-rich nuclear phosphoprotein 32 family member B	28.788	20131220 LVN_TVACLAOA2012_09_23 LVN_TVACLAOA_IC_18 20131220 LVN_TVACLAOA2012_09_23 LVN_TVACLAOA_IC_19 20131220 LVN_TVACLAOA2012_09_26 LVN_IC rerun_24	528 40 42	40 3 2	28 1 2	12 3 1	10 1 1	36.7 11.2 4.4	11 3 1	557
P10323	Acrosin	45.847	20131220 LVN_TVACLAOA2012_09_23 LVN_TVACLAOA_IC_15	26	4	2	1	1	2.9	1	25
P60709	Actin, cytoplasmic 1	41.737	20131220 LVN_TVACLAOA2012_09_23 LVN_TVACLAOA_IC_02 20131220 LVN_TVACLAOA2012_09_23 LVN_TVACLAOA_IC_03 20131220 LVN_TVACLAOA2012_09_23 LVN_TVACLAOA_IC_04 20131220 LVN_TVACLAOA2012_09_23 LVN_TVACLAOA_IC_05 20131220 LVN_TVACLAOA2012_09_23 LVN_TVACLAOA_IC_06 20131220 LVN_TVACLAOA2012_09_23 LVN_TVACLAOA_IC_07 20131220 LVN_TVACLAOA2012_09_23 LVN_TVACLAOA_IC_08 20131220 LVN_TVACLAOA2012_09_23 LVN_TVACLA…	580 683 731 1082 827 1014 1275 1053 1040 740 654 453 7120 922 738 68 404 431 79 39 44 50 26 413 408 503 2587 950 109 654 603	33 40 53 77 72 74 89 68 68 48 49 44 346 63 51 5 32 26 6 3 4 2 7 33 34 34 147 51 4 38 33	28 28 41 47 47 45 58 44 41 29 34 24 230 40 39 3 16 17 3 2 2 1 1 24 26 20 92 38 3 31 29	8 10 14 17 15 15 16 16 17 12 14 13 24 14 14 4 11 8 3 3 3 2 5 7 5 11 20 12 3 10 6	8 8 12 12 13 11 14 12 14 9 12 11 23 12 13 3 6 7 2 2 2 1 1 6 5 9 17 11 2 8 5	23.5 29.3 37.1 45.9 38.7 37.3 50.7 42.9 50.9 40.5 38.4 38.1 72.3 41.1 41.1 9.1 28.5 24.3 10.4 9.9 9.9 9.9 14.4 22.1 13.1 36.5 55.5 36.3 8.3 28 15.7	8 10 14 17 15 15 16 16 17 12 14 13 24 14 14 4 11 8 3 3 3 1 3 7 5 11 20 12 3 10 6	25649	0.62509	79	1.64316			0.85239	83	1.23063			0.80389	80	1.44446			1.59957	79	1.64296			1.17293	83	1.23052			1.24407	80	1.44445
O96019	Actin-like protein 6A	47.461	20131220 LVN_TVACLAOA2012_09_23 LVN_TVACLAOA_IC_14	208	20	10	7	4	23.5	7	208
Q9NZ32	Actin-related protein 10	46.307	20131220 LVN_TVACLAOA2012_09_23 LVN_TVACLAOA_IC_15	55	2	1	2	1	4.8	2	55
P61160	Actin-related protein 2	44.761	20131220 LVN_TVACLAOA2012_09_26 LVN_IC rerun_16 dilute	422	40	24	10	7	27.9	10	422
Q92747	Actin-related protein 2/3 complex subunit 1A	41.569	20131220 LVN_TVACLAOA2012_09_26 LVN_IC rerun_17 dilute	46	1	1	1	1	2.7	1	46
O15143	Actin-related protein 2/3 complex subunit 1B	40.95	20131220 LVN_TVACLAOA2012_09_26 LVN_IC rerun_16 dilute 20131220 LVN_TVACLAOA2012_09_26 LVN_IC rerun_17 dilute	40 144	2 5	1 4	2 3	1 2	6.7 12.1	2 3	152
O15144	Actin-related protein 2/3 complex subunit 2	34.333	20131220 LVN_TVACLAOA2012_09_23 LVN_TVACLAOA_IC_18 20131220 LVN_TVACLAOA2012_09_26 LVN_IC rerun_17 dilute	124 67	22 12	11 2	11 7	9 2	32.3 19.7	11 7	165
O15145	Actin-related protein 2/3 complex subunit 3	20.547	20131220 LVN_TVACLAOA2012_09_23 LVN_TVACLAOA_IC_22	333	28	17	8	5	35.4	8	333
O15511	Actin-related protein 2/3 complex subunit 5	16.32	20131220 LVN_TVACLAOA2012_09_23 LVN_TVACLAOA_IC_22 20131220 LVN_TVACLAOA2012_09_23 LVN_TVACLAOA_IC_23	159 242	7 14	6 9	3 4	3 4	21.9 25.8	3 4	373
Q9BPX5	Actin-related protein 2/3 complex subunit 5-like protein	16.941	20131220 LVN_TVACLAOA2012_09_23 LVN_TVACLAOA_IC_22	98	9	5	4	3	26.1	4	124
P61158	Actin-related protein 3	47.371	20131220 LVN_TVACLAOA2012_09_23 LVN_TVACLAOA_IC_14 20131220 LVN_TVACLAOA2012_09_23 LVN_TVACLAOA_IC_15	452 129	60 28	30 9	20 13	13 6	55.5 41.9	18 12	553
P53999	Activated RNA polymerase II transcriptional coactivator p15	14.395	20131220 LVN_TVACLAOA2012_09_23 LVN_TVACLAOA_IC_22 20131220 LVN_TVACLAOA2012_09_23 LVN_TVACLAOA_IC_23 20131220 LVN_TVACLAOA2012_09_26 LVN_IC rerun_24 20131220 LVN_TVACLAOA2012_09_26 LVN_IC rerun_25	246 74 97 668	24 4 7 33	13 2 6 32	6 2 3 3	5 2 3 3	42.5 15.7 23.6 20.5	6 2 3 3	1003	0.92266	3	1.31629		X	0.96836	3	1.13047		X	1.0692	3	1.17914		X	1.08298	3	1.31561		X	1.03237	3	1.13067		X	0.93542	3	1.17971		X
Q8N3C0	Activating signal cointegrator 1 complex subunit 3	251.46	20131220 LVN_TVACLAOA2012_09_23 LVN_TVACLAOA_IC_05	28	11	2	9	2	4	9	28
O95433	Activator of 90 kDa heat shock protein ATPase homolog 1	38.274	20131220 LVN_TVACLAOA2012_09_23 LVN_TVACLAOA_IC_23 20131220 LVN_TVACLAOA2012_09_26 LVN_IC rerun_16 dilute	25 126	3 29	1 10	2 13	1 6	5.3 38.2	2 13	126
Q86WX3	Active regulator of SIRT1	15.434	20131220 LVN_TVACLAOA2012_09_23 LVN_TVACLAOA_IC_22	157	11	4	5	2	36	5	157
O14561	Acyl carrier protein, mitochondrial	17.417	20131220 LVN_TVACLAOA2012_09_23 LVN_TVACLAOA_IC_22 20131220 LVN_TVACLAOA2012_09_23 LVN_TVACLAOA_IC_23 20131220 LVN_TVACLAOA2012_09_26 LVN_IC rerun_24 20131220 LVN_TVACLAOA2012_09_26 LVN_IC rerun_25	35 40 33 20	4 6 13 8	1 3 1 1	4 3 4 1	1 2 1 1	25 19.2 25 3.8	4 3 4 1	54
Q709F0	Acyl-CoA dehydrogenase family member 11	87.283	20131220 LVN_TVACLAOA2012_09_23 LVN_TVACLAOA_IC_10	97	15	5	10	4	12.2	10	97
Q9H845	Acyl-CoA dehydrogenase family member 9, mitochondrial	68.76	20131220 LVN_TVACLAOA2012_09_23 LVN_TVACLAOA_IC_19 20131220 LVN_TVACLAOA2012_09_26 LVN_IC rerun_13 dilute	34 106	3 18	1 6	1 11	1 5	1.1 17.4	1 11	109
O00767	Acyl-CoA desaturase	41.523	20131220 LVN_TVACLAOA2012_09_23 LVN_TVACLAOA_IC_02 20131220 LVN_TVACLAOA2012_09_23 LVN_TVACLAOA_IC_03 20131220 LVN_TVACLAOA2012_09_23 LVN_TVACLAOA_IC_04 20131220 LVN_TVACLAOA2012_09_23 LVN_TVACLAOA_IC_05 20131220 LVN_TVACLAOA2012_09_23 LVN_TVACLAOA_IC_06 20131220 LVN_TVACLAOA2012_09_23 LVN_TVACLAOA_IC_07 20131220 LVN_TVACLAOA2012_09_23 LVN_TVACLAOA_IC_08 20131220 LVN_TVACLAOA2012_09_23 LVN_TVACLA…	62 62 87 80 52 100 61 41 47 62 42 151 52	3 2 4 4 3 3 2 2 3 2 2 5 4	1 1 3 2 2 3 2 1 2 2 1 4 2	2 2 2 2 1 1 1 1 1 1 2 2 2	1 1 1 1 1 1 1 1 1 1 1 1 1	5.3 5.3 5.3 5.3 3.6 3.6 3.6 3.6 3.6 3.6 5.3 5.3 5.6	2 2 2 2 1 1 1 1 1 1 2 2 2	548
Q96CM8	Acyl-CoA synthetase family member 2, mitochondrial	68.125	20131220 LVN_TVACLAOA2012_09_26 LVN_IC rerun_13 dilute	346	39	19	16	11	24.9	16	346
Q4G176	Acyl-CoA synthetase family member 3, mitochondrial	64.13	20131220 LVN_TVACLAOA2012_09_26 LVN_IC rerun_13 dilute	34	7	1	5	1	10.1	5	34
Q9H6R3	Acyl-CoA synthetase short-chain family member 3, mitochondrial	74.778	20131220 LVN_TVACLAOA2012_09_23 LVN_TVACLAOA_IC_05 20131220 LVN_TVACLAOA2012_09_23 LVN_TVACLAOA_IC_07 20131220 LVN_TVACLAOA2012_09_23 LVN_TVACLAOA_IC_08 20131220 LVN_TVACLAOA2012_09_23 LVN_TVACLAOA_IC_11 20131220 LVN_TVACLAOA2012_09_23 LVN_TVACLAOA_IC_12	58 46 48 91 618	3 3 5 7 51	1 1 1 3 29	3 3 5 5 22	1 1 1 3 14	5.4 4.2 8.3 8.3 36.6	3 3 5 5 22	740
P07108	Acyl-CoA-binding protein	10.044	20131220 LVN_TVACLAOA2012_09_25 LVN_TVACLAOA_EC47 20131220 LVN_TVACLAOA2012_09_26 LVN_IC rerun_25	111 80	16 13	7 8	5 3	5 2	64.4 44.8	5 3	162	0.72123	3	1.27348		X	1.14068	3	1.28704		X	0.69823	3	1.22424		X	1.38591	3	1.27357		X	0.87649	3	1.28723		X	1.43216	3	1.22463		X
Q08AH3	Acyl-coenzyme A synthetase ACSM2A, mitochondrial	64.223	20131220 LVN_TVACLAOA2012_09_23 LVN_TVACLAOA_IC_10 20131220 LVN_TVACLAOA2012_09_23 LVN_TVACLAOA_IC_11 20131220 LVN_TVACLAOA2012_09_23 LVN_TVACLAOA_IC_14 20131220 LVN_TVACLAOA2012_09_26 LVN_IC rerun_13 dilute	36 23 45 225	3 1 13 42	1 1 3 17	2 1 8 14	1 1 3 10	3.3 1.4 15.3 27.9	2 1 7 14	276
Q68CK6	Acyl-coenzyme A synthetase ACSM2B, mitochondrial	64.271	20131220 LVN_TVACLAOA2012_09_23 LVN_TVACLAOA_IC_14 20131220 LVN_TVACLAOA2012_09_26 LVN_IC rerun_13 dilute 20131220 LVN_TVACLAOA2012_09_26 LVN_IC rerun_17 dilute	71 300 48	19 49 6	5 21 1	9 15 3	3 10 1	17 28.2 4.5	8 15 3	377
Q53FZ2	Acyl-coenzyme A synthetase ACSM3, mitochondrial	66.153	20131220 LVN_TVACLAOA2012_09_26 LVN_IC rerun_13 dilute	32	3	1	2	1	4.3	2	32
Q86TX2	Acyl-coenzyme A thioesterase 1	46.277	20131220 LVN_TVACLAOA2012_09_23 LVN_TVACLAOA_IC_07 20131220 LVN_TVACLAOA2012_09_23 LVN_TVACLAOA_IC_15 20131220 LVN_TVACLAOA2012_09_23 LVN_TVACLAOA_IC_19 20131220 LVN_TVACLAOA2012_09_23 LVN_TVACLAOA_IC_23 20131220 LVN_TVACLAOA2012_09_26 LVN_IC rerun_16 dilute	47 1386 32 26 37	3 99 5 5 3	1 55 2 1 1	3 22 2 3 3	1 18 1 1 1	6.7 52.5 5.2 5.7 6.9	3 22 2 2 3	1437	1.08691	4	1.10733		X	0.93357	3	1.07553		X	1.33716	3	1.18716		X	0.91968	4	1.10701		X	1.07134	3	1.07558		X	0.7476	3	1.18786		X
Q9NPJ3	Acyl-coenzyme A thioesterase 13	14.96	20131220 LVN_TVACLAOA2012_09_23 LVN_TVACLAOA_IC_23 20131220 LVN_TVACLAOA2012_09_26 LVN_IC rerun_24	29 404	2 9	1 9	1 2	1 2	4.3 15.7	1 2	406
P49753	Acyl-coenzyme A thioesterase 2, mitochondrial	53.218	20131220 LVN_TVACLAOA2012_09_23 LVN_TVACLAOA_IC_10	46	6	1	5	1	12.4	5	0
Q9Y305	Acyl-coenzyme A thioesterase 9, mitochondrial	49.902	20131220 LVN_TVACLAOA2012_09_23 LVN_TVACLAOA_IC_15	120	13	7	11	7	29.6	11	120
O95372	Acyl-protein thioesterase 2	24.737	20131220 LVN_TVACLAOA2012_09_23 LVN_TVACLAOA_IC_19 20131220 LVN_TVACLAOA2012_09_23 LVN_TVACLAOA_IC_20	113 74	8 9	6 3	4 6	2 2	22.5 17.7	4 6	162
P13798	Acylamino-acid-releasing enzyme	81.225	20131220 LVN_TVACLAOA2012_09_23 LVN_TVACLAOA_IC_05 20131220 LVN_TVACLAOA2012_09_23 LVN_TVACLAOA_IC_10 20131220 LVN_TVACLAOA2012_09_23 LVN_TVACLAOA_IC_11 20131220 LVN_TVACLAOA2012_09_23 LVN_TVACLAOA_IC_12 20131220 LVN_TVACLAOA2012_09_23 LVN_TVACLAOA_IC_18 20131220 LVN_TVACLAOA2012_09_23 LVN_TVACLAOA_IC_22	50 265 554 64 30 56	4 29 34 4 3 3	1 14 20 2 1 2	3 12 15 4 3 2	1 8 10 2 1 1	4.1 18 22.7 4.9 4.1 2.3	3 12 15 4 3 2	883
Q53H12	Acylglycerol kinase, mitochondrial	47.137	20131220 LVN_TVACLAOA2012_09_23 LVN_TVACLAOA_IC_15	120	10	4	6	3	20.1	6	120
P14621	Acylphosphatase-2	11.14	20131220 LVN_TVACLAOA2012_09_26 LVN_IC rerun_24	79	2	1	2	1	22.2	2	79
Q6P587	Acylpyruvase FAHD1, mitochondrial	24.843	20131220 LVN_TVACLAOA2012_09_23 LVN_TVACLAOA_IC_19	137	10	3	6	3	23.2	6	137
Q8TB61	Adenosine 3'-phospho 5'-phosphosulfate transporter 1	47.515	20131220 LVN_TVACLAOA2012_09_23 LVN_TVACLAOA_IC_07	23	3	1	3	1	6.3	3	0
P55263	Adenosine kinase	40.545	20131220 LVN_TVACLAOA2012_09_23 LVN_TVACLAOA_IC_15 20131220 LVN_TVACLAOA2012_09_26 LVN_IC rerun_16 dilute	240 92	16 4	7 2	7 2	3 1	15.7 5.8	7 2	301
P54819	Adenylate kinase 2, mitochondrial	26.478	20131220 LVN_TVACLAOA2012_09_23 LVN_TVACLAOA_IC_18 20131220 LVN_TVACLAOA2012_09_23 LVN_TVACLAOA_IC_19 20131220 LVN_TVACLAOA2012_09_25 LVN_TVACLAOA_EC41	1249 198 57	68 15 3	51 8 3	11 8 2	10 5 2	50.6 35.1 7.9	11 8 2	1447
P27144	Adenylate kinase 4, mitochondrial	25.268	20131220 LVN_TVACLAOA2012_09_23 LVN_TVACLAOA_IC_18 20131220 LVN_TVACLAOA2012_09_23 LVN_TVACLAOA_IC_19	134 754	13 46	7 31	7 10	5 7	31.8 40.8	7 10	861
P00568	Adenylate kinase isoenzyme 1	21.635	20131220 LVN_TVACLAOA2012_09_23 LVN_TVACLAOA_IC_20 20131220 LVN_TVACLAOA2012_09_26 LVN_IC rerun_21 dilute	53 115	3 6	1 5	3 4	1 4	16 18	3 4	143
P30566	Adenylosuccinate lyase	54.889	20131220 LVN_TVACLAOA2012_09_23 LVN_TVACLAOA_IC_14	135	23	13	9	5	25.8	9	135
P30520	Adenylosuccinate synthetase isozyme 2	50.097	20131220 LVN_TVACLAOA2012_09_23 LVN_TVACLAOA_IC_15	239	18	8	9	6	24.6	8	239
Q01518	Adenylyl cyclase-associated protein 1	51.901	20131220 LVN_TVACLAOA2012_09_23 LVN_TVACLAOA_IC_08 20131220 LVN_TVACLAOA2012_09_23 LVN_TVACLAOA_IC_09 20131220 LVN_TVACLAOA2012_09_23 LVN_TVACLAOA_IC_11 20131220 LVN_TVACLAOA2012_09_23 LVN_TVACLAOA_IC_14 20131220 LVN_TVACLAOA2012_09_23 LVN_TVACLAOA_IC_15 20131220 LVN_TVACLAOA2012_09_23 LVN_TVACLAOA_IC_18 20131220 LVN_TVACLAOA2012_09_23 LVN_TVACLAOA_IC_19 20131220 LVN_TVACLAOA2012_09_23 LVN_TVACLA…	34 27 33 318 49 106 114 122 51 492 50 136	6 6 4 25 1 9 13 11 1 30 4 7	1 1 2 12 1 3 6 4 1 19 2 4	4 4 4 16 1 6 9 7 1 15 3 3	1 1 2 8 1 2 4 3 1 10 2 2	10.1 8.4 9.5 36.6 2.3 14.7 22.1 13.9 3.4 32.4 8.4 8.4	4 4 4 16 1 6 9 7 1 15 3 3	1212
P40123	Adenylyl cyclase-associated protein 2	52.824	20131220 LVN_TVACLAOA2012_09_23 LVN_TVACLAOA_IC_18	40	4	1	4	1	9	4	72
Q9HDC9	Adipocyte plasma membrane-associated protein	46.48	20131220 LVN_TVACLAOA2012_09_23 LVN_TVACLAOA_IC_14 20131220 LVN_TVACLAOA2012_09_23 LVN_TVACLAOA_IC_15 20131220 LVN_TVACLAOA2012_09_26 LVN_IC rerun_16 dilute	170 761 40	16 58 4	8 41 1	6 16 4	5 13 1	12.5 39.2 9.9	6 16 4	910	0.8997	2	1.20563		X	0.83031	2	1.31534		X	1.21351	2	1.08814		X	1.11177	2	1.20452		X	1.20412	2	1.31501		X	0.82397	2	1.08831		X
Q9BW91	ADP-ribose pyrophosphatase, mitochondrial	39.125	20131220 LVN_TVACLAOA2012_09_26 LVN_IC rerun_16 dilute	33	5	2	4	1	13.7	4	28
P84077	ADP-ribosylation factor 1	20.697	20131220 LVN_TVACLAOA2012_09_23 LVN_TVACLAOA_IC_22 20131220 LVN_TVACLAOA2012_09_23 LVN_TVACLAOA_IC_23 20131220 LVN_TVACLAOA2012_09_25 LVN_TVACLAOA_EC45	368 322 94	41 23 7	24 19 4	8 6 4	6 6 4	40.3 31.5 23.2	8 6 4	764	0.97469	3	1.29061		X	1.00471	4	1.06248		X	1.07582	3	1.38319		X	1.02597	3	1.29071		X	0.99527	4	1.06264		X	0.92917	3	1.38381		X
P18085	ADP-ribosylation factor 4	20.511	20131220 LVN_TVACLAOA2012_09_23 LVN_TVACLAOA_IC_09 20131220 LVN_TVACLAOA2012_09_23 LVN_TVACLAOA_IC_12 20131220 LVN_TVACLAOA2012_09_23 LVN_TVACLAOA_IC_22 20131220 LVN_TVACLAOA2012_09_23 LVN_TVACLAOA_IC_23 20131220 LVN_TVACLAOA2012_09_25 LVN_TVACLAOA_EC45 20131220 LVN_TVACLAOA2012_09_26 LVN_IC rerun_21 dilute 20131220 LVN_TVACLAOA2012_09_26 LVN_IC rerun_24	46 34 390 210 75 44 72	2 3 39 21 6 1 3	1 1 26 11 4 1 3	2 3 7 6 3 1 2	1 1 6 4 3 1 2	11.1 15 35 28.3 15 5.6 11.7	2 3 7 6 3 1 2	686	0.74414	2	1.39419		X	0.69048	2	1.68997		X	1.19763	2	1.19694		X	1.34401	2	1.39221		X	1.44766	2	1.68919		X	0.83494	2	1.19743		X
P84085	ADP-ribosylation factor 5	20.53	20131220 LVN_TVACLAOA2012_09_23 LVN_TVACLAOA_IC_22	313	32	21	8	7	40.6	8	534
P62330	ADP-ribosylation factor 6	20.082	20131220 LVN_TVACLAOA2012_09_23 LVN_TVACLAOA_IC_20 20131220 LVN_TVACLAOA2012_09_23 LVN_TVACLAOA_IC_22 20131220 LVN_TVACLAOA2012_09_23 LVN_TVACLAOA_IC_23	29 151 46	5 15 6	1 10 2	2 6 4	1 4 2	8 33.7 22.9	2 6 4	182
Q8N6T3	ADP-ribosylation factor GTPase-activating protein 1	44.668	20131220 LVN_TVACLAOA2012_09_23 LVN_TVACLAOA_IC_15 20131220 LVN_TVACLAOA2012_09_26 LVN_IC rerun_16 dilute 20131220 LVN_TVACLAOA2012_09_26 LVN_IC rerun_17 dilute	205 42 75	6 3 2	6 1 2	3 2 1	3 1 1	9.4 5.9 3.7	3 2 1	263
Q9NP61	ADP-ribosylation factor GTPase-activating protein 3	56.928	20131220 LVN_TVACLAOA2012_09_23 LVN_TVACLAOA_IC_12	77	5	3	4	2	8.9	4	77
Q9UJY5	ADP-ribosylation factor-binding protein GGA1	70.384	20131220 LVN_TVACLAOA2012_09_23 LVN_TVACLAOA_IC_10	32	2	1	2	1	3.1	2	32
Q9UJY4	ADP-ribosylation factor-binding protein GGA2	67.15	20131220 LVN_TVACLAOA2012_09_23 LVN_TVACLAOA_IC_12	52	11	2	8	2	11.6	8	52
P40616	ADP-ribosylation factor-like protein 1	20.418	20131220 LVN_TVACLAOA2012_09_23 LVN_TVACLAOA_IC_22	111	11	5	5	4	29.3	5	111
P36405	ADP-ribosylation factor-like protein 3	20.456	20131220 LVN_TVACLAOA2012_09_23 LVN_TVACLAOA_IC_22	48	2	1	1	1	6	1	48
Q9NVJ2	ADP-ribosylation factor-like protein 8B	21.539	20131220 LVN_TVACLAOA2012_09_23 LVN_TVACLAOA_IC_22	148	16	9	5	3	27.4	5	0
Q13795	ADP-ribosylation factor-related protein 1	22.614	20131220 LVN_TVACLAOA2012_09_23 LVN_TVACLAOA_IC_20	40	3	3	2	2	10.9	2	40
Q9UKK9	ADP-sugar pyrophosphatase	24.328	20131220 LVN_TVACLAOA2012_09_25 LVN_TVACLAOA_EC40 20131220 LVN_TVACLAOA2012_09_26 LVN_IC rerun_17 dilute	27 279	4 15	2 11	2 6	2 5	8.2 31.1	2 6	283
P10109	Adrenodoxin, mitochondrial	19.393	20131220 LVN_TVACLAOA2012_09_26 LVN_IC rerun_24	133	6	5	2	2	9.8	2	133
Q9Y4W6	AFG3-like protein 2	88.584	20131220 LVN_TVACLAOA2012_09_23 LVN_TVACLAOA_IC_05 20131220 LVN_TVACLAOA2012_09_23 LVN_TVACLAOA_IC_06 20131220 LVN_TVACLAOA2012_09_23 LVN_TVACLAOA_IC_10 20131220 LVN_TVACLAOA2012_09_23 LVN_TVACLAOA_IC_11 20131220 LVN_TVACLAOA2012_09_23 LVN_TVACLAOA_IC_12	24 34 90 282 27	5 5 13 36 6	1 1 5 15 1	5 5 10 21 4	1 1 5 10 1	4.9 4.9 10.8 24 4.8	4 5 10 21 4	354
O43488	Aflatoxin B1 aldehyde reductase member 2	39.589	20131220 LVN_TVACLAOA2012_09_26 LVN_IC rerun_16 dilute 20131220 LVN_TVACLAOA2012_09_26 LVN_IC rerun_17 dilute	280 80	21 5	10 2	6 3	5 1	21.4 13.1	5 3	329
Q9BSE5	Agmatinase, mitochondrial	37.66	20131220 LVN_TVACLAOA2012_09_23 LVN_TVACLAOA_IC_18 20131220 LVN_TVACLAOA2012_09_23 LVN_TVACLAOA_IC_19 20131220 LVN_TVACLAOA2012_09_23 LVN_TVACLAOA_IC_20 20131220 LVN_TVACLAOA2012_09_26 LVN_IC rerun_17 dilute	480 130 30 147	39 13 1 12	25 8 1 6	9 4 1 7	6 3 1 4	34.7 10.5 2 22.2	9 4 1 7	703	0.98424	3	1.39917		X	0.88627	3	1.19081		X	1.24305	3	1.32312		X	1.01577	3	1.39943		X	1.12828	3	1.19105		X	0.80389	3	1.32361		X
O00468	Agrin	214.846	20131220 LVN_TVACLAOA2012_09_26 LVN_IC rerun_27	423	16	15	8	8	4.4	8	423
O00170	AH receptor-interacting protein	37.636	20131220 LVN_TVACLAOA2012_09_26 LVN_IC rerun_17 dilute	65	3	3	1	1	4.2	1	65
Q9NRG9	Aladin	59.574	20131220 LVN_TVACLAOA2012_09_26 LVN_IC rerun_13 dilute	35	4	1	3	1	6.8	3	35
Q8TD30	Alanine aminotransferase 2	57.904	20131220 LVN_TVACLAOA2012_09_23 LVN_TVACLAOA_IC_14 20131220 LVN_TVACLAOA2012_09_26 LVN_IC rerun_13 dilute	158 63	21 5	8 3	12 4	5 2	28.9 7.6	10 4	194
P49588	Alanine--tRNA ligase, cytoplasmic	106.81	20131220 LVN_TVACLAOA2012_09_23 LVN_TVACLAOA_IC_02 20131220 LVN_TVACLAOA2012_09_23 LVN_TVACLAOA_IC_03 20131220 LVN_TVACLAOA2012_09_23 LVN_TVACLAOA_IC_04 20131220 LVN_TVACLAOA2012_09_23 LVN_TVACLAOA_IC_05 20131220 LVN_TVACLAOA2012_09_23 LVN_TVACLAOA_IC_06 20131220 LVN_TVACLAOA2012_09_23 LVN_TVACLAOA_IC_07 20131220 LVN_TVACLAOA2012_09_23 LVN_TVACLAOA_IC_08 20131220 LVN_TVACLAOA2012_09_23 LVN_TVACLA…	70 145 112 342 211 145 3027 1921 217 149 100	4 9 14 27 24 24 165 100 25 15 12	3 6 5 12 10 13 114 70 9 7 3	2 5 10 15 14 12 42 33 16 11 6	2 3 4 6 7 7 35 26 7 5 3	2 6.4 11.7 17.9 15.6 13.4 45.4 42.1 18.3 12.8 6.4	2 5 10 15 14 12 42 33 16 11 6	6146	1.2795	5	1.24824		X	1.16254	4	1.11447		X	1.22891	4	1.18757		X	0.78155	5	1.2487		X	0.86028	4	1.11472		X	0.8136	4	1.18773		X
Q5JTZ9	Alanine--tRNA ligase, mitochondrial	107.34	20131220 LVN_TVACLAOA2012_09_23 LVN_TVACLAOA_IC_09	78	13	2	9	2	9.2	9	78
P08319	Alcohol dehydrogenase 4	40.222	20131220 LVN_TVACLAOA2012_09_23 LVN_TVACLAOA_IC_15 20131220 LVN_TVACLAOA2012_09_26 LVN_IC rerun_16 dilute	65 831	1 35	1 26	1 10	1 8	3.2 31.6	1 10	869
P28332	Alcohol dehydrogenase 6	39.089	20131220 LVN_TVACLAOA2012_09_23 LVN_TVACLAOA_IC_18 20131220 LVN_TVACLAOA2012_09_26 LVN_IC rerun_16 dilute 20131220 LVN_TVACLAOA2012_09_26 LVN_IC rerun_17 dilute	79 64 35	8 6 2	2 2 1	8 3 2	2 1 1	19 10.1 7.6	8 3 2	119
P11766	Alcohol dehydrogenase class-3	39.724	20131220 LVN_TVACLAOA2012_09_23 LVN_TVACLAOA_IC_18 20131220 LVN_TVACLAOA2012_09_26 LVN_IC rerun_16 dilute 20131220 LVN_TVACLAOA2012_09_26 LVN_IC rerun_17 dilute 20131220 LVN_TVACLAOA2012_09_26 LVN_IC rerun_25	64 195 152 36	10 23 17 2	2 12 12 1	6 12 8 1	1 8 6 1	18.7 32.9 25.1 2.1	6 12 8 1	359
P14550	Alcohol dehydrogenase [NADP(+)]	36.573	20131220 LVN_TVACLAOA2012_09_25 LVN_TVACLAOA_EC39 20131220 LVN_TVACLAOA2012_09_26 LVN_IC rerun_16 dilute 20131220 LVN_TVACLAOA2012_09_26 LVN_IC rerun_17 dilute	44 367 214	10 36 23	3 20 9	6 12 10	2 7 4	18.5 36.3 31.1	6 12 10	697
Q8IZ83	Aldehyde dehydrogenase family 16 member A1	85.127	20131220 LVN_TVACLAOA2012_09_23 LVN_TVACLAOA_IC_10 20131220 LVN_TVACLAOA2012_09_23 LVN_TVACLAOA_IC_11	112 44	20 14	5 3	9 8	4 3	13.8 12.5	9 8	129
Q06278	Aldehyde oxidase	147.918	20131220 LVN_TVACLAOA2012_09_23 LVN_TVACLAOA_IC_06 20131220 LVN_TVACLAOA2012_09_23 LVN_TVACLAOA_IC_07 20131220 LVN_TVACLAOA2012_09_23 LVN_TVACLAOA_IC_08	312 328 39	42 56 8	15 20 1	21 25 4	9 13 1	16.2 16.8 3.9	21 25 4	618
O60218	Aldo-keto reductase family 1 member B10	36.02	20131220 LVN_TVACLAOA2012_09_23 LVN_TVACLAOA_IC_02 20131220 LVN_TVACLAOA2012_09_23 LVN_TVACLAOA_IC_03 20131220 LVN_TVACLAOA2012_09_23 LVN_TVACLAOA_IC_04 20131220 LVN_TVACLAOA2012_09_23 LVN_TVACLAOA_IC_05 20131220 LVN_TVACLAOA2012_09_23 LVN_TVACLAOA_IC_06 20131220 LVN_TVACLAOA2012_09_23 LVN_TVACLAOA_IC_07 20131220 LVN_TVACLAOA2012_09_23 LVN_TVACLAOA_IC_08 20131220 LVN_TVACLAOA2012_09_23 LVN_TVACLA…	46 102 99 397 371 352 749 531 554 381 154 245 365 940 151 67 99 214 68 287 1787 186 360 1482 45 332 29	7 16 16 35 34 30 45 33 27 24 22 16 23 46 22 9 16 23 2 31 102 17 19 54 2 20 2	4 6 6 18 16 16 28 20 17 16 11 12 15 34 9 4 8 16 2 19 75 10 13 45 2 15 1	4 8 6 13 12 10 13 11 11 11 10 9 9 13 10 5 6 5 1 11 15 8 9 13 2 6 1	2 4 4 10 8 8 10 10 7 8 9 8 7 13 5 3 4 4 1 8 13 5 6 12 2 5 1	10.4 22.5 13.3 43 40.5 29.4 43 40.5 35.1 37 32.9 28.2 27.5 43 29.1 14.2 15.8 14.2 3.5 32.9 41.8 25.3 31.3 42.4 5.4 16.5 2.5	4 8 6 13 12 10 13 11 11 11 10 9 9 13 9 5 6 5 1 11 14 6 9 13 2 5 1	9639	0.86512	14	2.18241			1.12986	15	1.56651		X	0.80497	14	1.79661			1.1558	14	2.18237			0.88503	15	1.56616		X	1.24207	14	1.79628
P52895	Aldo-keto reductase family 1 member C2	36.735	20131220 LVN_TVACLAOA2012_09_23 LVN_TVACLAOA_IC_05 20131220 LVN_TVACLAOA2012_09_23 LVN_TVACLAOA_IC_06 20131220 LVN_TVACLAOA2012_09_23 LVN_TVACLAOA_IC_07 20131220 LVN_TVACLAOA2012_09_23 LVN_TVACLAOA_IC_08 20131220 LVN_TVACLAOA2012_09_23 LVN_TVACLAOA_IC_09 20131220 LVN_TVACLAOA2012_09_23 LVN_TVACLAOA_IC_10 20131220 LVN_TVACLAOA2012_09_23 LVN_TVACLAOA_IC_15 20131220 LVN_TVACLAOA2012_09_23 LVN_TVACLA…	585 574 295 567 490 439 206 369 396 198 204 370 554	42 45 33 54 35 32 21 31 29 28 24 26 53	22 23 18 26 21 23 7 23 17 17 10 18 34	9 10 11 12 10 11 8 11 9 10 9 8 13	6 7 7 9 9 9 3 10 8 7 4 6 7	26.6 28.8 31.9 41.8 36.5 40.2 21.4 34.7 28.2 29.7 24.5 20.1 37.2	8 9 10 11 10 11 7 10 9 9 8 8 12	8455	0.551	37	1.67337			1.02507	40	1.39889			0.60589	36	1.43324			1.81465	37	1.67325			0.97542	40	1.39895			1.65032	36	1.43306
Q96C23	Aldose 1-epimerase	37.766	20131220 LVN_TVACLAOA2012_09_23 LVN_TVACLAOA_IC_08 20131220 LVN_TVACLAOA2012_09_25 LVN_TVACLAOA_EC39 20131220 LVN_TVACLAOA2012_09_26 LVN_IC rerun_16 dilute 20131220 LVN_TVACLAOA2012_09_26 LVN_IC rerun_17 dilute	36 184 246 151	1 14 25 12	1 7 11 6	1 6 7 5	1 4 4 3	4.1 18.7 24.3 15.8	1 6 7 5	525
O00116	Alkyldihydroxyacetonephosphate synthase, peroxisomal	72.912	20131220 LVN_TVACLAOA2012_09_23 LVN_TVACLAOA_IC_11	46	2	1	2	1	5.2	2	46
Q6NUM9	All-trans-retinol 13,14-reductase	66.82	20131220 LVN_TVACLAOA2012_09_26 LVN_IC rerun_13 dilute	65	16	3	11	3	18.5	11	65
Q9BQI0	Allograft inflammatory factor 1-like	17.068	20131220 LVN_TVACLAOA2012_09_23 LVN_TVACLAOA_IC_22 20131220 LVN_TVACLAOA2012_09_23 LVN_TVACLAOA_IC_23	39 55	8 7	3 3	5 5	2 3	36.7 36	5 5	68
P26572	Alpha-1,3-mannosyl-glycoprotein 2-beta-N-acetylglucosaminyltransferase	50.878	20131220 LVN_TVACLAOA2012_09_23 LVN_TVACLAOA_IC_14	187	9	5	6	3	13.5	6	187
P19652	Alpha-1-acid glycoprotein 2	23.603	20131220 LVN_TVACLAOA2012_09_25 LVN_TVACLAOA_EC35 20131220 LVN_TVACLAOA2012_09_25 LVN_TVACLAOA_EC36 20131220 LVN_TVACLAOA2012_09_25 LVN_TVACLAOA_EC39	45 104 126	3 11 14	3 4 8	1 7 5	1 2 3	5 27.9 20.9	1 7 5	238	1.0199	2	1.50769		X	1.16232	2	1.33595		X	0.98485	2	1.12859		X	0.9803	2	1.50639		X	0.86079	2	1.33598		X	1.01537	2	1.12855		X
P01011	Alpha-1-antichymotrypsin	47.651	20131220 LVN_TVACLAOA2012_09_25 LVN_TVACLAOA_EC35 20131220 LVN_TVACLAOA2012_09_25 LVN_TVACLAOA_EC36	428 110	20 6	12 3	10 4	7 1	24.8 10.2	10 4	510	0.88338	2	1.03454		X	1.19868	2	1.0622		X	0.82747	2	1.02648		X	1.1316	2	1.03487		X	0.83425	2	1.06209		X	1.20904	2	1.02583		X
P01009	Alpha-1-antitrypsin	46.737	20131220 LVN_TVACLAOA2012_09_23 LVN_TVACLAOA_IC_01 20131220 LVN_TVACLAOA2012_09_23 LVN_TVACLAOA_IC_02 20131220 LVN_TVACLAOA2012_09_23 LVN_TVACLAOA_IC_03 20131220 LVN_TVACLAOA2012_09_23 LVN_TVACLAOA_IC_05 20131220 LVN_TVACLAOA2012_09_23 LVN_TVACLAOA_IC_06 20131220 LVN_TVACLAOA2012_09_23 LVN_TVACLAOA_IC_11 20131220 LVN_TVACLAOA2012_09_23 LVN_TVACLAOA_IC_14 20131220 LVN_TVACLAOA2012_09_23 LVN_TVACLA…	45 67 33 59 58 29 261 357 76 34 190 1878 719 306 353 221 200 241 278 116 147 119 44 107 402 89 138 1119 402 306 65	1 7 4 4 4 2 30 25 5 5 9 126 22 33 38 16 9 14 20 5 8 10 2 18 21 6 13 82 34 17 6	1 4 3 2 3 1 13 13 1 1 6 64 14 17 19 13 6 9 19 5 7 8 2 6 11 4 10 50 22 14 3	1 4 3 3 2 2 15 9 5 3 7 26 8 13 13 4 4 5 3 2 4 3 2 10 11 2 3 16 10 6 3	1 2 3 2 2 1 7 6 1 1 5 18 6 8 8 4 2 4 3 2 4 3 2 5 7 2 3 13 8 4 1	1.9 7.9 6.2 6 4.3 4.1 42.6 23.2 13.9 6 18.4 57.9 24.9 32.3 33.5 7.9 10.3 12 6 4.8 8.4 6 3.6 26.3 31.6 3.6 5.5 40.4 24.6 15.8 5.5	1 4 3 3 2 2 15 9 5 3 7 26 8 13 13 4 4 5 3 2 4 3 2 10 11 2 3 16 10 6 3	7603
P30533	Alpha-2-macroglobulin receptor-associated protein	41.466	20131220 LVN_TVACLAOA2012_09_26 LVN_IC rerun_16 dilute	48	6	2	5	1	17.1	5	48
Q08043	Alpha-actinin-3	103.241	20131220 LVN_TVACLAOA2012_09_25 LVN_TVACLAOA_EC36	24	5	1	1	1	0.9	1	1453
P35611	Alpha-adducin	80.955	20131220 LVN_TVACLAOA2012_09_23 LVN_TVACLAOA_IC_08	57	5	2	4	1	9	4	57
P49419	Alpha-aminoadipic semialdehyde dehydrogenase	58.487	20131220 LVN_TVACLAOA2012_09_23 LVN_TVACLAOA_IC_14 20131220 LVN_TVACLAOA2012_09_23 LVN_TVACLAOA_IC_15 20131220 LVN_TVACLAOA2012_09_23 LVN_TVACLAOA_IC_19 20131220 LVN_TVACLAOA2012_09_26 LVN_IC rerun_13 dilute	755 36 35 78	50 3 5 4	26 1 1 3	19 3 2 4	14 1 1 3	42.9 6.5 3.5 7.8	19 3 2 4	809
P61163	Alpha-centractin	42.614	20131220 LVN_TVACLAOA2012_09_23 LVN_TVACLAOA_IC_15	210	23	9	12	6	36.4	12	210
O43768	Alpha-endosulfine	13.389	20131220 LVN_TVACLAOA2012_09_23 LVN_TVACLAOA_IC_22 20131220 LVN_TVACLAOA2012_09_23 LVN_TVACLAOA_IC_23	121 31	10 2	6 1	5 1	2 1	52.9 9.1	5 1	130
Q9C0B1	Alpha-ketoglutarate-dependent dioxygenase FTO	58.282	20131220 LVN_TVACLAOA2012_09_26 LVN_IC rerun_13 dilute	43	8	2	4	1	7.5	4	43
Q16706	Alpha-mannosidase 2	131.141	20131220 LVN_TVACLAOA2012_09_23 LVN_TVACLAOA_IC_05 20131220 LVN_TVACLAOA2012_09_23 LVN_TVACLAOA_IC_07 20131220 LVN_TVACLAOA2012_09_23 LVN_TVACLAOA_IC_08 20131220 LVN_TVACLAOA2012_09_25 LVN_TVACLAOA_EC31	28 335 30 77	3 49 8 12	1 18 1 4	3 20 5 6	1 9 1 3	2.2 17.8 3.9 4.7	3 20 5 5	391
Q9UHK6	Alpha-methylacyl-CoA racemase	42.387	20131220 LVN_TVACLAOA2012_09_23 LVN_TVACLAOA_IC_15	89	11	4	6	3	16.8	6	89
P17050	Alpha-N-acetylgalactosaminidase	46.565	20131220 LVN_TVACLAOA2012_09_23 LVN_TVACLAOA_IC_15	31	2	1	1	1	2.9	1	31
P54802	Alpha-N-acetylglucosaminidase	82.266	20131220 LVN_TVACLAOA2012_09_23 LVN_TVACLAOA_IC_10 20131220 LVN_TVACLAOA2012_09_23 LVN_TVACLAOA_IC_11	105 70	7 7	5 3	3 4	2 1	4 6.2	3 4	148
Q9NVD7	Alpha-parvin	42.244	20131220 LVN_TVACLAOA2012_09_23 LVN_TVACLAOA_IC_12	28	3	1	1	1	2.2	1	0
Q86TB3	Alpha-protein kinase 2	237.013	20131220 LVN_TVACLAOA2012_09_23 LVN_TVACLAOA_IC_23	33	4	1	1	1	0.5	1	33
P54920	Alpha-soluble NSF attachment protein	33.233	20131220 LVN_TVACLAOA2012_09_23 LVN_TVACLAOA_IC_18 20131220 LVN_TVACLAOA2012_09_26 LVN_IC rerun_17 dilute	28 224	1 21	1 6	1 9	1 3	4.4 35.3	1 9	229
Q96IU4	Alpha/beta hydrolase domain-containing protein 14B	22.346	20131220 LVN_TVACLAOA2012_09_23 LVN_TVACLAOA_IC_20	97	12	8	3	2	12.9	3	97
Q96Q42	Alsin	183.634	20131220 LVN_TVACLAOA2012_09_25 LVN_TVACLAOA_EC46	30	5	2	1	1	0.7	1	30
Q06203	Amidophosphoribosyltransferase	57.399	20131220 LVN_TVACLAOA2012_09_26 LVN_IC rerun_13 dilute	52	8	2	6	2	13.2	6	52
P21397	Amine oxidase [flavin-containing] A	59.682	20131220 LVN_TVACLAOA2012_09_26 LVN_IC rerun_13 dilute	148	17	5	9	3	17.3	9	148
P27338	Amine oxidase [flavin-containing] B	58.763	20131220 LVN_TVACLAOA2012_09_26 LVN_IC rerun_13 dilute	242	28	12	10	6	22.5	10	241
Q12904	Aminoacyl tRNA synthase complex-interacting multifunctional protein 1	34.353	20131220 LVN_TVACLAOA2012_09_23 LVN_TVACLAOA_IC_18 20131220 LVN_TVACLAOA2012_09_26 LVN_IC rerun_17 dilute	22 136	2 14	1 7	2 8	1 5	7.4 33.7	2 8	136
Q13155	Aminoacyl tRNA synthase complex-interacting multifunctional protein 2	35.349	20131220 LVN_TVACLAOA2012_09_23 LVN_TVACLAOA_IC_18 20131220 LVN_TVACLAOA2012_09_26 LVN_IC rerun_17 dilute	46 65	7 7	1 3	5 4	1 3	15.6 16.9	5 4	81
Q03154	Aminoacylase-1	45.885	20131220 LVN_TVACLAOA2012_09_23 LVN_TVACLAOA_IC_15 20131220 LVN_TVACLAOA2012_09_23 LVN_TVACLAOA_IC_19 20131220 LVN_TVACLAOA2012_09_26 LVN_IC rerun_16 dilute	799 36 339	78 1 31	43 1 19	16 1 12	13 1 10	43.4 2.7 32.4	16 1 12	1112						1.03522	2	1.27005		X	1.49281	2	1.17379		X						0.96541	2	1.26989		X	0.66975	2	1.17361		X
P48728	Aminomethyltransferase, mitochondrial	43.946	20131220 LVN_TVACLAOA2012_09_26 LVN_IC rerun_16 dilute	45	5	1	4	1	8.4	4	45
Q9H4A4	Aminopeptidase B	72.596	20131220 LVN_TVACLAOA2012_09_23 LVN_TVACLAOA_IC_11 20131220 LVN_TVACLAOA2012_09_23 LVN_TVACLAOA_IC_12	54 177	8 32	3 14	6 15	2 10	10.3 27.5	6 15	204
P15144	Aminopeptidase N	109.54	20131220 LVN_TVACLAOA2012_09_23 LVN_TVACLAOA_IC_05 20131220 LVN_TVACLAOA2012_09_23 LVN_TVACLAOA_IC_06 20131220 LVN_TVACLAOA2012_09_23 LVN_TVACLAOA_IC_07 20131220 LVN_TVACLAOA2012_09_23 LVN_TVACLAOA_IC_08 20131220 LVN_TVACLAOA2012_09_23 LVN_TVACLAOA_IC_09 20131220 LVN_TVACLAOA2012_09_23 LVN_TVACLAOA_IC_10 20131220 LVN_TVACLAOA2012_09_23 LVN_TVACLAOA_IC_11 20131220 LVN_TVACLAOA2012_09_26 LVN_IC rer…	134 1015 1062 404 58 334 358 36 50	17 91 89 46 21 35 32 2 5	7 49 52 21 5 17 21 1 2	10 25 24 16 9 13 12 2 4	5 18 18 10 4 7 11 1 2	11.6 26 24.4 17 10 14.4 13.7 2.3 3.6	10 25 24 16 9 13 12 2 4	3213						0.95083	2	1.00786		X											1.0519	2	1.00804		X
Q01433	AMP deaminase 2	100.688	20131220 LVN_TVACLAOA2012_09_23 LVN_TVACLAOA_IC_09 20131220 LVN_TVACLAOA2012_09_23 LVN_TVACLAOA_IC_10 20131220 LVN_TVACLAOA2012_09_25 LVN_TVACLAOA_EC31	144 57 34	27 11 2	8 1 1	14 5 1	5 1 1	15.4 5.1 1	14 5 1	181
P05067	Amyloid beta A4 protein	86.943	20131220 LVN_TVACLAOA2012_09_25 LVN_TVACLAOA_EC32	51	3	2	2	1	2.3	2	51
Q06481	Amyloid-like protein 2	86.956	20131220 LVN_TVACLAOA2012_09_25 LVN_TVACLAOA_EC31 20131220 LVN_TVACLAOA2012_09_25 LVN_TVACLAOA_EC32	62 54	5 4	3 3	4 3	3 2	5 4.1	4 3	89
Q6FI81	Anamorsin	33.582	20131220 LVN_TVACLAOA2012_09_23 LVN_TVACLAOA_IC_22 20131220 LVN_TVACLAOA2012_09_26 LVN_IC rerun_16 dilute 20131220 LVN_TVACLAOA2012_09_26 LVN_IC rerun_24	56 43 33	4 3 1	2 1 1	3 3 1	2 1 1	9.6 13.5 3.5	3 3 1	73
Q9Y679	Ancient ubiquitous protein 1	53.028	20131220 LVN_TVACLAOA2012_09_26 LVN_IC rerun_16 dilute	94	4	3	3	2	8.8	3	94
Q13685	Angio-associated migratory cell protein	46.751	20131220 LVN_TVACLAOA2012_09_23 LVN_TVACLAOA_IC_14	58	4	2	3	1	7.1	3	58
P03950	Angiogenin	16.55	20131220 LVN_TVACLAOA2012_09_25 LVN_TVACLAOA_EC46	122	11	4	5	2	33.3	5	122
Q9P2R3	Ankyrin repeat and FYVE domain-containing protein 1	128.399	20131220 LVN_TVACLAOA2012_09_23 LVN_TVACLAOA_IC_08	79	16	4	14	4	11.4	14	79
Q6UB98	Ankyrin repeat domain-containing protein 12	235.652	20131220 LVN_TVACLAOA2012_09_23 LVN_TVACLAOA_IC_05	34	6	1	5	1	2.4	5	34
Q86W74	Ankyrin repeat domain-containing protein 46	25.967	20131220 LVN_TVACLAOA2012_09_23 LVN_TVACLAOA_IC_20	43	2	2	2	2	9.5	2	43
Q96BM1	Ankyrin repeat domain-containing protein 9	34.295	20131220 LVN_TVACLAOA2012_09_26 LVN_IC rerun_17 dilute	27	7	1	2	1	6	2	0
P50995	Annexin A11	54.39	20131220 LVN_TVACLAOA2012_09_23 LVN_TVACLAOA_IC_15	89	12	6	6	3	13.1	6	89
P07355	Annexin A2	38.604	20131220 LVN_TVACLAOA2012_09_26 LVN_IC rerun_17 dilute	47	1	1	1	1	3.2	1	47
P12429	Annexin A3	36.375	20131220 LVN_TVACLAOA2012_09_23 LVN_TVACLAOA_IC_18 20131220 LVN_TVACLAOA2012_09_26 LVN_IC rerun_17 dilute	36 43	1 5	1 1	1 5	1 1	4 18.6	1 5	45
P09525	Annexin A4	35.883	20131220 LVN_TVACLAOA2012_09_23 LVN_TVACLAOA_IC_18 20131220 LVN_TVACLAOA2012_09_23 LVN_TVACLAOA_IC_19 20131220 LVN_TVACLAOA2012_09_26 LVN_IC rerun_17 dilute	2894 23 1645	100 6 62	68 1 49	21 5 17	16 1 11	54.2 15 49.2	21 5 16	4531	1.52983	9	1.59801			1.14501	6	1.17918		X	1.32917	6	1.57109		X	0.65353	9	1.59856			0.87328	6	1.17909		X	0.75215	6	1.5714		X
O95994	Anterior gradient protein 2 homolog	19.979	20131220 LVN_TVACLAOA2012_09_23 LVN_TVACLAOA_IC_23	53	8	4	2	1	10.3	1	53
P46013	Antigen KI-67	358.694	20131220 LVN_TVACLAOA2012_09_26 LVN_IC rerun_21 dilute	26	5	1	3	1	0.6	3	26
P01008	Antithrombin-III	52.602	20131220 LVN_TVACLAOA2012_09_25 LVN_TVACLAOA_EC36 20131220 LVN_TVACLAOA2012_09_25 LVN_TVACLAOA_EC37 20131220 LVN_TVACLAOA2012_09_25 LVN_TVACLAOA_EC40 20131220 LVN_TVACLAOA2012_09_25 LVN_TVACLAOA_EC41 20131220 LVN_TVACLAOA2012_09_26 LVN_IC rerun_27	415 660 30 34 33	35 17 1 1 2	19 11 1 1 1	14 6 1 1 2	10 4 1 1 1	31.3 18.3 1.5 1.7 3.2	14 6 1 1 2	1059
Q10567	AP-1 complex subunit beta-1	104.637	20131220 LVN_TVACLAOA2012_09_23 LVN_TVACLAOA_IC_09 20131220 LVN_TVACLAOA2012_09_23 LVN_TVACLAOA_IC_10 20131220 LVN_TVACLAOA2012_09_23 LVN_TVACLAOA_IC_11 20131220 LVN_TVACLAOA2012_09_26 LVN_IC rerun_16 dilute	1323 115 49 45	80 5 7 6	53 2 1 1	30 5 6 4	19 2 1 1	32.9 5.4 6 4.4	30 5 6 2	1656
O43747	AP-1 complex subunit gamma-1	91.351	20131220 LVN_TVACLAOA2012_09_23 LVN_TVACLAOA_IC_04 20131220 LVN_TVACLAOA2012_09_23 LVN_TVACLAOA_IC_06 20131220 LVN_TVACLAOA2012_09_23 LVN_TVACLAOA_IC_08 20131220 LVN_TVACLAOA2012_09_23 LVN_TVACLAOA_IC_09 20131220 LVN_TVACLAOA2012_09_23 LVN_TVACLAOA_IC_10	24 40 38 608 44	7 7 9 51 6	1 1 1 22 2	5 5 5 20 4	1 1 1 11 2	3.9 4.6 6.1 25.7 4.1	5 5 5 20 4	654
Q9BXS5	AP-1 complex subunit mu-1	48.587	20131220 LVN_TVACLAOA2012_09_23 LVN_TVACLAOA_IC_15	526	51	29	17	11	40.9	16	526
P61966	AP-1 complex subunit sigma-1A	18.733	20131220 LVN_TVACLAOA2012_09_23 LVN_TVACLAOA_IC_22	256	16	8	7	5	36.7	7	256	0.94085	3	1.10764			0.98205	3	1.14518		X	1.07739	3	1.13563		X	1.06294	3	1.10772			1.01814	3	1.14539		X	0.9279	3	1.13595		X
O95782	AP-2 complex subunit alpha-1	107.546	20131220 LVN_TVACLAOA2012_09_23 LVN_TVACLAOA_IC_09 20131220 LVN_TVACLAOA2012_09_23 LVN_TVACLAOA_IC_12	125 47	27 11	8 1	17 6	6 1	19.2 6.2	17 4	144
O94973	AP-2 complex subunit alpha-2	103.96	20131220 LVN_TVACLAOA2012_09_23 LVN_TVACLAOA_IC_09	194	23	11	11	7	14	11	193
P63010	AP-2 complex subunit beta	104.553	20131220 LVN_TVACLAOA2012_09_23 LVN_TVACLAOA_IC_08 20131220 LVN_TVACLAOA2012_09_23 LVN_TVACLAOA_IC_09	288 1229	27 75	10 51	15 31	7 19	16 34.7	15 31	1598
Q96CW1	AP-2 complex subunit mu	49.655	20131220 LVN_TVACLAOA2012_09_23 LVN_TVACLAOA_IC_14 20131220 LVN_TVACLAOA2012_09_23 LVN_TVACLAOA_IC_15	132 140	19 20	11 7	11 10	7 6	27.1 23	11 10	244
P53680	AP-2 complex subunit sigma	17.018	20131220 LVN_TVACLAOA2012_09_23 LVN_TVACLAOA_IC_23 20131220 LVN_TVACLAOA2012_09_26 LVN_IC rerun_24	48 91	4 8	2 5	2 2	1 2	11.3 11.3	2 2	110
O00203	AP-3 complex subunit beta-1	121.32	20131220 LVN_TVACLAOA2012_09_23 LVN_TVACLAOA_IC_05 20131220 LVN_TVACLAOA2012_09_23 LVN_TVACLAOA_IC_07 20131220 LVN_TVACLAOA2012_09_23 LVN_TVACLAOA_IC_08 20131220 LVN_TVACLAOA2012_09_23 LVN_TVACLAOA_IC_09 20131220 LVN_TVACLAOA2012_09_23 LVN_TVACLAOA_IC_10	25 68 291 30 44	5 7 29 7 7	1 3 14 1 1	5 7 16 5 6	1 3 8 1 1	5.2 6.9 16.9 4.6 5.7	4 6 15 5 6	349
O14617	AP-3 complex subunit delta-1	130.158	20131220 LVN_TVACLAOA2012_09_23 LVN_TVACLAOA_IC_02 20131220 LVN_TVACLAOA2012_09_23 LVN_TVACLAOA_IC_03 20131220 LVN_TVACLAOA2012_09_23 LVN_TVACLAOA_IC_04 20131220 LVN_TVACLAOA2012_09_23 LVN_TVACLAOA_IC_06 20131220 LVN_TVACLAOA2012_09_23 LVN_TVACLAOA_IC_07 20131220 LVN_TVACLAOA2012_09_23 LVN_TVACLAOA_IC_08 20131220 LVN_TVACLAOA2012_09_23 LVN_TVACLAOA_IC_09 20131220 LVN_TVACLAOA2012_09_23 LVN_TVACLA…	27 55 39 137 46 40 47 57 27 40	1 3 4 24 7 3 6 9 5 5	1 2 1 8 1 2 2 2 1 1	1 2 4 11 5 2 5 7 5 5	1 1 1 6 1 1 2 2 1 1	1 1.7 3.3 11 4.3 1.9 4.8 7.1 4.3 5.1	1 2 4 11 5 2 5 7 5 5	272
Q9Y2T2	AP-3 complex subunit mu-1	46.939	20131220 LVN_TVACLAOA2012_09_23 LVN_TVACLAOA_IC_15 20131220 LVN_TVACLAOA2012_09_26 LVN_IC rerun_16 dilute	216 36	20 2	9 1	9 2	6 1	25.6 4.3	9 1	223
Q92572	AP-3 complex subunit sigma-1	21.732	20131220 LVN_TVACLAOA2012_09_26 LVN_IC rerun_21 dilute	117	4	4	1	1	5.7	1	117
P59780	AP-3 complex subunit sigma-2	22.017	20131220 LVN_TVACLAOA2012_09_23 LVN_TVACLAOA_IC_22	42	5	1	3	1	15.5	3	42
Q8N7J2	APC membrane recruitment protein 2	69.507	20131220 LVN_TVACLAOA2012_09_25 LVN_TVACLAOA_EC32	42	4	2	1	1	1	1	42
Q9NQ94	APOBEC1 complementation factor	65.202	20131220 LVN_TVACLAOA2012_09_26 LVN_IC rerun_13 dilute	77	10	2	6	2	10.6	6	77
P02652	Apolipoprotein A-II	11.175	20131220 LVN_TVACLAOA2012_09_25 LVN_TVACLAOA_EC46 20131220 LVN_TVACLAOA2012_09_25 LVN_TVACLAOA_EC47 20131220 LVN_TVACLAOA2012_09_25 LVN_TVACLAOA_EC48 20131220 LVN_TVACLAOA2012_09_26 LVN_IC rerun_25	48 75 126 76	5 9 7 4	4 4 6 3	3 4 4 2	3 3 4 2	21 21 21 11	3 4 4 2	232
P06727	Apolipoprotein A-IV	45.399	20131220 LVN_TVACLAOA2012_09_23 LVN_TVACLAOA_IC_15 20131220 LVN_TVACLAOA2012_09_25 LVN_TVACLAOA_EC38 20131220 LVN_TVACLAOA2012_09_25 LVN_TVACLAOA_EC39 20131220 LVN_TVACLAOA2012_09_25 LVN_TVACLAOA_EC42	56 118 241 45	4 7 24 1	1 6 9 1	3 6 13 1	1 5 6 1	7.8 16.9 34.1 3.3	3 6 13 1	367
P04114	Apolipoprotein B-100	515.605	20131220 LVN_TVACLAOA2012_09_23 LVN_TVACLAOA_IC_04 20131220 LVN_TVACLAOA2012_09_23 LVN_TVACLAOA_IC_05 20131220 LVN_TVACLAOA2012_09_23 LVN_TVACLAOA_IC_07 20131220 LVN_TVACLAOA2012_09_23 LVN_TVACLAOA_IC_08 20131220 LVN_TVACLAOA2012_09_25 LVN_TVACLAOA_EC31 20131220 LVN_TVACLAOA2012_09_25 LVN_TVACLAOA_EC32 20131220 LVN_TVACLAOA2012_09_26 LVN_IC rerun_27 20131220 LVN_TVACLAOA2012_09_26 LVN_IC rerun_28…	37 75 99 49 188 48 3702 449 616 144	12 22 19 17 23 8 226 29 49 14	1 3 5 2 14 2 183 22 38 5	12 19 15 14 14 5 83 16 26 9	1 3 4 1 9 2 69 11 21 4	2.3 3.7 3.1 2.9 2.7 0.9 16.9 3.5 5.4 1.8	12 19 15 13 14 5 83 16 26 9	5160
P02655	Apolipoprotein C-II	11.284	20131220 LVN_TVACLAOA2012_09_25 LVN_TVACLAOA_EC46 20131220 LVN_TVACLAOA2012_09_25 LVN_TVACLAOA_EC47 20131220 LVN_TVACLAOA2012_09_26 LVN_IC rerun_25	23 161 49	1 6 1	1 6 1	1 3 1	1 3 1	8.9 28.7 8.9	1 3 1	186
P02656	Apolipoprotein C-III	10.852	20131220 LVN_TVACLAOA2012_09_25 LVN_TVACLAOA_EC46 20131220 LVN_TVACLAOA2012_09_25 LVN_TVACLAOA_EC47	172 206	2 4	2 4	1 1	1 1	16.2 16.2	1 1	347
P05090	Apolipoprotein D	21.276	20131220 LVN_TVACLAOA2012_09_25 LVN_TVACLAOA_EC41	36	2	1	1	1	3.7	1	36
P02649	Apolipoprotein E	36.154	20131220 LVN_TVACLAOA2012_09_23 LVN_TVACLAOA_IC_20 20131220 LVN_TVACLAOA2012_09_23 LVN_TVACLAOA_IC_22 20131220 LVN_TVACLAOA2012_09_23 LVN_TVACLAOA_IC_23 20131220 LVN_TVACLAOA2012_09_25 LVN_TVACLAOA_EC31 20131220 LVN_TVACLAOA2012_09_25 LVN_TVACLAOA_EC33 20131220 LVN_TVACLAOA2012_09_25 LVN_TVACLAOA_EC34 20131220 LVN_TVACLAOA2012_09_25 LVN_TVACLAOA_EC35 20131220 LVN_TVACLAOA2012_09_25 LVN_TVACLAOA_E…	33 37 70 74 55 66 72 38 37 117 4895 6260 1557 1372 2247 1975 1646 50 210 35 233 57	2 5 4 3 3 1 5 3 1 6 259 301 78 65 108 99 86 2 14 2 16 6	1 1 3 3 2 1 2 2 1 4 179 206 59 45 68 66 50 2 7 1 12 2	2 3 3 3 3 1 5 3 1 4 28 26 13 12 11 9 10 1 7 1 6 5	1 1 2 3 2 1 2 2 1 3 24 23 13 9 9 9 8 1 3 1 4 2	5.7 8.5 10.7 8.2 8.2 4.7 16.4 10.1 2.5 16.7 73.2 71 41.6 32.8 29.7 27.1 26.8 2.5 29 2.8 18.9 13.6	2 3 3 3 3 1 5 3 1 4 28 26 13 12 11 9 10 1 7 1 6 5	20504	1.10497	102	1.22725			1.85996	103	2.0464			0.69571	104	1.52407			0.90497	102	1.22734			0.5376	103	2.04643			1.43738	104	1.52394
Q9BQE5	Apolipoprotein L2	37.092	20131220 LVN_TVACLAOA2012_09_26 LVN_IC rerun_17 dilute	44	3	1	2	1	5.6	2	44
Q9BUR5	Apolipoprotein O	22.285	20131220 LVN_TVACLAOA2012_09_23 LVN_TVACLAOA_IC_22	85	3	2	2	1	9.1	2	85
Q6UXV4	Apolipoprotein O-like	29.159	20131220 LVN_TVACLAOA2012_09_23 LVN_TVACLAOA_IC_18	69	3	1	3	1	11.6	3	69
Q9BZZ5	Apoptosis inhibitor 5	59.005	20131220 LVN_TVACLAOA2012_09_23 LVN_TVACLAOA_IC_14 20131220 LVN_TVACLAOA2012_09_26 LVN_IC rerun_13 dilute	193 74	22 9	7 3	11 7	6 2	18.3 13.4	11 7	238
Q07812	Apoptosis regulator BAX	21.184	20131220 LVN_TVACLAOA2012_09_23 LVN_TVACLAOA_IC_22 20131220 LVN_TVACLAOA2012_09_26 LVN_IC rerun_21 dilute	214 56	14 2	9 1	4 1	3 1	29.2 5.7	4 1	242
Q9ULZ3	Apoptosis-associated speck-like protein containing a CARD	21.627	20131220 LVN_TVACLAOA2012_09_23 LVN_TVACLAOA_IC_20	35	1	1	1	1	6.2	1	35
O95831	Apoptosis-inducing factor 1, mitochondrial	66.901	20131220 LVN_TVACLAOA2012_09_23 LVN_TVACLAOA_IC_03 20131220 LVN_TVACLAOA2012_09_23 LVN_TVACLAOA_IC_04 20131220 LVN_TVACLAOA2012_09_23 LVN_TVACLAOA_IC_05 20131220 LVN_TVACLAOA2012_09_23 LVN_TVACLAOA_IC_06 20131220 LVN_TVACLAOA2012_09_23 LVN_TVACLAOA_IC_07 20131220 LVN_TVACLAOA2012_09_23 LVN_TVACLAOA_IC_08 20131220 LVN_TVACLAOA2012_09_23 LVN_TVACLAOA_IC_09 20131220 LVN_TVACLAOA2012_09_23 LVN_TVACLA…	43 39 95 60 49 63 91 67 968 107 61 30 1048	1 5 6 3 3 11 6 2 51 8 5 7 52	1 2 4 2 2 3 2 2 38 3 1 1 38	1 4 4 2 2 8 5 2 18 6 4 3 19	1 2 2 2 2 2 1 2 14 2 1 1 13	1.8 6.4 6.7 3.9 3.6 13.2 8.8 3.9 33 10.4 7.3 4.2 32.3	1 4 4 2 2 8 5 2 18 6 4 3 19	2385
Q9BRQ8	Apoptosis-inducing factor 2	40.527	20131220 LVN_TVACLAOA2012_09_23 LVN_TVACLAOA_IC_15 20131220 LVN_TVACLAOA2012_09_26 LVN_IC rerun_16 dilute	40 177	3 14	1 10	3 5	1 3	7.5 14.5	3 5	193
Q9UKV3	Apoptotic chromatin condensation inducer in the nucleus	151.862	20131220 LVN_TVACLAOA2012_09_23 LVN_TVACLAOA_IC_10	59	6	2	4	2	2.5	3	59
Q7Z2E3	Aprataxin	40.74	20131220 LVN_TVACLAOA2012_09_26 LVN_IC rerun_16 dilute	48	2	1	2	1	7.3	2	48
P53367	Arfaptin-1	41.738	20131220 LVN_TVACLAOA2012_09_23 LVN_TVACLAOA_IC_15 20131220 LVN_TVACLAOA2012_09_23 LVN_TVACLAOA_IC_18	27 36	3 4	1 1	2 3	1 1	4.8 7.2	2 3	36
P53365	Arfaptin-2	37.856	20131220 LVN_TVACLAOA2012_09_23 LVN_TVACLAOA_IC_15	39	2	1	2	1	6.2	2	39
P78540	Arginase-2, mitochondrial	38.578	20131220 LVN_TVACLAOA2012_09_23 LVN_TVACLAOA_IC_15 20131220 LVN_TVACLAOA2012_09_26 LVN_IC rerun_16 dilute	86 42	4 1	3 1	2 1	1 1	5.6 3.4	2 1	95
P54136	Arginine--tRNA ligase, cytoplasmic	75.379	20131220 LVN_TVACLAOA2012_09_23 LVN_TVACLAOA_IC_02 20131220 LVN_TVACLAOA2012_09_23 LVN_TVACLAOA_IC_03 20131220 LVN_TVACLAOA2012_09_23 LVN_TVACLAOA_IC_04 20131220 LVN_TVACLAOA2012_09_23 LVN_TVACLAOA_IC_05 20131220 LVN_TVACLAOA2012_09_23 LVN_TVACLAOA_IC_06 20131220 LVN_TVACLAOA2012_09_23 LVN_TVACLAOA_IC_07 20131220 LVN_TVACLAOA2012_09_23 LVN_TVACLAOA_IC_08 20131220 LVN_TVACLAOA2012_09_23 LVN_TVACLA…	43 49 39 92 56 82 56 38 66 877 134	4 5 8 13 11 7 8 6 11 76 13	1 1 1 5 5 3 2 1 1 46 7	4 3 7 10 7 5 8 2 8 28 8	1 1 1 3 3 2 2 1 1 25 5	5.3 4.4 10.3 14.4 9.1 7.6 11.2 2.7 10.6 48.3 16.2	4 3 7 10 7 5 8 2 8 28 8	1236
P04424	Argininosuccinate lyase	51.658	20131220 LVN_TVACLAOA2012_09_23 LVN_TVACLAOA_IC_14 20131220 LVN_TVACLAOA2012_09_23 LVN_TVACLAOA_IC_15	41 378	5 27	2 20	4 12	2 12	9.7 28.7	4 12	393
P00966	Argininosuccinate synthase	46.53	20131220 LVN_TVACLAOA2012_09_23 LVN_TVACLAOA_IC_15	221	23	12	14	8	28.4	14	220
Q9UH62	Armadillo repeat-containing X-linked protein 3	42.501	20131220 LVN_TVACLAOA2012_09_23 LVN_TVACLAOA_IC_19 20131220 LVN_TVACLAOA2012_09_26 LVN_IC rerun_16 dilute	38 34	2 2	1 1	2 2	1 1	5.5 6.1	2 2	46
P20711	Aromatic-L-amino-acid decarboxylase	53.926	20131220 LVN_TVACLAOA2012_09_23 LVN_TVACLAOA_IC_14	65	9	2	7	2	15.2	7	65
P15848	Arylsulfatase B	59.687	20131220 LVN_TVACLAOA2012_09_23 LVN_TVACLAOA_IC_15	251	25	17	10	8	21.4	9	249
P51690	Arylsulfatase E	65.669	20131220 LVN_TVACLAOA2012_09_23 LVN_TVACLAOA_IC_12	28	10	1	5	1	7.1	3	28
P07306	Asialoglycoprotein receptor 1	33.186	20131220 LVN_TVACLAOA2012_09_23 LVN_TVACLAOA_IC_14 20131220 LVN_TVACLAOA2012_09_23 LVN_TVACLAOA_IC_15 20131220 LVN_TVACLAOA2012_09_23 LVN_TVACLAOA_IC_19 20131220 LVN_TVACLAOA2012_09_25 LVN_TVACLAOA_EC40 20131220 LVN_TVACLAOA2012_09_25 LVN_TVACLAOA_EC41 20131220 LVN_TVACLAOA2012_09_25 LVN_TVACLAOA_EC42 20131220 LVN_TVACLAOA2012_09_26 LVN_IC rerun_16 dilute	74 54 49 77 75 44 45	9 8 2 2 1 1 5	3 4 2 2 1 1 2	4 4 1 1 1 1 5	2 2 1 1 1 1 2	13.7 13.7 3.8 4.1 4.1 4.1 16.8	4 4 1 1 1 1 5	249
P08243	Asparagine synthetase [glutamine-hydrolyzing]	64.37	20131220 LVN_TVACLAOA2012_09_26 LVN_IC rerun_13 dilute	95	12	3	8	3	14.1	8	95
O43776	Asparagine--tRNA ligase, cytoplasmic	62.943	20131220 LVN_TVACLAOA2012_09_23 LVN_TVACLAOA_IC_12 20131220 LVN_TVACLAOA2012_09_23 LVN_TVACLAOA_IC_15 20131220 LVN_TVACLAOA2012_09_26 LVN_IC rerun_13 dilute	37 85 670	6 1 62	1 1 33	3 1 20	1 1 13	4.9 2.2 34.9	3 1 20	736	2.04347	3	4.66131		X											0.48914	3	4.66019		X
P17174	Aspartate aminotransferase, cytoplasmic	46.248	20131220 LVN_TVACLAOA2012_09_23 LVN_TVACLAOA_IC_15 20131220 LVN_TVACLAOA2012_09_26 LVN_IC rerun_16 dilute	99 705	8 50	3 29	5 18	2 14	19.6 47.5	5 18	771
P00505	Aspartate aminotransferase, mitochondrial	47.518	20131220 LVN_TVACLAOA2012_09_23 LVN_TVACLAOA_IC_15 20131220 LVN_TVACLAOA2012_09_25 LVN_TVACLAOA_EC38 20131220 LVN_TVACLAOA2012_09_26 LVN_IC rerun_16 dilute	348 72 1333	18 1 77	9 1 39	9 1 16	4 1 11	20.5 3.3 35.8	9 1 16	1691	1.02589	3	1.05906		X	1.14911	3	1.1384		X	1.00176	3	1.08543		X	0.97434	3	1.0594		X	0.87035	3	1.13791		X	0.99808	3	1.08545		X
Q6PI48	Aspartate--tRNA ligase, mitochondrial	73.563	20131220 LVN_TVACLAOA2012_09_23 LVN_TVACLAOA_IC_12	54	10	3	9	3	14.4	9	54
Q9ULA0	Aspartyl aminopeptidase	52.428	20131220 LVN_TVACLAOA2012_09_23 LVN_TVACLAOA_IC_10 20131220 LVN_TVACLAOA2012_09_23 LVN_TVACLAOA_IC_14	25 610	2 26	1 17	1 10	1 6	1.9 24.4	1 10	610
Q12797	Aspartyl/asparaginyl beta-hydroxylase	85.863	20131220 LVN_TVACLAOA2012_09_23 LVN_TVACLAOA_IC_03 20131220 LVN_TVACLAOA2012_09_23 LVN_TVACLAOA_IC_07 20131220 LVN_TVACLAOA2012_09_23 LVN_TVACLAOA_IC_08 20131220 LVN_TVACLAOA2012_09_23 LVN_TVACLAOA_IC_14 20131220 LVN_TVACLAOA2012_09_26 LVN_IC rerun_13 dilute	32 31 478 140 127	3 3 44 11 2	1 1 27 2 2	1 3 19 7 1	1 1 16 1 1	1.2 3.3 25.9 9.2 2.4	1 3 19 7 1	703
Q15121	Astrocytic phosphoprotein PEA-15	15.04	20131220 LVN_TVACLAOA2012_09_23 LVN_TVACLAOA_IC_23	31	2	1	1	1	8.5	1	31
Q99856	AT-rich interactive domain-containing protein 3A	62.889	20131220 LVN_TVACLAOA2012_09_23 LVN_TVACLAOA_IC_11	22	5	1	4	1	6.9	3	0
Q9UBB4	Ataxin-10	53.489	20131220 LVN_TVACLAOA2012_09_23 LVN_TVACLAOA_IC_15	315	22	14	9	6	21.9	9	358
Q8WWM7	Ataxin-2-like protein	113.374	20131220 LVN_TVACLAOA2012_09_23 LVN_TVACLAOA_IC_07 20131220 LVN_TVACLAOA2012_09_23 LVN_TVACLAOA_IC_14	43 29	4 4	1 1	3 3	1 1	2.5 2.6	3 3	41
P24539	ATP synthase F(0) complex subunit B1, mitochondrial	28.909	20131220 LVN_TVACLAOA2012_09_23 LVN_TVACLAOA_IC_19 20131220 LVN_TVACLAOA2012_09_23 LVN_TVACLAOA_IC_20 20131220 LVN_TVACLAOA2012_09_26 LVN_IC rerun_24	99 69 40	8 18 2	5 8 1	5 9 1	3 6 1	23 28.5 5.9	5 9 1	144
Q8N5M1	ATP synthase mitochondrial F1 complex assembly factor 2	32.772	20131220 LVN_TVACLAOA2012_09_23 LVN_TVACLAOA_IC_19	115	5	4	2	2	6.6	2	115
P03928	ATP synthase protein 8	7.992	20131220 LVN_TVACLAOA2012_09_26 LVN_IC rerun_25	68	21	10	1	1	16.2	1	67
P00846	ATP synthase subunit a	24.817	20131220 LVN_TVACLAOA2012_09_23 LVN_TVACLAOA_IC_09	37	2	1	1	1	4.4	1	37
O75947	ATP synthase subunit d, mitochondrial	18.491	20131220 LVN_TVACLAOA2012_09_23 LVN_TVACLAOA_IC_20 20131220 LVN_TVACLAOA2012_09_23 LVN_TVACLAOA_IC_22 20131220 LVN_TVACLAOA2012_09_26 LVN_IC rerun_21 dilute	68 34 49	7 5 2	4 2 2	6 2 2	3 2 2	31.1 10.6 14.9	6 2 2	99
P30049	ATP synthase subunit delta, mitochondrial	17.49	20131220 LVN_TVACLAOA2012_09_23 LVN_TVACLAOA_IC_22 20131220 LVN_TVACLAOA2012_09_23 LVN_TVACLAOA_IC_23	30 372	3 10	1 9	2 2	1 2	11.9 13.7	2 2	375
P56385	ATP synthase subunit e, mitochondrial	7.933	20131220 LVN_TVACLAOA2012_09_26 LVN_IC rerun_24 20131220 LVN_TVACLAOA2012_09_26 LVN_IC rerun_25	126 842	10 33	8 32	3 4	2 3	40.6 42	3 3	941
Q5VTU8	ATP synthase subunit epsilon-like protein, mitochondrial	5.807	20131220 LVN_TVACLAOA2012_09_26 LVN_IC rerun_25	194	22	18	3	3	45.1	3	194
O75964	ATP synthase subunit g, mitochondrial	11.428	20131220 LVN_TVACLAOA2012_09_26 LVN_IC rerun_24 20131220 LVN_TVACLAOA2012_09_26 LVN_IC rerun_25	395 268	24 7	16 6	5 3	3 2	54.4 30.1	5 3	633	0.8897	2	1.15477		X	1.16446	2	1.46606		X	0.85962	2	1.27143		X	1.12407	2	1.15548		X	0.85911	2	1.46614		X	1.16377	2	1.27108		X
P36542	ATP synthase subunit gamma, mitochondrial	32.996	20131220 LVN_TVACLAOA2012_09_23 LVN_TVACLAOA_IC_05 20131220 LVN_TVACLAOA2012_09_23 LVN_TVACLAOA_IC_08 20131220 LVN_TVACLAOA2012_09_23 LVN_TVACLAOA_IC_10 20131220 LVN_TVACLAOA2012_09_23 LVN_TVACLAOA_IC_11 20131220 LVN_TVACLAOA2012_09_23 LVN_TVACLAOA_IC_18 20131220 LVN_TVACLAOA2012_09_23 LVN_TVACLAOA_IC_19 20131220 LVN_TVACLAOA2012_09_23 LVN_TVACLAOA_IC_20 20131220 LVN_TVACLAOA2012_09_26 LVN_IC rer…	37 60 39 51 828 42 42 34	2 2 3 3 40 3 2 3	1 2 1 1 32 2 1 1	2 1 2 2 11 3 2 3	1 1 1 1 10 2 1 1	7.4 4 8.7 7.4 34.6 11.4 5.4 9.7	2 1 2 2 11 3 2 3	919
P48047	ATP synthase subunit O, mitochondrial	23.277	20131220 LVN_TVACLAOA2012_09_23 LVN_TVACLAOA_IC_08 20131220 LVN_TVACLAOA2012_09_23 LVN_TVACLAOA_IC_20 20131220 LVN_TVACLAOA2012_09_26 LVN_IC rerun_24 20131220 LVN_TVACLAOA2012_09_26 LVN_IC rerun_25	37 77 103 70	2 15 7 3	1 6 3 2	2 9 4 3	1 6 1 2	8.9 42.3 19.2 13.1	2 9 4 3	197
Q99766	ATP synthase subunit s, mitochondrial	24.866	20131220 LVN_TVACLAOA2012_09_23 LVN_TVACLAOA_IC_22 20131220 LVN_TVACLAOA2012_09_26 LVN_IC rerun_21 dilute	36 40	4 1	1 1	3 1	1 1	12.6 4.2	3 1	44
P18859	ATP synthase-coupling factor 6, mitochondrial	12.588	20131220 LVN_TVACLAOA2012_09_26 LVN_IC rerun_24 20131220 LVN_TVACLAOA2012_09_26 LVN_IC rerun_25	74 99	6 6	2 3	3 2	1 1	19.4 14.8	3 2	148
P33897	ATP-binding cassette sub-family D member 1	82.937	20131220 LVN_TVACLAOA2012_09_23 LVN_TVACLAOA_IC_11 20131220 LVN_TVACLAOA2012_09_23 LVN_TVACLAOA_IC_12	401 42	22 1	13 1	8 1	6 1	13.2 1.6	8 1	417
P28288	ATP-binding cassette sub-family D member 3	75.476	20131220 LVN_TVACLAOA2012_09_23 LVN_TVACLAOA_IC_05 20131220 LVN_TVACLAOA2012_09_23 LVN_TVACLAOA_IC_12 20131220 LVN_TVACLAOA2012_09_26 LVN_IC rerun_13 dilute	30 38 71	6 5 11	1 1 3	5 5 7	1 1 2	6.4 6.1 9.3	4 5 6	75
P61221	ATP-binding cassette sub-family E member 1	67.314	20131220 LVN_TVACLAOA2012_09_23 LVN_TVACLAOA_IC_12 20131220 LVN_TVACLAOA2012_09_26 LVN_IC rerun_13 dilute	231 93	26 14	11 3	16 9	7 3	25.4 14.4	16 9	294
Q8NE71	ATP-binding cassette sub-family F member 1	95.926	20131220 LVN_TVACLAOA2012_09_23 LVN_TVACLAOA_IC_05 20131220 LVN_TVACLAOA2012_09_23 LVN_TVACLAOA_IC_08 20131220 LVN_TVACLAOA2012_09_23 LVN_TVACLAOA_IC_09 20131220 LVN_TVACLAOA2012_09_23 LVN_TVACLAOA_IC_10 20131220 LVN_TVACLAOA2012_09_23 LVN_TVACLAOA_IC_19 20131220 LVN_TVACLAOA2012_09_23 LVN_TVACLAOA_IC_23	36 236 143 380 33 31	1 30 20 32 3 1	1 14 8 18 1 1	1 17 10 16 2 1	1 7 4 8 1 1	1.3 20.6 12.7 19.5 2.1 1.3	1 17 10 16 2 1	738
Q9UG63	ATP-binding cassette sub-family F member 2	71.29	20131220 LVN_TVACLAOA2012_09_23 LVN_TVACLAOA_IC_11	60	13	5	11	5	17.5	11	59
Q9NUQ8	ATP-binding cassette sub-family F member 3	79.745	20131220 LVN_TVACLAOA2012_09_23 LVN_TVACLAOA_IC_11	141	13	5	7	3	11	7	139
O76031	ATP-dependent Clp protease ATP-binding subunit clpX-like, mitochondrial	69.224	20131220 LVN_TVACLAOA2012_09_23 LVN_TVACLAOA_IC_12 20131220 LVN_TVACLAOA2012_09_26 LVN_IC rerun_13 dilute	56 84	8 15	3 3	7 10	3 3	12.8 19	7 10	113
P46063	ATP-dependent DNA helicase Q1	73.457	20131220 LVN_TVACLAOA2012_09_23 LVN_TVACLAOA_IC_07 20131220 LVN_TVACLAOA2012_09_23 LVN_TVACLAOA_IC_12	22 512	2 44	1 22	1 17	1 10	1.8 30.2	1 17	513
Q92499	ATP-dependent RNA helicase DDX1	82.432	20131220 LVN_TVACLAOA2012_09_23 LVN_TVACLAOA_IC_05 20131220 LVN_TVACLAOA2012_09_23 LVN_TVACLAOA_IC_06 20131220 LVN_TVACLAOA2012_09_23 LVN_TVACLAOA_IC_09 20131220 LVN_TVACLAOA2012_09_23 LVN_TVACLAOA_IC_10 20131220 LVN_TVACLAOA2012_09_23 LVN_TVACLAOA_IC_11 20131220 LVN_TVACLAOA2012_09_23 LVN_TVACLAOA_IC_12	50 27 96 860 42 49	7 5 11 88 2 3	2 2 4 44 1 2	5 4 9 25 2 3	2 2 3 17 1 2	6.8 5.3 12.2 38.9 2.3 4.7	5 4 9 25 2 3	979
Q9NVP1	ATP-dependent RNA helicase DDX18	75.407	20131220 LVN_TVACLAOA2012_09_23 LVN_TVACLAOA_IC_07 20131220 LVN_TVACLAOA2012_09_23 LVN_TVACLAOA_IC_10 20131220 LVN_TVACLAOA2012_09_23 LVN_TVACLAOA_IC_11 20131220 LVN_TVACLAOA2012_09_23 LVN_TVACLAOA_IC_12	42 140 218 73	2 14 22 10	1 8 12 3	2 6 9 7	1 5 7 2	3.3 10.1 14.8 10.1	2 6 9 7	379
Q9NUU7	ATP-dependent RNA helicase DDX19A	53.975	20131220 LVN_TVACLAOA2012_09_26 LVN_IC rerun_13 dilute	184	19	7	10	5	19.9	9	184
Q9GZR7	ATP-dependent RNA helicase DDX24	96.332	20131220 LVN_TVACLAOA2012_09_23 LVN_TVACLAOA_IC_08	49	5	1	4	1	4.7	4	49
O15523	ATP-dependent RNA helicase DDX3Y	73.154	20131220 LVN_TVACLAOA2012_09_23 LVN_TVACLAOA_IC_07 20131220 LVN_TVACLAOA2012_09_23 LVN_TVACLAOA_IC_11	104 1111	5 75	2 46	4 24	1 15	5.8 34.2	3 24	2089	1.15925	3	1.09992		X											0.86301	3	1.1		X	1.33586	2	1.0221	X	X
Q86XP3	ATP-dependent RNA helicase DDX42	102.975	20131220 LVN_TVACLAOA2012_09_23 LVN_TVACLAOA_IC_08 20131220 LVN_TVACLAOA2012_09_23 LVN_TVACLAOA_IC_09	134 35	26 11	11 1	11 7	6 1	13.6 8.2	11 7	143
Q7Z478	ATP-dependent RNA helicase DHX29	155.236	20131220 LVN_TVACLAOA2012_09_23 LVN_TVACLAOA_IC_07	36	3	1	3	1	2.6	3	36
Q8IYB8	ATP-dependent RNA helicase SUPV3L1, mitochondrial	87.991	20131220 LVN_TVACLAOA2012_09_23 LVN_TVACLAOA_IC_11	55	11	2	8	2	13	8	55
Q96TA2	ATP-dependent zinc metalloprotease YME1L1	86.455	20131220 LVN_TVACLAOA2012_09_26 LVN_IC rerun_13 dilute	54	9	1	4	1	5.7	4	54
O43681	ATPase ASNA1	38.793	20131220 LVN_TVACLAOA2012_09_26 LVN_IC rerun_16 dilute	124	4	3	3	2	13.5	3	124
Q9ULI0	ATPase family AAA domain-containing protein 2B	164.914	20131220 LVN_TVACLAOA2012_09_26 LVN_IC rerun_21 dilute	51	2	1	2	1	1.1	2	51
Q9NVI7	ATPase family AAA domain-containing protein 3A	71.369	20131220 LVN_TVACLAOA2012_09_23 LVN_TVACLAOA_IC_05 20131220 LVN_TVACLAOA2012_09_23 LVN_TVACLAOA_IC_06 20131220 LVN_TVACLAOA2012_09_23 LVN_TVACLAOA_IC_12 20131220 LVN_TVACLAOA2012_09_26 LVN_IC rerun_13 dilute	37 45 216 239	9 6 32 25	2 1 14 10	5 6 14 11	2 1 8 6	7.1 7.7 22.6 18.5	5 4 14 11	441
Q5T9A4	ATPase family AAA domain-containing protein 3B	72.573	20131220 LVN_TVACLAOA2012_09_26 LVN_IC rerun_13 dilute	136	20	9	7	5	11.1	7	299
Q9UII2	ATPase inhibitor, mitochondrial	12.249	20131220 LVN_TVACLAOA2012_09_26 LVN_IC rerun_24	36	2	2	2	2	7.5	2	37
Q8WXE1	ATR-interacting protein	85.838	20131220 LVN_TVACLAOA2012_09_23 LVN_TVACLAOA_IC_15 20131220 LVN_TVACLAOA2012_09_26 LVN_IC rerun_16 dilute	30 29	8 6	2 1	3 3	1 1	3.4 3.7	3 3	36
O75882	Attractin	158.537	20131220 LVN_TVACLAOA2012_09_25 LVN_TVACLAOA_EC31 20131220 LVN_TVACLAOA2012_09_25 LVN_TVACLAOA_EC32 20131220 LVN_TVACLAOA2012_09_25 LVN_TVACLAOA_EC33 20131220 LVN_TVACLAOA2012_09_25 LVN_TVACLAOA_EC35 20131220 LVN_TVACLAOA2012_09_25 LVN_TVACLAOA_EC36 20131220 LVN_TVACLAOA2012_09_25 LVN_TVACLAOA_EC38 20131220 LVN_TVACLAOA2012_09_26 LVN_IC rerun_29 20131220 LVN_TVACLAOA2012_09_26 LVN_IC rerun_30	396 245 73 56 69 39 280 561	22 11 2 1 3 1 12 19	17 7 1 1 1 1 7 15	10 7 2 1 3 1 7 11	10 4 1 1 1 1 4 8	7.2 5 1.6 1.1 2.4 1.1 4.5 7.3	10 7 2 1 3 1 7 11	1504	0.08927	2	5.91526		X											11.196	2	5.91851		X
Q7Z3C6	Autophagy-related protein 9A	94.447	20131220 LVN_TVACLAOA2012_09_23 LVN_TVACLAOA_IC_08	36	3	1	3	1	3.7	3	36
P51572	B-cell receptor-associated protein 31	27.992	20131220 LVN_TVACLAOA2012_09_23 LVN_TVACLAOA_IC_19	531	43	24	14	11	39.4	14	531	0.85569	2	1.1125		X	1.0896	3	1.18581		X	0.9659	2	1.01033		X	1.1681	2	1.11226		X	0.91755	3	1.18591		X	1.03475	2	1.01013		X
P15391	B-lymphocyte antigen CD19	61.128	20131220 LVN_TVACLAOA2012_09_26 LVN_IC rerun_21 dilute	46	5	5	1	1	1.1	1	46
O95816	BAG family molecular chaperone regulator 2	23.772	20131220 LVN_TVACLAOA2012_09_23 LVN_TVACLAOA_IC_19 20131220 LVN_TVACLAOA2012_09_23 LVN_TVACLAOA_IC_20	164 145	12 10	8 7	9 6	6 4	41.2 26.5	9 6	280
P50895	Basal cell adhesion molecule	67.405	20131220 LVN_TVACLAOA2012_09_23 LVN_TVACLAOA_IC_09 20131220 LVN_TVACLAOA2012_09_23 LVN_TVACLAOA_IC_10 20131220 LVN_TVACLAOA2012_09_25 LVN_TVACLAOA_EC35	42 58 40	2 5 3	1 2 2	1 4 2	1 1 2	2.1 8.8 4.3	1 4 2	81
Q7L1Q6	Basic leucine zipper and W2 domain-containing protein 1	48.043	20131220 LVN_TVACLAOA2012_09_23 LVN_TVACLAOA_IC_15 20131220 LVN_TVACLAOA2012_09_26 LVN_IC rerun_16 dilute	281 74	34 15	17 3	16 9	9 3	29.6 17.2	16 9	327
Q9Y6E2	Basic leucine zipper and W2 domain-containing protein 2	48.162	20131220 LVN_TVACLAOA2012_09_23 LVN_TVACLAOA_IC_15	189	22	16	11	8	23.4	11	207
P35613	Basigin	42.2	20131220 LVN_TVACLAOA2012_09_23 LVN_TVACLAOA_IC_10 20131220 LVN_TVACLAOA2012_09_23 LVN_TVACLAOA_IC_11 20131220 LVN_TVACLAOA2012_09_23 LVN_TVACLAOA_IC_12 20131220 LVN_TVACLAOA2012_09_23 LVN_TVACLAOA_IC_14 20131220 LVN_TVACLAOA2012_09_26 LVN_IC rerun_13 dilute 20131220 LVN_TVACLAOA2012_09_26 LVN_IC rerun_16 dilute 20131220 LVN_TVACLAOA2012_09_26 LVN_IC rerun_17 dilute	70 220 389 98 366 47 85	5 18 23 10 21 5 9	2 12 14 8 15 2 4	4 7 7 6 7 2 4	2 5 4 6 6 1 3	13.8 22.9 21 21 23.9 6 12.7	4 7 7 6 7 2 4	1109
Q9NYF8	Bcl-2-associated transcription factor 1	106.122	20131220 LVN_TVACLAOA2012_09_23 LVN_TVACLAOA_IC_12	37	8	1	5	1	5.3	5	37
Q07817	Bcl-2-like protein 1	26.049	20131220 LVN_TVACLAOA2012_09_23 LVN_TVACLAOA_IC_18	80	5	3	3	2	12	3	80
Q9BXK5	Bcl-2-like protein 13	52.723	20131220 LVN_TVACLAOA2012_09_23 LVN_TVACLAOA_IC_09	52	2	1	1	1	2.3	1	52
Q14457	Beclin-1	51.896	20131220 LVN_TVACLAOA2012_09_26 LVN_IC rerun_17 dilute	34	6	1	1	1	1.8	1	34
P15291	Beta-1,4-galactosyltransferase 1	43.92	20131220 LVN_TVACLAOA2012_09_23 LVN_TVACLAOA_IC_14 20131220 LVN_TVACLAOA2012_09_26 LVN_IC rerun_13 dilute	100 52	3 3	2 1	2 1	1 1	3.3 2	2 1	125
Q13884	Beta-1-syntrophin	58.061	20131220 LVN_TVACLAOA2012_09_26 LVN_IC rerun_13 dilute	132	27	10	12	6	25.8	12	132
P61769	Beta-2-microglobulin	13.715	20131220 LVN_TVACLAOA2012_09_25 LVN_TVACLAOA_EC46 20131220 LVN_TVACLAOA2012_09_25 LVN_TVACLAOA_EC47 20131220 LVN_TVACLAOA2012_09_26 LVN_IC rerun_24	35 175 29	6 26 8	1 14 1	4 4 3	1 4 1	24.4 24.4 21.8	4 4 3	185
Q8WYA6	Beta-catenin-like protein 1	65.173	20131220 LVN_TVACLAOA2012_09_23 LVN_TVACLAOA_IC_12	43	13	3	6	3	9.6	6	43
P42025	Beta-centractin	42.293	20131220 LVN_TVACLAOA2012_09_23 LVN_TVACLAOA_IC_15	147	13	5	9	4	25.5	9	147
P13929	Beta-enolase	46.987	20131220 LVN_TVACLAOA2012_09_23 LVN_TVACLAOA_IC_15	1826	66	34	11	5	28.1	11	2893	0.95783	2	1.0096		X	0.95406	2	1.0229		X	1.12703	2	1.01354		X	1.043	2	1.00898		X	1.04853	2	1.02316		X	0.88681	2	1.01407		X
P15907	Beta-galactoside alpha-2,6-sialyltransferase 1	46.605	20131220 LVN_TVACLAOA2012_09_23 LVN_TVACLAOA_IC_14 20131220 LVN_TVACLAOA2012_09_25 LVN_TVACLAOA_EC39 20131220 LVN_TVACLAOA2012_09_26 LVN_IC rerun_13 dilute	78 153 27	7 6 5	2 5 1	5 2 4	2 2 1	9.9 5.4 8.9	5 2 4	201
P06865	Beta-hexosaminidase subunit alpha	60.703	20131220 LVN_TVACLAOA2012_09_23 LVN_TVACLAOA_IC_14 20131220 LVN_TVACLAOA2012_09_25 LVN_TVACLAOA_EC36	210 54	28 8	12 1	11 4	8 1	19.7 9.3	11 4	246
P07686	Beta-hexosaminidase subunit beta	63.111	20131220 LVN_TVACLAOA2012_09_23 LVN_TVACLAOA_IC_18 20131220 LVN_TVACLAOA2012_09_23 LVN_TVACLAOA_IC_19 20131220 LVN_TVACLAOA2012_09_23 LVN_TVACLAOA_IC_20 20131220 LVN_TVACLAOA2012_09_25 LVN_TVACLAOA_EC35 20131220 LVN_TVACLAOA2012_09_25 LVN_TVACLAOA_EC41	426 197 48 38 35	45 36 17 1 4	26 15 5 1 1	13 15 10 1 2	9 8 4 1 1	20.3 26.4 16 1.8 3.1	13 15 10 1 2	627
Q53H82	Beta-lactamase-like protein 2	32.806	20131220 LVN_TVACLAOA2012_09_23 LVN_TVACLAOA_IC_18	30	7	1	4	1	13.5	4	30
O00462	Beta-mannosidase	100.895	20131220 LVN_TVACLAOA2012_09_23 LVN_TVACLAOA_IC_09 20131220 LVN_TVACLAOA2012_09_25 LVN_TVACLAOA_EC32	126 57	14 7	5 1	9 2	4 1	10.9 1.9	9 2	151
Q6UXH0	Betatrophin	22.105	20131220 LVN_TVACLAOA2012_09_23 LVN_TVACLAOA_IC_20 20131220 LVN_TVACLAOA2012_09_25 LVN_TVACLAOA_EC43	28 90	6 5	1 2	4 2	1 1	17.7 9.6	4 2	92
P55957	BH3-interacting domain death agonist	21.995	20131220 LVN_TVACLAOA2012_09_23 LVN_TVACLAOA_IC_22	114	3	2	2	1	10.3	2	114
O43252	Bifunctional 3'-phosphoadenosine 5'-phosphosulfate synthase 1	70.833	20131220 LVN_TVACLAOA2012_09_23 LVN_TVACLAOA_IC_11 20131220 LVN_TVACLAOA2012_09_23 LVN_TVACLAOA_IC_12	81 206	15 17	5 9	6 8	3 5	10.7 14.4	6 8	259
O95340	Bifunctional 3'-phosphoadenosine 5'-phosphosulfate synthase 2	69.501	20131220 LVN_TVACLAOA2012_09_23 LVN_TVACLAOA_IC_03 20131220 LVN_TVACLAOA2012_09_23 LVN_TVACLAOA_IC_06	24 23	2 2	1 1	1 2	1 1	1.3 2.6	1 2	82
Q6NYC1	Bifunctional arginine demethylase and lysyl-hydroxylase JMJD6	46.462	20131220 LVN_TVACLAOA2012_09_23 LVN_TVACLAOA_IC_15	112	2	2	1	1	3.2	1	112
Q13057	Bifunctional coenzyme A synthase	62.329	20131220 LVN_TVACLAOA2012_09_26 LVN_IC rerun_13 dilute	170	16	8	6	4	11	6	198
P07814	Bifunctional glutamate/proline--tRNA ligase	170.591	20131220 LVN_TVACLAOA2012_09_23 LVN_TVACLAOA_IC_02 20131220 LVN_TVACLAOA2012_09_23 LVN_TVACLAOA_IC_03 20131220 LVN_TVACLAOA2012_09_23 LVN_TVACLAOA_IC_04 20131220 LVN_TVACLAOA2012_09_23 LVN_TVACLAOA_IC_05 20131220 LVN_TVACLAOA2012_09_23 LVN_TVACLAOA_IC_06 20131220 LVN_TVACLAOA2012_09_23 LVN_TVACLAOA_IC_07 20131220 LVN_TVACLAOA2012_09_23 LVN_TVACLAOA_IC_08 20131220 LVN_TVACLAOA2012_09_23 LVN_TVACLA…	116 171 204 430 1552 272 367 81 71 95 98 29 65 48 44 41	7 18 28 62 158 34 36 16 20 14 9 11 4 6 17 11	5 8 8 33 78 15 19 4 3 4 3 1 1 1 3 1	5 13 16 30 54 21 20 13 14 11 7 7 3 4 8 7	3 6 5 17 35 11 9 3 3 3 2 1 1 1 2 1	3.3 8.5 10.8 20.7 41 15 13 9.3 8.1 8.2 5.1 4.4 2.4 2.8 5.4 4.6	5 13 16 30 54 21 20 13 14 11 6 7 3 4 8 7	3235	1.10698	3	1.09119		X	0.92198	2	1.03856		X	1.41913	2	1.05103		X	0.90326	3	1.09114		X	1.08476	2	1.03881		X	0.70467	2	1.05053		X
Q9H6W3	Bifunctional lysine-specific demethylase and histidyl-hydroxylase NO66	71.086	20131220 LVN_TVACLAOA2012_09_23 LVN_TVACLAOA_IC_11	61	4	3	3	3	6.6	3	61
P13995	Bifunctional methylenetetrahydrofolate dehydrogenase/cyclohydrolase, mitochondrial	37.895	20131220 LVN_TVACLAOA2012_09_26 LVN_IC rerun_17 dilute	137	8	5	3	3	10	3	137
P31939	Bifunctional purine biosynthesis protein PURH	64.616	20131220 LVN_TVACLAOA2012_09_23 LVN_TVACLAOA_IC_03 20131220 LVN_TVACLAOA2012_09_23 LVN_TVACLAOA_IC_05 20131220 LVN_TVACLAOA2012_09_23 LVN_TVACLAOA_IC_06 20131220 LVN_TVACLAOA2012_09_23 LVN_TVACLAOA_IC_08 20131220 LVN_TVACLAOA2012_09_23 LVN_TVACLAOA_IC_09 20131220 LVN_TVACLAOA2012_09_23 LVN_TVACLAOA_IC_12 20131220 LVN_TVACLAOA2012_09_23 LVN_TVACLAOA_IC_15 20131220 LVN_TVACLAOA2012_09_23 LVN_TVACLA…	30 44 32 61 34 109 45 37 1970 36	2 13 12 10 8 15 4 6 114 1	1 3 1 5 1 3 1 2 83 1	2 10 9 9 6 13 2 5 29 1	1 3 1 4 1 3 1 2 23 1	3.2 19.3 15.4 18.1 12.8 27.4 4.6 9.6 59.3 1.9	2 10 9 9 6 13 2 5 29 1	2152	0.99414	3	1.10048		X	0.90001	3	1.04576		X	1.11822	3	1.14294		X	1.00521	3	1.10036		X	1.11078	3	1.04551		X	0.89453	3	1.14302		X
Q9Y223	Bifunctional UDP-N-acetylglucosamine 2-epimerase/N-acetylmannosamine kinase	79.275	20131220 LVN_TVACLAOA2012_09_23 LVN_TVACLAOA_IC_11 20131220 LVN_TVACLAOA2012_09_23 LVN_TVACLAOA_IC_12	56 33	7 1	3 1	6 1	3 1	8 1.5	6 1	62
Q14032	Bile acid-CoA:amino acid N-acyltransferase	46.299	20131220 LVN_TVACLAOA2012_09_23 LVN_TVACLAOA_IC_15	92	15	4	8	2	20.1	8	92
Q06520	Bile salt sulfotransferase	33.78	20131220 LVN_TVACLAOA2012_09_23 LVN_TVACLAOA_IC_18 20131220 LVN_TVACLAOA2012_09_23 LVN_TVACLAOA_IC_19 20131220 LVN_TVACLAOA2012_09_23 LVN_TVACLAOA_IC_20	814 47 30	57 2 2	39 1 1	15 2 1	13 1 1	53.3 6.3 2.1	15 2 1	834
P53004	Biliverdin reductase A	33.428	20131220 LVN_TVACLAOA2012_09_25 LVN_TVACLAOA_EC39 20131220 LVN_TVACLAOA2012_09_26 LVN_IC rerun_16 dilute 20131220 LVN_TVACLAOA2012_09_26 LVN_IC rerun_17 dilute	51 171 261	2 15 20	2 8 11	1 6 8	1 4 5	4.7 22.3 29.7	1 6 8	423
P78537	Biogenesis of lysosome-related organelles complex 1 subunit 1	17.263	20131220 LVN_TVACLAOA2012_09_26 LVN_IC rerun_24	60	1	1	1	1	7.2	1	60
P43251	Biotinidase	61.133	20131220 LVN_TVACLAOA2012_09_25 LVN_TVACLAOA_EC33	43	6	1	3	1	4.6	3	43
Q9H3K6	BolA-like protein 2	10.117	20131220 LVN_TVACLAOA2012_09_26 LVN_IC rerun_24 20131220 LVN_TVACLAOA2012_09_26 LVN_IC rerun_25	116 88	7 5	5 4	3 2	3 2	37.2 18.6	3 2	172						0.44646	2	1.22493		X	1.2002	2	1.0306		X						2.23817	2	1.22458		X	0.83395	2	1.03053		X
Q53S33	BolA-like protein 3	12.114	20131220 LVN_TVACLAOA2012_09_26 LVN_IC rerun_25	75	9	5	4	2	20.6	4	75
P54687	Branched-chain-amino-acid aminotransferase, cytosolic	42.966	20131220 LVN_TVACLAOA2012_09_23 LVN_TVACLAOA_IC_15	100	15	6	6	4	15.3	6	100
Q9NXR7	BRCA1-A complex subunit BRE	43.552	20131220 LVN_TVACLAOA2012_09_23 LVN_TVACLAOA_IC_15	130	3	2	2	1	5.2	2	130
Q9P287	BRCA2 and CDKN1A-interacting protein	35.979	20131220 LVN_TVACLAOA2012_09_26 LVN_IC rerun_16 dilute	27	8	1	6	1	13.7	6	27
Q9Y6D5	Brefeldin A-inhibited guanine nucleotide-exchange protein 2	202.038	20131220 LVN_TVACLAOA2012_09_23 LVN_TVACLAOA_IC_07	35	8	1	7	1	3.1	3	35
Q8WY22	BRI3-binding protein	27.836	20131220 LVN_TVACLAOA2012_09_23 LVN_TVACLAOA_IC_22	62	1	1	1	1	6.8	1	62
Q9NSI6	Bromodomain and WD repeat-containing protein 1	262.936	20131220 LVN_TVACLAOA2012_09_23 LVN_TVACLAOA_IC_10	21	6	1	3	1	1	3	0
Q4G0X4	BTB/POZ domain-containing protein KCTD21	29.643	20131220 LVN_TVACLAOA2012_09_23 LVN_TVACLAOA_IC_19	32	1	1	1	1	3.1	1	32
Q9NXV2	BTB/POZ domain-containing protein KCTD5	26.093	20131220 LVN_TVACLAOA2012_09_23 LVN_TVACLAOA_IC_19	33	4	1	2	1	12.4	2	33
Q9BRD0	BUD13 homolog	70.521	20131220 LVN_TVACLAOA2012_09_25 LVN_TVACLAOA_EC34	30	7	1	2	1	2.9	2	30
P11586	C-1-tetrahydrofolate synthase, cytoplasmic	101.559	20131220 LVN_TVACLAOA2012_09_23 LVN_TVACLAOA_IC_05 20131220 LVN_TVACLAOA2012_09_23 LVN_TVACLAOA_IC_07 20131220 LVN_TVACLAOA2012_09_23 LVN_TVACLAOA_IC_08 20131220 LVN_TVACLAOA2012_09_23 LVN_TVACLAOA_IC_09 20131220 LVN_TVACLAOA2012_09_23 LVN_TVACLAOA_IC_11 20131220 LVN_TVACLAOA2012_09_23 LVN_TVACLAOA_IC_12	36 28 36 1263 37 51	10 2 14 89 10 8	1 1 2 57 1 1	6 1 11 32 5 2	1 1 2 26 1 1	7 1.3 12.4 37.3 5.6 2.6	6 1 10 32 5 2	1317
Q9UPT6	C-Jun-amino-terminal kinase-interacting protein 3	147.457	20131220 LVN_TVACLAOA2012_09_25 LVN_TVACLAOA_EC34	24	9	1	3	1	2.5	3	0
O60271	C-Jun-amino-terminal kinase-interacting protein 4	146.205	20131220 LVN_TVACLAOA2012_09_23 LVN_TVACLAOA_IC_05 20131220 LVN_TVACLAOA2012_09_23 LVN_TVACLAOA_IC_09	61 51	15 7	2 1	12 6	2 1	9.8 4.3	11 4	89
Q8IY22	C-Maf-inducing protein	86.331	20131220 LVN_TVACLAOA2012_09_23 LVN_TVACLAOA_IC_10	28	3	1	2	1	2.6	2	28
Q99417	C-Myc-binding protein	11.967	20131220 LVN_TVACLAOA2012_09_26 LVN_IC rerun_24	77	7	3	2	2	19.4	2	77
Q13363	C-terminal-binding protein 1	47.535	20131220 LVN_TVACLAOA2012_09_23 LVN_TVACLAOA_IC_14 20131220 LVN_TVACLAOA2012_09_23 LVN_TVACLAOA_IC_15	58 108	6 5	2 4	2 3	1 2	4.8 6.6	1 3	136
O75844	CAAX prenyl protease 1 homolog	54.813	20131220 LVN_TVACLAOA2012_09_26 LVN_IC rerun_16 dilute	72	5	3	4	2	9.9	4	72
P27708	CAD protein	242.984	20131220 LVN_TVACLAOA2012_09_23 LVN_TVACLAOA_IC_04 20131220 LVN_TVACLAOA2012_09_23 LVN_TVACLAOA_IC_05	169 41	24 8	7 1	15 7	5 1	6.4 3.6	15 7	185
Q99653	Calcineurin B homologous protein 1	22.456	20131220 LVN_TVACLAOA2012_09_23 LVN_TVACLAOA_IC_22	59	5	1	4	1	19.5	4	59
Q9BRF8	Calcineurin-like phosphoesterase domain-containing protein 1	35.548	20131220 LVN_TVACLAOA2012_09_23 LVN_TVACLAOA_IC_06 20131220 LVN_TVACLAOA2012_09_23 LVN_TVACLAOA_IC_18 20131220 LVN_TVACLAOA2012_09_23 LVN_TVACLAOA_IC_19 20131220 LVN_TVACLAOA2012_09_23 LVN_TVACLAOA_IC_22 20131220 LVN_TVACLAOA2012_09_25 LVN_TVACLAOA_EC40 20131220 LVN_TVACLAOA2012_09_25 LVN_TVACLAOA_EC41 20131220 LVN_TVACLAOA2012_09_26 LVN_IC rerun_17 dilute 20131220 LVN_TVACLAOA2012_09_26 LVN_IC r…	36 447 171 36 305 63 91 50	2 23 6 1 12 1 4 2	1 16 5 1 12 1 3 1	2 8 3 1 4 1 3 1	1 7 3 1 4 1 3 1	7 31.8 9.2 3.5 12.1 3.5 9.6 2.9	2 8 3 1 4 1 3 1	992
Q8NE86	Calcium uniporter protein, mitochondrial	39.867	20131220 LVN_TVACLAOA2012_09_23 LVN_TVACLAOA_IC_18	53	6	1	3	1	10.3	3	53
O75746	Calcium-binding mitochondrial carrier protein Aralar1	74.762	20131220 LVN_TVACLAOA2012_09_23 LVN_TVACLAOA_IC_12	362	25	14	12	8	17.1	12	424											1.09992	2	1.15943		X											0.90899	2	1.15873		X
Q9UJS0	Calcium-binding mitochondrial carrier protein Aralar2	74.176	20131220 LVN_TVACLAOA2012_09_23 LVN_TVACLAOA_IC_05 20131220 LVN_TVACLAOA2012_09_23 LVN_TVACLAOA_IC_06 20131220 LVN_TVACLAOA2012_09_23 LVN_TVACLAOA_IC_08 20131220 LVN_TVACLAOA2012_09_23 LVN_TVACLAOA_IC_09 20131220 LVN_TVACLAOA2012_09_23 LVN_TVACLAOA_IC_11 20131220 LVN_TVACLAOA2012_09_23 LVN_TVACLAOA_IC_12 20131220 LVN_TVACLAOA2012_09_23 LVN_TVACLAOA_IC_14 20131220 LVN_TVACLAOA2012_09_23 LVN_TVACLA…	32 36 38 23 29 980 30 34 161	9 7 9 4 2 69 6 4 13	2 2 1 1 1 42 1 1 7	7 6 4 3 2 28 6 2 8	2 1 1 1 1 20 1 1 4	9.2 9.2 4.7 4.3 2.4 42.4 8.4 3.9 12.3	5 6 4 3 2 28 6 2 8	1169											1.09992	2	1.15943		X											0.90899	2	1.15873		X
Q9Y2V2	Calcium-regulated heat stable protein 1	15.892	20131220 LVN_TVACLAOA2012_09_23 LVN_TVACLAOA_IC_22	35	5	1	2	1	12.9	2	35
Q13557	Calcium/calmodulin-dependent protein kinase type II subunit delta	56.369	20131220 LVN_TVACLAOA2012_09_23 LVN_TVACLAOA_IC_14	121	15	7	8	6	19	8	121
Q9HB71	Calcyclin-binding protein	26.21	20131220 LVN_TVACLAOA2012_09_23 LVN_TVACLAOA_IC_18	105	13	6	9	4	43.4	8	137
Q05682	Caldesmon	93.231	20131220 LVN_TVACLAOA2012_09_23 LVN_TVACLAOA_IC_11 20131220 LVN_TVACLAOA2012_09_26 LVN_IC rerun_17 dilute	118 52	10 1	5 1	7 1	4 1	9.6 1.5	6 1	135
O14967	Calmegin	70.039	20131220 LVN_TVACLAOA2012_09_23 LVN_TVACLAOA_IC_09 20131220 LVN_TVACLAOA2012_09_23 LVN_TVACLAOA_IC_10	215 104	12 16	6 4	7 9	3 3	13.8 15.7	7 8	289
P62158	Calmodulin	16.838	20131220 LVN_TVACLAOA2012_09_23 LVN_TVACLAOA_IC_22 20131220 LVN_TVACLAOA2012_09_23 LVN_TVACLAOA_IC_23 20131220 LVN_TVACLAOA2012_09_25 LVN_TVACLAOA_EC45 20131220 LVN_TVACLAOA2012_09_25 LVN_TVACLAOA_EC46 20131220 LVN_TVACLAOA2012_09_26 LVN_IC rerun_24	176 558 342 176 188	18 43 25 6 11	11 26 17 6 9	7 8 5 3 4	6 6 3 3 3	40.9 36.9 35.6 26.8 23.5	7 8 5 3 4	1323	0.99548	5	1.0773		X	1.19177	5	1.2087			1.00664	4	1.03514		X	1.00457	5	1.07692		X	0.83899	5	1.20852			0.99347	4	1.03515		X
P04632	Calpain small subunit 1	28.316	20131220 LVN_TVACLAOA2012_09_23 LVN_TVACLAOA_IC_18 20131220 LVN_TVACLAOA2012_09_23 LVN_TVACLAOA_IC_19	40 663	4 38	1 23	3 7	1 5	13.1 23.9	2 7	674	1.10596	2	1.02842		X	1.16652	2	1.07306		X	1.06257	2	1.04452		X	0.90358	2	1.02825		X	0.85736	2	1.07386		X	0.94118	2	1.04459		X
P07384	Calpain-1 catalytic subunit	81.89	20131220 LVN_TVACLAOA2012_09_23 LVN_TVACLAOA_IC_10 20131220 LVN_TVACLAOA2012_09_23 LVN_TVACLAOA_IC_11 20131220 LVN_TVACLAOA2012_09_23 LVN_TVACLAOA_IC_12	68 628 44	3 77 4	2 42 1	3 23 4	2 18 1	4.6 36.1 6.7	3 23 4	692
Q9Y6W3	Calpain-7	92.652	20131220 LVN_TVACLAOA2012_09_23 LVN_TVACLAOA_IC_10	97	17	4	6	2	8.7	6	97
Q99439	Calponin-2	33.697	20131220 LVN_TVACLAOA2012_09_23 LVN_TVACLAOA_IC_19 20131220 LVN_TVACLAOA2012_09_23 LVN_TVACLAOA_IC_23 20131220 LVN_TVACLAOA2012_09_26 LVN_IC rerun_17 dilute 20131220 LVN_TVACLAOA2012_09_26 LVN_IC rerun_24	68 51 393 33	4 2 21 1	2 1 15 1	3 1 7 1	2 1 6 1	10.4 3.6 26.2 3.6	3 1 7 1	486
Q15417	Calponin-3	36.414	20131220 LVN_TVACLAOA2012_09_23 LVN_TVACLAOA_IC_22 20131220 LVN_TVACLAOA2012_09_26 LVN_IC rerun_16 dilute	57 174	2 16	2 8	1 6	1 4	4.3 21.6	1 6	352
O94985	Calsyntenin-1	109.793	20131220 LVN_TVACLAOA2012_09_25 LVN_TVACLAOA_EC32	307	17	12	8	5	7.1	8	307
Q9BQT9	Calsyntenin-3	106.098	20131220 LVN_TVACLAOA2012_09_25 LVN_TVACLAOA_EC32	110	9	5	4	3	3.6	4	110
O43852	Calumenin	37.107	20131220 LVN_TVACLAOA2012_09_23 LVN_TVACLAOA_IC_14 20131220 LVN_TVACLAOA2012_09_23 LVN_TVACLAOA_IC_20 20131220 LVN_TVACLAOA2012_09_26 LVN_IC rerun_13 dilute	176 44 128	26 5 18	12 1 7	12 3 7	7 1 4	39.7 8.3 21	12 3 7	291
P17612	cAMP-dependent protein kinase catalytic subunit alpha	40.59	20131220 LVN_TVACLAOA2012_09_26 LVN_IC rerun_16 dilute	139	11	6	4	3	10.3	4	139
P10644	cAMP-dependent protein kinase type I-alpha regulatory subunit	42.982	20131220 LVN_TVACLAOA2012_09_23 LVN_TVACLAOA_IC_15	56	10	2	4	1	12.6	3	56
P13861	cAMP-dependent protein kinase type II-alpha regulatory subunit	45.518	20131220 LVN_TVACLAOA2012_09_23 LVN_TVACLAOA_IC_14 20131220 LVN_TVACLAOA2012_09_23 LVN_TVACLAOA_IC_15 20131220 LVN_TVACLAOA2012_09_26 LVN_IC rerun_17 dilute	156 59 38	20 13 3	8 3 1	11 9 3	5 3 1	30 24.3 8.7	11 8 3	196
Q92887	Canalicular multispecific organic anion transporter 1	174.207	20131220 LVN_TVACLAOA2012_09_23 LVN_TVACLAOA_IC_02 20131220 LVN_TVACLAOA2012_09_23 LVN_TVACLAOA_IC_03 20131220 LVN_TVACLAOA2012_09_23 LVN_TVACLAOA_IC_04 20131220 LVN_TVACLAOA2012_09_23 LVN_TVACLAOA_IC_05	472 406 141 66	25 34 30 17	17 23 10 6	11 15 16 11	9 10 6 5	7.8 9.4 10.3 7.4	11 15 16 10	1004
P30622	CAP-Gly domain-containing linker protein 1	162.246	20131220 LVN_TVACLAOA2012_09_23 LVN_TVACLAOA_IC_05	50	10	1	9	1	5.1	9	50
Q8N1G2	Cap-specific mRNA (nucleoside-2'-O-)-methyltransferase 1	95.321	20131220 LVN_TVACLAOA2012_09_23 LVN_TVACLAOA_IC_09	62	13	5	10	3	12	10	62
Q14444	Caprin-1	78.366	20131220 LVN_TVACLAOA2012_09_23 LVN_TVACLAOA_IC_08 20131220 LVN_TVACLAOA2012_09_23 LVN_TVACLAOA_IC_09 20131220 LVN_TVACLAOA2012_09_23 LVN_TVACLAOA_IC_10 20131220 LVN_TVACLAOA2012_09_23 LVN_TVACLAOA_IC_11 20131220 LVN_TVACLAOA2012_09_23 LVN_TVACLAOA_IC_12 20131220 LVN_TVACLAOA2012_09_23 LVN_TVACLAOA_IC_14 20131220 LVN_TVACLAOA2012_09_26 LVN_IC rerun_13 dilute	185 142 112 45 118 84 33	10 11 10 4 11 4 3	9 4 4 1 5 3 1	5 6 5 4 5 3 2	5 3 3 1 2 2 1	5.9 9 7.3 6.5 8.6 4.4 3.1	5 6 5 4 5 3 2	552
P31327	Carbamoyl-phosphate synthase [ammonia], mitochondrial	164.939	20131220 LVN_TVACLAOA2012_09_23 LVN_TVACLAOA_IC_06 20131220 LVN_TVACLAOA2012_09_23 LVN_TVACLAOA_IC_07	835 132	72 13	31 3	34 8	16 2	24.7 5.4	32 8	949
Q8N1Q1	Carbonic anhydrase 13	29.443	20131220 LVN_TVACLAOA2012_09_23 LVN_TVACLAOA_IC_18	89	8	3	4	3	21.8	4	89
Q8N4T8	Carbonyl reductase family member 4	25.301	20131220 LVN_TVACLAOA2012_09_23 LVN_TVACLAOA_IC_19 20131220 LVN_TVACLAOA2012_09_23 LVN_TVACLAOA_IC_20	72 82	3 1	2 1	2 1	1 1	10.1 5.1	2 1	125
P16152	Carbonyl reductase [NADPH] 1	30.375	20131220 LVN_TVACLAOA2012_09_23 LVN_TVACLAOA_IC_18 20131220 LVN_TVACLAOA2012_09_26 LVN_IC rerun_17 dilute	65 673	11 24	4 17	5 10	3 7	19.9 48	5 10	709
Q96DG6	Carboxymethylenebutenolidase homolog	28.048	20131220 LVN_TVACLAOA2012_09_23 LVN_TVACLAOA_IC_19	63	7	4	6	3	18	6	63
Q8N4T0	Carboxypeptidase A6	51.008	20131220 LVN_TVACLAOA2012_09_23 LVN_TVACLAOA_IC_02	30	1	1	1	1	1.8	1	30
Q96IY4	Carboxypeptidase B2	48.424	20131220 LVN_TVACLAOA2012_09_25 LVN_TVACLAOA_EC35	53	1	1	1	1	2.8	1	53
O75976	Carboxypeptidase D	152.931	20131220 LVN_TVACLAOA2012_09_23 LVN_TVACLAOA_IC_05 20131220 LVN_TVACLAOA2012_09_23 LVN_TVACLAOA_IC_12	108 27	33 1	6 1	14 1	4 1	9.3 0.6	14 1	108
P16870	Carboxypeptidase E	53.151	20131220 LVN_TVACLAOA2012_09_25 LVN_TVACLAOA_EC36 20131220 LVN_TVACLAOA2012_09_25 LVN_TVACLAOA_EC37 20131220 LVN_TVACLAOA2012_09_25 LVN_TVACLAOA_EC40 20131220 LVN_TVACLAOA2012_09_25 LVN_TVACLAOA_EC42 20131220 LVN_TVACLAOA2012_09_25 LVN_TVACLAOA_EC43	311 41 143 68 110	35 4 18 4 6	11 1 6 2 5	16 4 6 1 2	5 1 3 1 2	35.9 10.5 17.6 2.7 4.4	16 4 6 1 2	555											0.93588	2	1.04726		X											1.06838	2	1.04674		X
Q9Y646	Carboxypeptidase Q	51.888	20131220 LVN_TVACLAOA2012_09_23 LVN_TVACLAOA_IC_14 20131220 LVN_TVACLAOA2012_09_25 LVN_TVACLAOA_EC36	89 32	11 4	5 1	7 4	2 1	17.8 8.1	7 4	94
P13688	Carcinoembryonic antigen-related cell adhesion molecule 1	57.56	20131220 LVN_TVACLAOA2012_09_23 LVN_TVACLAOA_IC_06 20131220 LVN_TVACLAOA2012_09_23 LVN_TVACLAOA_IC_07 20131220 LVN_TVACLAOA2012_09_23 LVN_TVACLAOA_IC_08	71 145 78	4 10 3	2 5 3	2 3 2	1 2 2	5.3 8.9 4.9	2 3 2	250
Q8N3K9	Cardiomyopathy-associated protein 5	449.211	20131220 LVN_TVACLAOA2012_09_23 LVN_TVACLAOA_IC_05 20131220 LVN_TVACLAOA2012_09_23 LVN_TVACLAOA_IC_07 20131220 LVN_TVACLAOA2012_09_23 LVN_TVACLAOA_IC_11	29 34 31	9 5 9	1 1 1	5 3 5	1 1 1	1 0.5 0.9	5 3 5	41
P43155	Carnitine O-acetyltransferase	70.858	20131220 LVN_TVACLAOA2012_09_26 LVN_IC rerun_13 dilute	229	28	16	11	9	20.8	11	229
P50416	Carnitine O-palmitoyltransferase 1, liver isoform	88.368	20131220 LVN_TVACLAOA2012_09_23 LVN_TVACLAOA_IC_07 20131220 LVN_TVACLAOA2012_09_23 LVN_TVACLAOA_IC_10 20131220 LVN_TVACLAOA2012_09_23 LVN_TVACLAOA_IC_11	33 28 200	3 6 18	1 1 8	2 6 14	1 1 5	2.6 6.1 18.5	2 6 14	214
P23786	Carnitine O-palmitoyltransferase 2, mitochondrial	73.777	20131220 LVN_TVACLAOA2012_09_23 LVN_TVACLAOA_IC_12	146	32	10	19	6	31.9	19	146
O75718	Cartilage-associated protein	46.562	20131220 LVN_TVACLAOA2012_09_23 LVN_TVACLAOA_IC_15	95	13	2	7	2	20	7	95
P48729	Casein kinase I isoform alpha	38.915	20131220 LVN_TVACLAOA2012_09_26 LVN_IC rerun_17 dilute	36	4	1	2	1	6.2	2	0
P68400	Casein kinase II subunit alpha	45.144	20131220 LVN_TVACLAOA2012_09_26 LVN_IC rerun_16 dilute	64	10	2	4	1	10.5	3	64
P67870	Casein kinase II subunit beta	24.942	20131220 LVN_TVACLAOA2012_09_23 LVN_TVACLAOA_IC_19 20131220 LVN_TVACLAOA2012_09_23 LVN_TVACLAOA_IC_20	204 70	28 5	14 1	8 4	5 1	44.7 15.3	8 4	246
P42574	Caspase-3	31.608	20131220 LVN_TVACLAOA2012_09_23 LVN_TVACLAOA_IC_18 20131220 LVN_TVACLAOA2012_09_26 LVN_IC rerun_17 dilute	51 66	4 5	1 2	2 4	1 2	6.5 17	2 4	88
P04040	Catalase	59.756	20131220 LVN_TVACLAOA2012_09_23 LVN_TVACLAOA_IC_05 20131220 LVN_TVACLAOA2012_09_23 LVN_TVACLAOA_IC_07 20131220 LVN_TVACLAOA2012_09_23 LVN_TVACLAOA_IC_14 20131220 LVN_TVACLAOA2012_09_26 LVN_IC rerun_13 dilute	29 62 40 761	4 5 7 59	1 2 1 30	4 4 5 19	1 2 1 13	7 9.7 10.2 36.8	4 4 5 19	810						1.08008	2	1.06544		X											0.92565	2	1.06574		X
P21964	Catechol O-methyltransferase	30.037	20131220 LVN_TVACLAOA2012_09_23 LVN_TVACLAOA_IC_18 20131220 LVN_TVACLAOA2012_09_23 LVN_TVACLAOA_IC_19 20131220 LVN_TVACLAOA2012_09_23 LVN_TVACLAOA_IC_20	67 33 58	11 7 5	5 2 4	3 3 3	3 2 2	10 9.2 9.2	3 3 3	95
P35221	Catenin alpha-1	100.071	20131220 LVN_TVACLAOA2012_09_23 LVN_TVACLAOA_IC_09 20131220 LVN_TVACLAOA2012_09_23 LVN_TVACLAOA_IC_11	111 48	17 5	6 1	11 5	5 1	13.5 6.2	9 5	135
P35222	Catenin beta-1	85.497	20131220 LVN_TVACLAOA2012_09_23 LVN_TVACLAOA_IC_09 20131220 LVN_TVACLAOA2012_09_23 LVN_TVACLAOA_IC_11 20131220 LVN_TVACLAOA2012_09_23 LVN_TVACLAOA_IC_12	43 1031 21	18 69 12	2 41 1	13 22 8	2 17 1	18.6 30.1 10.2	13 22 8	1088	1.21812	2	1.08949		X											0.82115	2	1.08904		X
P07858	Cathepsin B	37.822	20131220 LVN_TVACLAOA2012_09_23 LVN_TVACLAOA_IC_10 20131220 LVN_TVACLAOA2012_09_23 LVN_TVACLAOA_IC_14 20131220 LVN_TVACLAOA2012_09_23 LVN_TVACLAOA_IC_18 20131220 LVN_TVACLAOA2012_09_23 LVN_TVACLAOA_IC_19 20131220 LVN_TVACLAOA2012_09_23 LVN_TVACLAOA_IC_20 20131220 LVN_TVACLAOA2012_09_23 LVN_TVACLAOA_IC_22 20131220 LVN_TVACLAOA2012_09_25 LVN_TVACLAOA_EC40 20131220 LVN_TVACLAOA2012_09_26 LVN_IC reru…	32 26 299 326 38 44 36 149 49	4 2 27 20 9 2 2 11 2	1 1 18 12 1 2 1 7 2	3 2 8 6 3 1 2 3 1	1 1 6 5 1 1 1 2 1	8 5.6 26.3 20.9 13.6 3.2 5.6 11.2 3.2	3 2 8 6 3 1 2 3 1	781	0.92513	3	1.36608		X											1.08089	3	1.3655		X
P07339	Cathepsin D	44.552	20131220 LVN_TVACLAOA2012_09_23 LVN_TVACLAOA_IC_02 20131220 LVN_TVACLAOA2012_09_23 LVN_TVACLAOA_IC_03 20131220 LVN_TVACLAOA2012_09_23 LVN_TVACLAOA_IC_05 20131220 LVN_TVACLAOA2012_09_23 LVN_TVACLAOA_IC_06 20131220 LVN_TVACLAOA2012_09_23 LVN_TVACLAOA_IC_07 20131220 LVN_TVACLAOA2012_09_23 LVN_TVACLAOA_IC_08 20131220 LVN_TVACLAOA2012_09_23 LVN_TVACLAOA_IC_09 20131220 LVN_TVACLAOA2012_09_23 LVN_TVACLA…	27 39 72 78 52 127 99 101 47 125 1136 2870 279 34 62 52 148 53 36 59 249 65 53 112 172 221	3 5 10 15 8 18 10 23 7 16 71 135 27 5 8 12 4 1 2 3 17 4 9 18 16 24	1 1 5 4 5 9 5 7 2 7 50 102 12 2 4 3 3 1 1 2 15 3 2 7 5 17	1 3 6 7 4 8 6 7 3 9 14 13 7 4 4 6 3 1 2 2 5 2 5 8 5 5	1 1 4 3 3 6 4 5 2 6 12 12 4 1 3 2 2 1 1 1 5 2 1 3 2 4	2.2 7 16 18 11.7 24.3 18.2 22.3 7.3 27.7 42.5 34.5 23.3 9.2 11.2 15.8 10.7 4.4 4.6 4.9 13.3 4.6 11.2 22.1 13.6 10.9	1 3 6 7 4 8 6 7 3 9 14 13 7 4 4 6 3 1 2 2 5 2 5 8 5 5	5666	1.01224	9	1.10296		X	0.99258	10	1.09068		X	0.86993	10	1.91074			0.98787	9	1.10302		X	1.00747	10	1.09068		X	1.14949	10	1.91072
P07711	Cathepsin L1	37.564	20131220 LVN_TVACLAOA2012_09_26 LVN_IC rerun_17 dilute	58	3	2	2	1	6.3	1	58
Q86XQ3	Cation channel sperm-associated protein 3	46.422	20131220 LVN_TVACLAOA2012_09_23 LVN_TVACLAOA_IC_10	38	1	1	1	1	1.5	1	38
P20645	Cation-dependent mannose-6-phosphate receptor	30.993	20131220 LVN_TVACLAOA2012_09_23 LVN_TVACLAOA_IC_15	34	7	1	3	1	11.2	3	34
P11717	Cation-independent mannose-6-phosphate receptor	274.375	20131220 LVN_TVACLAOA2012_09_23 LVN_TVACLAOA_IC_02 20131220 LVN_TVACLAOA2012_09_23 LVN_TVACLAOA_IC_03 20131220 LVN_TVACLAOA2012_09_23 LVN_TVACLAOA_IC_04 20131220 LVN_TVACLAOA2012_09_23 LVN_TVACLAOA_IC_05 20131220 LVN_TVACLAOA2012_09_23 LVN_TVACLAOA_IC_06 20131220 LVN_TVACLAOA2012_09_23 LVN_TVACLAOA_IC_08	449 1034 450 494 157 56	21 92 49 57 20 11	16 55 19 23 7 4	15 34 22 26 16 9	11 29 10 12 5 3	6 14.5 8.6 10.7 6.2 3.5	15 34 22 26 16 9	2497											0.83539	2	1.10283		X											1.19675	2	1.10323		X
Q96Q11	CCA tRNA nucleotidyltransferase 1, mitochondrial	50.128	20131220 LVN_TVACLAOA2012_09_23 LVN_TVACLAOA_IC_15	106	20	8	11	5	34.3	11	106
Q03701	CCAAT/enhancer-binding protein zeta	120.974	20131220 LVN_TVACLAOA2012_09_23 LVN_TVACLAOA_IC_07	55	12	2	8	2	7.9	8	55
A5YKK6	CCR4-NOT transcription complex subunit 1	266.939	20131220 LVN_TVACLAOA2012_09_23 LVN_TVACLAOA_IC_06	33	6	1	6	1	2.6	6	33
Q9ULM6	CCR4-NOT transcription complex subunit 6	63.307	20131220 LVN_TVACLAOA2012_09_26 LVN_IC rerun_13 dilute	59	2	1	2	1	5	2	0
Q13740	CD166 antigen	65.102	20131220 LVN_TVACLAOA2012_09_23 LVN_TVACLAOA_IC_08	171	17	10	7	5	12	7	194
Q9Y5K6	CD2-associated protein	71.451	20131220 LVN_TVACLAOA2012_09_23 LVN_TVACLAOA_IC_18	35	2	1	2	1	4.4	2	35
P13987	CD59 glycoprotein	14.177	20131220 LVN_TVACLAOA2012_09_23 LVN_TVACLAOA_IC_19 20131220 LVN_TVACLAOA2012_09_23 LVN_TVACLAOA_IC_20 20131220 LVN_TVACLAOA2012_09_23 LVN_TVACLAOA_IC_22 20131220 LVN_TVACLAOA2012_09_25 LVN_TVACLAOA_EC40 20131220 LVN_TVACLAOA2012_09_25 LVN_TVACLAOA_EC41 20131220 LVN_TVACLAOA2012_09_25 LVN_TVACLAOA_EC42 20131220 LVN_TVACLAOA2012_09_25 LVN_TVACLAOA_EC43 20131220 LVN_TVACLAOA2012_09_25 LVN_TVACLAOA_E…	91 45 81 69 134 87 147 117 69 58	2 2 5 2 6 4 8 8 2 1	2 1 4 2 4 3 5 4 2 1	1 2 2 1 1 2 3 1 1 1	1 1 1 1 1 1 2 1 1 1	6.3 15.6 15.6 6.3 6.3 15.6 25 6.3 6.3 6.3	1 2 2 1 1 2 3 1 1 1	610
Q9NZ45	CDGSH iron-sulfur domain-containing protein 1	12.199	20131220 LVN_TVACLAOA2012_09_26 LVN_IC rerun_24	147	7	6	2	2	25.9	2	147
Q8N5K1	CDGSH iron-sulfur domain-containing protein 2	15.278	20131220 LVN_TVACLAOA2012_09_23 LVN_TVACLAOA_IC_22 20131220 LVN_TVACLAOA2012_09_23 LVN_TVACLAOA_IC_23	35 55	5 16	2 4	4 4	2 3	31.1 25.2	4 4	62
Q96JB5	CDK5 regulatory subunit-associated protein 3	56.921	20131220 LVN_TVACLAOA2012_09_23 LVN_TVACLAOA_IC_12	111	6	3	5	3	10.7	5	111
Q9NXV6	CDKN2A-interacting protein	61.125	20131220 LVN_TVACLAOA2012_09_23 LVN_TVACLAOA_IC_12	142	9	5	7	4	15.3	7	142
O14735	CDP-diacylglycerol--inositol 3-phosphatidyltransferase	23.539	20131220 LVN_TVACLAOA2012_09_23 LVN_TVACLAOA_IC_22	55	6	2	3	2	13.1	3	55
Q9BY67	Cell adhesion molecule 1	48.509	20131220 LVN_TVACLAOA2012_09_23 LVN_TVACLAOA_IC_09 20131220 LVN_TVACLAOA2012_09_25 LVN_TVACLAOA_EC33	43 26	5 3	3 1	3 2	2 1	6.3 3.2	3 2	46
Q8N163	Cell cycle and apoptosis regulator protein 2	102.902	20131220 LVN_TVACLAOA2012_09_23 LVN_TVACLAOA_IC_04 20131220 LVN_TVACLAOA2012_09_23 LVN_TVACLAOA_IC_05 20131220 LVN_TVACLAOA2012_09_23 LVN_TVACLAOA_IC_07 20131220 LVN_TVACLAOA2012_09_23 LVN_TVACLAOA_IC_08 20131220 LVN_TVACLAOA2012_09_23 LVN_TVACLAOA_IC_12	34 24 233 300 34	4 2 34 34 6	1 1 15 19 1	3 2 15 15 4	1 1 8 10 1	3.1 2.2 17.1 18.1 4.1	3 2 15 15 4	514
Q92600	Cell differentiation protein RCD1 homolog	33.631	20131220 LVN_TVACLAOA2012_09_23 LVN_TVACLAOA_IC_18	65	7	3	5	2	15.7	5	65
P60953	Cell division control protein 42 homolog	21.259	20131220 LVN_TVACLAOA2012_09_23 LVN_TVACLAOA_IC_22 20131220 LVN_TVACLAOA2012_09_26 LVN_IC rerun_21 dilute	186 77	15 2	9 2	5 2	4 2	26.7 11	5 2	236
Q99459	Cell division cycle 5-like protein	92.251	20131220 LVN_TVACLAOA2012_09_23 LVN_TVACLAOA_IC_09 20131220 LVN_TVACLAOA2012_09_23 LVN_TVACLAOA_IC_14	79 75	9 14	3 2	8 5	3 1	12 5.4	8 5	130
Q8IX12	Cell division cycle and apoptosis regulator protein 1	132.821	20131220 LVN_TVACLAOA2012_09_23 LVN_TVACLAOA_IC_07 20131220 LVN_TVACLAOA2012_09_23 LVN_TVACLAOA_IC_22	118 33	23 5	10 1	11 4	6 1	9 2.5	11 4	124
P41208	Centrin-2	19.738	20131220 LVN_TVACLAOA2012_09_23 LVN_TVACLAOA_IC_22	74	8	2	4	2	23.8	4	74
Q6IQ19	Centriole, cilia and spindle-associated protein	30.216	20131220 LVN_TVACLAOA2012_09_26 LVN_IC rerun_21 dilute	26	4	1	2	1	4.8	2	26
Q92674	Centromere protein I	86.72	20131220 LVN_TVACLAOA2012_09_26 LVN_IC rerun_13 dilute	23	4	1	2	1	2.5	2	23
Q7Z7K6	Centromere protein V	29.946	20131220 LVN_TVACLAOA2012_09_23 LVN_TVACLAOA_IC_18	102	2	2	1	1	4.7	1	102
Q02224	Centromere-associated protein E	316.415	20131220 LVN_TVACLAOA2012_09_25 LVN_TVACLAOA_EC42	34	13	1	1	1	0.3	1	34
O43264	Centromere/kinetochore protein zw10 homolog	88.829	20131220 LVN_TVACLAOA2012_09_23 LVN_TVACLAOA_IC_10	38	3	1	2	1	2.3	2	38
Q8NI60	Chaperone activity of bc1 complex-like, mitochondrial	71.95	20131220 LVN_TVACLAOA2012_09_23 LVN_TVACLAOA_IC_14 20131220 LVN_TVACLAOA2012_09_26 LVN_IC rerun_13 dilute	95 73	5 12	4 6	4 6	4 2	8.8 10.8	4 6	139
Q9HD42	Charged multivesicular body protein 1a	21.703	20131220 LVN_TVACLAOA2012_09_23 LVN_TVACLAOA_IC_18	47	7	1	4	1	17.3	4	47
Q7LBR1	Charged multivesicular body protein 1b	22.109	20131220 LVN_TVACLAOA2012_09_23 LVN_TVACLAOA_IC_18	62	6	3	5	2	18.6	5	62
Q9Y3E7	Charged multivesicular body protein 3	25.073	20131220 LVN_TVACLAOA2012_09_23 LVN_TVACLAOA_IC_18	33	3	2	2	1	7.7	2	33
Q9BY43	Charged multivesicular body protein 4a	25.098	20131220 LVN_TVACLAOA2012_09_26 LVN_IC rerun_17 dilute	76	7	3	4	2	15.3	4	111
Q9H444	Charged multivesicular body protein 4b	24.95	20131220 LVN_TVACLAOA2012_09_26 LVN_IC rerun_17 dilute	240	12	9	4	3	20.1	4	240
Q9NZZ3	Charged multivesicular body protein 5	24.571	20131220 LVN_TVACLAOA2012_09_26 LVN_IC rerun_17 dilute	79	1	1	1	1	9.6	1	79
Q96FZ7	Charged multivesicular body protein 6	23.485	20131220 LVN_TVACLAOA2012_09_26 LVN_IC rerun_17 dilute	70	1	1	1	1	6.5	1	70
Q9BWS9	Chitinase domain-containing protein 1	44.941	20131220 LVN_TVACLAOA2012_09_26 LVN_IC rerun_16 dilute	37	2	1	1	1	3.6	1	37
O00299	Chloride intracellular channel protein 1	26.923	20131220 LVN_TVACLAOA2012_09_23 LVN_TVACLAOA_IC_04 20131220 LVN_TVACLAOA2012_09_23 LVN_TVACLAOA_IC_05 20131220 LVN_TVACLAOA2012_09_23 LVN_TVACLAOA_IC_06 20131220 LVN_TVACLAOA2012_09_23 LVN_TVACLAOA_IC_07 20131220 LVN_TVACLAOA2012_09_23 LVN_TVACLAOA_IC_08 20131220 LVN_TVACLAOA2012_09_23 LVN_TVACLAOA_IC_09 20131220 LVN_TVACLAOA2012_09_23 LVN_TVACLAOA_IC_10 20131220 LVN_TVACLAOA2012_09_23 LVN_TVACLA…	51 78 104 50 221 198 108 89 59 65 2344 380 44 199 46 61 113 242 66 39 92 131 151	4 10 7 4 13 10 12 11 5 4 100 19 3 20 4 4 9 19 5 5 6 3 20	2 3 3 2 7 7 5 5 1 2 71 13 1 8 1 2 4 13 3 1 3 3 10	3 5 5 3 8 7 6 7 4 3 16 9 2 7 4 3 5 6 3 4 5 1 4	1 2 2 1 4 4 3 4 1 2 15 7 1 5 1 2 4 5 2 1 3 1 4	10.8 22.4 19.5 10.8 39.8 36.1 34.9 36.1 20.3 16.2 75.1 51 7.5 30.7 14.5 15.8 20.7 23.2 16.2 14.1 23.2 5 17	2 4 4 2 7 6 5 6 3 3 15 8 1 6 3 3 5 5 3 4 5 1 4	4290	0.89752	6	1.16093		X	0.98593	7	1.04979		X	1.02819	7	1.13471		X	1.11399	6	1.16108		X	1.0144	7	1.0498		X	0.97276	7	1.13481		X
Q9Y696	Chloride intracellular channel protein 4	28.772	20131220 LVN_TVACLAOA2012_09_23 LVN_TVACLAOA_IC_18	568	41	23	14	8	54.5	13	568	0.79418	2	1.06953		X	0.87171	2	1.06143		X	1.02222	2	1.00884		X	1.25915	2	1.06898		X	1.14664	2	1.06087		X	0.97812	2	1.00851		X
Q9NZA1	Chloride intracellular channel protein 5	46.503	20131220 LVN_TVACLAOA2012_09_23 LVN_TVACLAOA_IC_18	35	7	1	3	1	5.9	2	35
Q8NE62	Choline dehydrogenase, mitochondrial	65.358	20131220 LVN_TVACLAOA2012_09_26 LVN_IC rerun_13 dilute	103	9	4	6	2	8.6	6	104
P49585	Choline-phosphate cytidylyltransferase A	41.731	20131220 LVN_TVACLAOA2012_09_23 LVN_TVACLAOA_IC_15 20131220 LVN_TVACLAOA2012_09_26 LVN_IC rerun_16 dilute	54 44	1 3	1 1	1 2	1 1	3.3 9	1 2	65
Q9Y3Y2	Chromatin target of PRMT1 protein	26.397	20131220 LVN_TVACLAOA2012_09_23 LVN_TVACLAOA_IC_18	158	6	4	4	2	16.9	4	158
P83916	Chromobox protein homolog 1	21.418	20131220 LVN_TVACLAOA2012_09_23 LVN_TVACLAOA_IC_20 20131220 LVN_TVACLAOA2012_09_23 LVN_TVACLAOA_IC_23	68 71	1 2	1 1	1 2	1 1	5.9 10.3	1 2	109
Q13185	Chromobox protein homolog 3	20.811	20131220 LVN_TVACLAOA2012_09_23 LVN_TVACLAOA_IC_22 20131220 LVN_TVACLAOA2012_09_26 LVN_IC rerun_21 dilute	50 93	2 3	2 3	2 2	2 2	13.7 13.7	2 2	116
Q86WJ1	Chromodomain-helicase-DNA-binding protein 1-like	100.984	20131220 LVN_TVACLAOA2012_09_23 LVN_TVACLAOA_IC_08	40	12	1	9	1	9.9	9	40
Q9P2M7	Cingulin	136.386	20131220 LVN_TVACLAOA2012_09_23 LVN_TVACLAOA_IC_08	49	15	2	8	1	5.5	8	49
Q969X6	Cirhin	76.89	20131220 LVN_TVACLAOA2012_09_23 LVN_TVACLAOA_IC_12	78	10	2	7	2	11.2	7	78
Q8N0X4	Citrate lyase subunit beta-like protein, mitochondrial	37.359	20131220 LVN_TVACLAOA2012_09_23 LVN_TVACLAOA_IC_18	106	9	3	5	2	14.7	5	106
O75390	Citrate synthase, mitochondrial	51.712	20131220 LVN_TVACLAOA2012_09_23 LVN_TVACLAOA_IC_06 20131220 LVN_TVACLAOA2012_09_23 LVN_TVACLAOA_IC_07 20131220 LVN_TVACLAOA2012_09_23 LVN_TVACLAOA_IC_08 20131220 LVN_TVACLAOA2012_09_23 LVN_TVACLAOA_IC_11 20131220 LVN_TVACLAOA2012_09_23 LVN_TVACLAOA_IC_15 20131220 LVN_TVACLAOA2012_09_23 LVN_TVACLAOA_IC_18 20131220 LVN_TVACLAOA2012_09_23 LVN_TVACLAOA_IC_19 20131220 LVN_TVACLAOA2012_09_23 LVN_TVACLA…	59 28 34 47 442 35 55 41 302 80	3 5 7 6 55 2 5 3 34 8	1 1 2 1 30 1 2 1 15 2	3 5 5 4 12 2 4 2 11 4	1 1 1 1 11 1 2 1 8 1	5.4 9.2 9.2 7.5 25.1 3.9 8.8 3.4 23.2 7.9	3 5 5 4 12 2 4 2 11 4	875	1.22375	4	1.46674		X	0.99563	3	1.08034		X	1.51891	3	1.59755		X	0.81674	4	1.46702		X	1.00476	3	1.08029		X	0.65816	3	1.59808		X
O14578	Citron Rho-interacting kinase	231.431	20131220 LVN_TVACLAOA2012_09_26 LVN_IC rerun_21 dilute	23	10	1	5	1	2.2	5	23
Q14677	Clathrin interactor 1	68.259	20131220 LVN_TVACLAOA2012_09_23 LVN_TVACLAOA_IC_10 20131220 LVN_TVACLAOA2012_09_23 LVN_TVACLAOA_IC_11 20131220 LVN_TVACLAOA2012_09_23 LVN_TVACLAOA_IC_18 20131220 LVN_TVACLAOA2012_09_23 LVN_TVACLAOA_IC_19 20131220 LVN_TVACLAOA2012_09_23 LVN_TVACLAOA_IC_22	314 82 32 126 48	20 6 1 5 2	13 1 1 3 1	12 3 1 3 2	8 1 1 2 1	21.9 6.4 1.8 5.9 4.3	12 3 1 3 2	483
P09496	Clathrin light chain A	27.077	20131220 LVN_TVACLAOA2012_09_23 LVN_TVACLAOA_IC_18 20131220 LVN_TVACLAOA2012_09_23 LVN_TVACLAOA_IC_22 20131220 LVN_TVACLAOA2012_09_23 LVN_TVACLAOA_IC_23 20131220 LVN_TVACLAOA2012_09_26 LVN_IC rerun_17 dilute	86 27 66 146	5 2 11 16	3 1 4 8	3 1 6 5	1 1 1 4	10.5 3.6 16.5 16.1	3 1 6 5	236
P09497	Clathrin light chain B	25.19	20131220 LVN_TVACLAOA2012_09_23 LVN_TVACLAOA_IC_20 20131220 LVN_TVACLAOA2012_09_23 LVN_TVACLAOA_IC_23	28 40	4 4	1 1	3 4	1 1	10.5 14.4	3 4	41
P56747	Claudin-6	23.292	20131220 LVN_TVACLAOA2012_09_23 LVN_TVACLAOA_IC_22	62	1	1	1	1	5.5	1	62
Q10570	Cleavage and polyadenylation specificity factor subunit 1	160.884	20131220 LVN_TVACLAOA2012_09_23 LVN_TVACLAOA_IC_03 20131220 LVN_TVACLAOA2012_09_23 LVN_TVACLAOA_IC_06 20131220 LVN_TVACLAOA2012_09_23 LVN_TVACLAOA_IC_10 20131220 LVN_TVACLAOA2012_09_23 LVN_TVACLAOA_IC_12 20131220 LVN_TVACLAOA2012_09_26 LVN_IC rerun_13 dilute 20131220 LVN_TVACLAOA2012_09_26 LVN_IC rerun_16 dilute	45 83 56 36 42 35	2 23 4 3 3 3	2 8 2 1 2 1	1 13 2 2 2 2	1 6 1 1 1 1	0.8 9.6 1.3 1.5 1.8 1.4	1 13 2 2 2 2	183
Q9P2I0	Cleavage and polyadenylation specificity factor subunit 2	88.487	20131220 LVN_TVACLAOA2012_09_23 LVN_TVACLAOA_IC_09	55	11	3	9	3	11.3	9	55
Q9UKF6	Cleavage and polyadenylation specificity factor subunit 3	77.486	20131220 LVN_TVACLAOA2012_09_23 LVN_TVACLAOA_IC_11	117	17	8	8	6	11.3	8	117
O43809	Cleavage and polyadenylation specificity factor subunit 5	26.227	20131220 LVN_TVACLAOA2012_09_23 LVN_TVACLAOA_IC_19 20131220 LVN_TVACLAOA2012_09_23 LVN_TVACLAOA_IC_20	240 35	19 4	10 1	10 3	6 1	38.8 11.9	10 3	245
Q16630	Cleavage and polyadenylation specificity factor subunit 6	59.21	20131220 LVN_TVACLAOA2012_09_23 LVN_TVACLAOA_IC_12 20131220 LVN_TVACLAOA2012_09_23 LVN_TVACLAOA_IC_19	71 130	3 13	1 4	3 6	1 3	5.4 9.3	3 6	170
Q8N684	Cleavage and polyadenylation specificity factor subunit 7	52.05	20131220 LVN_TVACLAOA2012_09_23 LVN_TVACLAOA_IC_18 20131220 LVN_TVACLAOA2012_09_23 LVN_TVACLAOA_IC_19 20131220 LVN_TVACLAOA2012_09_23 LVN_TVACLAOA_IC_20	43 28 31	3 2 6	1 1 1	2 2 4	1 1 1	4.2 4 7.4	2 2 4	51
Q05048	Cleavage stimulation factor subunit 1	48.358	20131220 LVN_TVACLAOA2012_09_23 LVN_TVACLAOA_IC_14	38	7	1	6	1	14.4	6	38
P33240	Cleavage stimulation factor subunit 2	60.959	20131220 LVN_TVACLAOA2012_09_26 LVN_IC rerun_17 dilute	28	4	1	3	1	5	2	28
Q12996	Cleavage stimulation factor subunit 3	82.922	20131220 LVN_TVACLAOA2012_09_23 LVN_TVACLAOA_IC_10 20131220 LVN_TVACLAOA2012_09_23 LVN_TVACLAOA_IC_11	51 281	4 16	1 9	3 10	1 6	3.3 15.8	3 10	305
O96005	Cleft lip and palate transmembrane protein 1	76.097	20131220 LVN_TVACLAOA2012_09_23 LVN_TVACLAOA_IC_10	34	2	1	2	1	3.6	2	34
O75153	Clustered mitochondria protein homolog	146.67	20131220 LVN_TVACLAOA2012_09_23 LVN_TVACLAOA_IC_06 20131220 LVN_TVACLAOA2012_09_23 LVN_TVACLAOA_IC_07	361 28	57 9	26 1	26 7	15 1	20.2 5.5	26 7	363
P10909	Clusterin	52.495	20131220 LVN_TVACLAOA2012_09_25 LVN_TVACLAOA_EC39 20131220 LVN_TVACLAOA2012_09_25 LVN_TVACLAOA_EC40 20131220 LVN_TVACLAOA2012_09_25 LVN_TVACLAOA_EC41	595 128 43	30 9 2	20 6 1	9 6 1	7 5 1	22.7 16.9 2	9 6 1	705
Q6UXG3	CMRF35-like molecule 9	36.06	20131220 LVN_TVACLAOA2012_09_25 LVN_TVACLAOA_EC36	27	5	1	2	1	5.4	2	0
P12259	Coagulation factor V	251.703	20131220 LVN_TVACLAOA2012_09_25 LVN_TVACLAOA_EC31	61	3	3	2	2	1.2	2	64
P05160	Coagulation factor XIII B chain	75.511	20131220 LVN_TVACLAOA2012_09_25 LVN_TVACLAOA_EC33 20131220 LVN_TVACLAOA2012_09_25 LVN_TVACLAOA_EC34	37 27	2 2	2 1	2 1	2 1	2.4 1.5	2 1	37
P53618	Coatomer subunit beta	107.142	20131220 LVN_TVACLAOA2012_09_23 LVN_TVACLAOA_IC_04 20131220 LVN_TVACLAOA2012_09_23 LVN_TVACLAOA_IC_05 20131220 LVN_TVACLAOA2012_09_23 LVN_TVACLAOA_IC_06 20131220 LVN_TVACLAOA2012_09_23 LVN_TVACLAOA_IC_08 20131220 LVN_TVACLAOA2012_09_23 LVN_TVACLAOA_IC_09 20131220 LVN_TVACLAOA2012_09_23 LVN_TVACLAOA_IC_10 20131220 LVN_TVACLAOA2012_09_23 LVN_TVACLAOA_IC_11 20131220 LVN_TVACLAOA2012_09_23 LVN_TVACLA…	64 63 30 93 1172 31 48 32 35	5 8 5 21 91 7 4 8 4	2 2 1 4 51 1 3 1 1	4 8 4 13 34 5 3 7 3	1 2 1 3 20 1 2 1 1	3.6 9.3 4.4 16.6 40 5.8 5.1 7.7 4.5	4 8 4 13 34 5 3 7 3	1343
P35606	Coatomer subunit beta'	102.487	20131220 LVN_TVACLAOA2012_09_23 LVN_TVACLAOA_IC_03 20131220 LVN_TVACLAOA2012_09_23 LVN_TVACLAOA_IC_04 20131220 LVN_TVACLAOA2012_09_23 LVN_TVACLAOA_IC_05 20131220 LVN_TVACLAOA2012_09_23 LVN_TVACLAOA_IC_06 20131220 LVN_TVACLAOA2012_09_23 LVN_TVACLAOA_IC_07 20131220 LVN_TVACLAOA2012_09_23 LVN_TVACLAOA_IC_08 20131220 LVN_TVACLAOA2012_09_23 LVN_TVACLAOA_IC_09 20131220 LVN_TVACLAOA2012_09_23 LVN_TVACLA…	45 83 87 30 34 55 1683 198 49	5 14 24 11 15 29 128 31 9	1 5 5 1 1 4 80 11 1	5 9 13 9 5 14 34 16 8	1 5 4 1 1 4 24 5 1	5.1 9.5 16.3 11.3 5.1 15 39.2 16.6 8.7	5 9 13 9 5 14 34 16 8	2055						0.94324	2	1.42648		X											1.06035	2	1.42662		X
P48444	Coatomer subunit delta	57.21	20131220 LVN_TVACLAOA2012_09_23 LVN_TVACLAOA_IC_05 20131220 LVN_TVACLAOA2012_09_23 LVN_TVACLAOA_IC_06 20131220 LVN_TVACLAOA2012_09_23 LVN_TVACLAOA_IC_07 20131220 LVN_TVACLAOA2012_09_23 LVN_TVACLAOA_IC_08 20131220 LVN_TVACLAOA2012_09_23 LVN_TVACLAOA_IC_09 20131220 LVN_TVACLAOA2012_09_23 LVN_TVACLAOA_IC_10 20131220 LVN_TVACLAOA2012_09_23 LVN_TVACLAOA_IC_14 20131220 LVN_TVACLAOA2012_09_23 LVN_TVACLA…	64 36 37 59 62 39 23 61 32 49 725 92	2 2 3 3 3 7 6 7 5 3 71 4	2 1 1 2 1 2 1 1 1 2 34 3	1 1 3 1 2 5 3 6 4 3 26 2	1 1 1 1 1 1 1 1 1 2 14 1	2.2 2.2 5.9 2.2 4.3 9.6 6.1 11.9 8 5.3 42.3 4.5	1 1 3 1 2 5 3 6 4 3 26 2	962	0.86954	2	1.13932		X	0.94216	2	1.06245		X	1.036	2	1.07708		X	1.15014	2	1.14016		X	1.06168	2	1.06269		X	0.9654	2	1.07658		X
O14579	Coatomer subunit epsilon	34.482	20131220 LVN_TVACLAOA2012_09_23 LVN_TVACLAOA_IC_18 20131220 LVN_TVACLAOA2012_09_26 LVN_IC rerun_17 dilute	218 64	24 16	11 3	8 5	6 3	34.1 24.7	8 5	254
Q9Y678	Coatomer subunit gamma-1	97.718	20131220 LVN_TVACLAOA2012_09_23 LVN_TVACLAOA_IC_03 20131220 LVN_TVACLAOA2012_09_23 LVN_TVACLAOA_IC_04 20131220 LVN_TVACLAOA2012_09_23 LVN_TVACLAOA_IC_07 20131220 LVN_TVACLAOA2012_09_23 LVN_TVACLAOA_IC_08 20131220 LVN_TVACLAOA2012_09_23 LVN_TVACLAOA_IC_09 20131220 LVN_TVACLAOA2012_09_23 LVN_TVACLAOA_IC_10 20131220 LVN_TVACLAOA2012_09_23 LVN_TVACLAOA_IC_11 20131220 LVN_TVACLAOA2012_09_23 LVN_TVACLA…	24 45 35 63 1615 228 45 25 25	5 9 7 19 87 17 9 1 3	1 2 1 2 59 8 1 1 1	3 7 7 14 32 9 5 1 3	1 2 1 2 21 3 1 1 1	3.2 7.1 8 17.8 43.7 11.8 5.6 1.3 3.7	3 6 6 14 32 9 4 1 3	1911	1.02945	3	1.20137		X	1.10058	3	1.13498		X	1.04853	3	1.10962		X	0.97125	3	1.20179		X	0.90901	3	1.13488		X	0.95387	3	1.10983		X
Q9UBF2	Coatomer subunit gamma-2	97.622	20131220 LVN_TVACLAOA2012_09_23 LVN_TVACLAOA_IC_09 20131220 LVN_TVACLAOA2012_09_23 LVN_TVACLAOA_IC_10	328 290	16 17	8 9	8 8	2 5	9.3 11.1	8 8	618
P61923	Coatomer subunit zeta-1	20.198	20131220 LVN_TVACLAOA2012_09_23 LVN_TVACLAOA_IC_22 20131220 LVN_TVACLAOA2012_09_23 LVN_TVACLAOA_IC_23	30 45	2 2	1 2	2 1	1 1	11.9 5.6	2 1	46
Q96EY8	Cob(I)yrinic acid a,c-diamide adenosyltransferase, mitochondrial	27.388	20131220 LVN_TVACLAOA2012_09_23 LVN_TVACLAOA_IC_20 20131220 LVN_TVACLAOA2012_09_23 LVN_TVACLAOA_IC_22	46 56	6 2	2 1	3 2	2 1	12 8	3 2	72
Q9BRT8	COBW domain-containing protein 1	44.068	20131220 LVN_TVACLAOA2012_09_23 LVN_TVACLAOA_IC_15	44	2	1	2	1	7.1	2	44
O00748	Cocaine esterase	61.807	20131220 LVN_TVACLAOA2012_09_23 LVN_TVACLAOA_IC_05 20131220 LVN_TVACLAOA2012_09_23 LVN_TVACLAOA_IC_12 20131220 LVN_TVACLAOA2012_09_23 LVN_TVACLAOA_IC_15 20131220 LVN_TVACLAOA2012_09_26 LVN_IC rerun_13 dilute	38 88 53 555	4 5 1 47	1 3 1 27	4 5 1 11	1 3 1 9	7.7 9.7 2.1 23.3	4 5 1 10	638						0.98011	2	1.04907		X											1.02038	2	1.04916		X
Q9Y281	Cofilin-2	18.737	20131220 LVN_TVACLAOA2012_09_23 LVN_TVACLAOA_IC_22	134	28	18	5	5	24.1	5	552
Q68D86	Coiled-coil domain-containing protein 102B	60.448	20131220 LVN_TVACLAOA2012_09_23 LVN_TVACLAOA_IC_06	29	6	1	2	1	3.7	2	29
Q8IYK2	Coiled-coil domain-containing protein 105	56.909	20131220 LVN_TVACLAOA2012_09_23 LVN_TVACLAOA_IC_23	39	5	1	4	1	6	4	39
Q96BQ5	Coiled-coil domain-containing protein 127	30.834	20131220 LVN_TVACLAOA2012_09_23 LVN_TVACLAOA_IC_18	53	4	1	4	1	13.1	4	53
Q9H6E4	Coiled-coil domain-containing protein 134	26.561	20131220 LVN_TVACLAOA2012_09_23 LVN_TVACLAOA_IC_19	54	9	2	4	2	21	4	54
Q6ZP82	Coiled-coil domain-containing protein 141	100.581	20131220 LVN_TVACLAOA2012_09_23 LVN_TVACLAOA_IC_14	23	5	1	3	1	2.9	3	23
Q5TID7	Coiled-coil domain-containing protein 181	60.103	20131220 LVN_TVACLAOA2012_09_23 LVN_TVACLAOA_IC_18	25	4	1	3	1	5.7	3	34
Q86WR0	Coiled-coil domain-containing protein 25	24.479	20131220 LVN_TVACLAOA2012_09_23 LVN_TVACLAOA_IC_12	26	3	2	1	1	4.3	1	26
Q4G0X9	Coiled-coil domain-containing protein 40	130.113	20131220 LVN_TVACLAOA2012_09_25 LVN_TVACLAOA_EC45	39	1	1	1	1	0.7	1	39
Q96A33	Coiled-coil domain-containing protein 47	55.874	20131220 LVN_TVACLAOA2012_09_26 LVN_IC rerun_13 dilute	99	14	5	8	3	15.5	8	99
Q96ER9	Coiled-coil domain-containing protein 51	45.811	20131220 LVN_TVACLAOA2012_09_26 LVN_IC rerun_16 dilute	50	4	2	4	2	11.9	4	50
Q4VC31	Coiled-coil domain-containing protein 58	16.62	20131220 LVN_TVACLAOA2012_09_23 LVN_TVACLAOA_IC_23 20131220 LVN_TVACLAOA2012_09_25 LVN_TVACLAOA_EC45	66 47	9 2	5 1	5 1	3 1	30.6 11.8	5 1	87
Q16204	Coiled-coil domain-containing protein 6	53.291	20131220 LVN_TVACLAOA2012_09_23 LVN_TVACLAOA_IC_12	32	9	1	7	1	15.4	7	32
A6NC98	Coiled-coil domain-containing protein 88B	164.809	20131220 LVN_TVACLAOA2012_09_25 LVN_TVACLAOA_EC38	36	4	1	3	1	1.9	3	36
Q9GZT6	Coiled-coil domain-containing protein 90B, mitochondrial	29.506	20131220 LVN_TVACLAOA2012_09_23 LVN_TVACLAOA_IC_20	47	7	1	3	1	9.1	3	47
Q9Y6H1	Coiled-coil-helix-coiled-coil-helix domain-containing protein 2, mitochondrial	15.513	20131220 LVN_TVACLAOA2012_09_23 LVN_TVACLAOA_IC_23	35	1	1	1	1	6.6	1	35
Q9NX63	Coiled-coil-helix-coiled-coil-helix domain-containing protein 3, mitochondrial	26.152	20131220 LVN_TVACLAOA2012_09_23 LVN_TVACLAOA_IC_19 20131220 LVN_TVACLAOA2012_09_26 LVN_IC rerun_24	702 32	28 1	22 1	12 1	7 1	37.9 3.5	12 1	704	1.02677	2	1.11253		X	0.91081	2	1.04467		X	1.26362	2	1.16195		X	0.97386	2	1.11259		X	1.0983	2	1.04488		X	0.79127	2	1.16254		X
Q9BRQ6	Coiled-coil-helix-coiled-coil-helix domain-containing protein 6, mitochondrial	26.458	20131220 LVN_TVACLAOA2012_09_23 LVN_TVACLAOA_IC_18	72	7	4	3	2	12.8	3	72
P38432	Coilin	62.608	20131220 LVN_TVACLAOA2012_09_23 LVN_TVACLAOA_IC_11	61	7	3	5	1	8.9	5	61
O75534	Cold shock domain-containing protein E1	88.885	20131220 LVN_TVACLAOA2012_09_23 LVN_TVACLAOA_IC_10	270	37	14	20	9	26.7	20	270
Q14011	Cold-inducible RNA-binding protein	18.648	20131220 LVN_TVACLAOA2012_09_23 LVN_TVACLAOA_IC_22	132	3	3	2	2	12.8	2	132
P39060	Collagen alpha-1(XVIII) chain	178.188	20131220 LVN_TVACLAOA2012_09_25 LVN_TVACLAOA_EC43 20131220 LVN_TVACLAOA2012_09_25 LVN_TVACLAOA_EC44	134 355	6 11	5 7	4 4	3 3	2.4 2.4	4 4	461
Q9NZP8	Complement C1r subcomponent-like protein	53.498	20131220 LVN_TVACLAOA2012_09_25 LVN_TVACLAOA_EC42	35	1	1	1	1	1.6	1	35
P09871	Complement C1s subcomponent	76.684	20131220 LVN_TVACLAOA2012_09_25 LVN_TVACLAOA_EC33	58	5	3	3	2	3.3	3	58
P01031	Complement C5	188.305	20131220 LVN_TVACLAOA2012_09_25 LVN_TVACLAOA_EC32 20131220 LVN_TVACLAOA2012_09_25 LVN_TVACLAOA_EC34	234 26	18 3	11 1	12 3	8 1	7.8 1.8	12 3	237
Q07021	Complement component 1 Q subcomponent-binding protein, mitochondrial	31.362	20131220 LVN_TVACLAOA2012_09_26 LVN_IC rerun_17 dilute	436	12	11	3	3	14.9	3	436	0.77206	2	1.1245		X	0.86234	2	1.04616		X	0.99423	2	1.07265		X	1.29508	2	1.12444		X	1.16017	2	1.04565		X	1.00571	2	1.07244		X
P05156	Complement factor I	65.75	20131220 LVN_TVACLAOA2012_09_25 LVN_TVACLAOA_EC33 20131220 LVN_TVACLAOA2012_09_25 LVN_TVACLAOA_EC37 20131220 LVN_TVACLAOA2012_09_25 LVN_TVACLAOA_EC39	100 47 249	7 3 12	4 2 9	5 2 5	3 1 4	8.6 4.1 9.1	5 2 5	345
Q6PUV4	Complexin-2	15.394	20131220 LVN_TVACLAOA2012_09_23 LVN_TVACLAOA_IC_22	52	4	2	3	1	29.9	3	52
P29279	Connective tissue growth factor	38.091	20131220 LVN_TVACLAOA2012_09_25 LVN_TVACLAOA_EC42 20131220 LVN_TVACLAOA2012_09_25 LVN_TVACLAOA_EC43 20131220 LVN_TVACLAOA2012_09_25 LVN_TVACLAOA_EC44 20131220 LVN_TVACLAOA2012_09_25 LVN_TVACLAOA_EC45	64 156 327 176	2 5 13 5	2 5 13 5	1 2 4 1	1 2 4 1	2.9 5.4 10.3 2.9	1 2 4 1	629
Q8WTW3	Conserved oligomeric Golgi complex subunit 1	108.978	20131220 LVN_TVACLAOA2012_09_23 LVN_TVACLAOA_IC_09	29	4	2	4	2	3.7	4	32
Q14746	Conserved oligomeric Golgi complex subunit 2	83.208	20131220 LVN_TVACLAOA2012_09_23 LVN_TVACLAOA_IC_11	67	14	3	11	2	16.1	11	67
Q9H9E3	Conserved oligomeric Golgi complex subunit 4	89.083	20131220 LVN_TVACLAOA2012_09_23 LVN_TVACLAOA_IC_10	148	18	8	11	6	15.4	11	148
Q9UP83	Conserved oligomeric Golgi complex subunit 5	92.743	20131220 LVN_TVACLAOA2012_09_23 LVN_TVACLAOA_IC_10	41	10	1	7	1	9.4	7	41
Q9Y2V7	Conserved oligomeric Golgi complex subunit 6	73.279	20131220 LVN_TVACLAOA2012_09_23 LVN_TVACLAOA_IC_12	121	10	6	7	4	12	7	121
P83436	Conserved oligomeric Golgi complex subunit 7	86.344	20131220 LVN_TVACLAOA2012_09_23 LVN_TVACLAOA_IC_10	47	6	3	5	2	7	5	47
Q9NZB2	Constitutive coactivator of PPAR-gamma-like protein 1	121.888	20131220 LVN_TVACLAOA2012_09_23 LVN_TVACLAOA_IC_07	44	4	1	4	1	4.8	4	44
Q13098	COP9 signalosome complex subunit 1	55.537	20131220 LVN_TVACLAOA2012_09_23 LVN_TVACLAOA_IC_14 20131220 LVN_TVACLAOA2012_09_26 LVN_IC rerun_13 dilute	65 45	5 8	2 1	3 4	2 1	5.3 6.9	3 4	84
P61201	COP9 signalosome complex subunit 2	51.597	20131220 LVN_TVACLAOA2012_09_23 LVN_TVACLAOA_IC_14 20131220 LVN_TVACLAOA2012_09_23 LVN_TVACLAOA_IC_15	57 72	8 3	3 2	6 2	2 1	13.3 5.2	6 2	102
Q9UNS2	COP9 signalosome complex subunit 3	47.873	20131220 LVN_TVACLAOA2012_09_23 LVN_TVACLAOA_IC_15	59	8	2	5	2	12.1	5	59
Q9BT78	COP9 signalosome complex subunit 4	46.269	20131220 LVN_TVACLAOA2012_09_23 LVN_TVACLAOA_IC_15 20131220 LVN_TVACLAOA2012_09_26 LVN_IC rerun_16 dilute	34 79	1 13	1 4	1 10	1 3	2.5 26.1	1 10	82
Q92905	COP9 signalosome complex subunit 5	37.579	20131220 LVN_TVACLAOA2012_09_26 LVN_IC rerun_17 dilute	207	10	7	4	3	16.8	4	207
Q9UBW8	COP9 signalosome complex subunit 7a	30.277	20131220 LVN_TVACLAOA2012_09_23 LVN_TVACLAOA_IC_18	179	9	5	5	3	19.3	5	179
Q9H9Q2	COP9 signalosome complex subunit 7b	29.622	20131220 LVN_TVACLAOA2012_09_23 LVN_TVACLAOA_IC_18	69	10	3	4	2	16.7	4	69
Q99829	Copine-1	59.059	20131220 LVN_TVACLAOA2012_09_23 LVN_TVACLAOA_IC_09 20131220 LVN_TVACLAOA2012_09_23 LVN_TVACLAOA_IC_12 20131220 LVN_TVACLAOA2012_09_23 LVN_TVACLAOA_IC_14 20131220 LVN_TVACLAOA2012_09_26 LVN_IC rerun_13 dilute	27 79 35 400	4 13 4 42	1 6 1 27	3 10 3 13	1 5 1 10	6.1 17.5 5.4 22.9	3 10 3 13	467	1.11845	3	1.07791		X	0.87168	2	1.01621		X						0.89406	3	1.07748		X	1.14691	2	1.0157		X
O75131	Copine-3	60.131	20131220 LVN_TVACLAOA2012_09_23 LVN_TVACLAOA_IC_14 20131220 LVN_TVACLAOA2012_09_26 LVN_IC rerun_13 dilute	62 34	6 12	1 1	4 7	1 1	7.4 14.7	4 7	65
O14618	Copper chaperone for superoxide dismutase	29.041	20131220 LVN_TVACLAOA2012_09_23 LVN_TVACLAOA_IC_18	57	6	3	3	2	10.9	3	57
P36551	Coproporphyrinogen-III oxidase, mitochondrial	50.152	20131220 LVN_TVACLAOA2012_09_23 LVN_TVACLAOA_IC_22 20131220 LVN_TVACLAOA2012_09_26 LVN_IC rerun_16 dilute 20131220 LVN_TVACLAOA2012_09_26 LVN_IC rerun_17 dilute	79 31 84	5 2 5	3 1 3	2 2 4	2 1 2	4 4.4 11.2	2 2 4	137
O75367	Core histone macro-H2A.1	39.617	20131220 LVN_TVACLAOA2012_09_23 LVN_TVACLAOA_IC_15 20131220 LVN_TVACLAOA2012_09_23 LVN_TVACLAOA_IC_19 20131220 LVN_TVACLAOA2012_09_23 LVN_TVACLAOA_IC_20 20131220 LVN_TVACLAOA2012_09_23 LVN_TVACLAOA_IC_22 20131220 LVN_TVACLAOA2012_09_26 LVN_IC rerun_16 dilute	44 157 38 51 237	1 8 2 2 14	1 4 1 1 9	1 5 2 2 8	1 3 1 1 5	2.4 17.2 5.4 5.9 30.4	1 5 1 1 7	518
Q9P0M6	Core histone macro-H2A.2	40.058	20131220 LVN_TVACLAOA2012_09_23 LVN_TVACLAOA_IC_18 20131220 LVN_TVACLAOA2012_09_23 LVN_TVACLAOA_IC_19 20131220 LVN_TVACLAOA2012_09_23 LVN_TVACLAOA_IC_22 20131220 LVN_TVACLAOA2012_09_23 LVN_TVACLAOA_IC_23 20131220 LVN_TVACLAOA2012_09_26 LVN_IC rerun_24	35 75 45 138 46	4 10 3 8 5	1 3 1 6 2	4 8 2 2 2	1 2 1 2 1	11.3 25.3 5.6 5.6 4.8	4 8 1 2 2	228
Q13951	Core-binding factor subunit beta	21.508	20131220 LVN_TVACLAOA2012_09_23 LVN_TVACLAOA_IC_22	33	3	1	3	1	14.3	3	33
Q9BR76	Coronin-1B	54.235	20131220 LVN_TVACLAOA2012_09_23 LVN_TVACLAOA_IC_12	173	10	4	6	3	9.4	5	173
Q9ULV4	Coronin-1C	53.249	20131220 LVN_TVACLAOA2012_09_23 LVN_TVACLAOA_IC_08 20131220 LVN_TVACLAOA2012_09_23 LVN_TVACLAOA_IC_14 20131220 LVN_TVACLAOA2012_09_26 LVN_IC rerun_13 dilute 20131220 LVN_TVACLAOA2012_09_26 LVN_IC rerun_17 dilute	38 542 50 34	2 40 9 2	1 19 2 1	2 19 8 2	1 9 2 1	3.6 39.5 14.6 4	2 17 7 2	585
P57737	Coronin-7	100.605	20131220 LVN_TVACLAOA2012_09_23 LVN_TVACLAOA_IC_09	50	1	1	1	1	1.4	1	50
Q9NRP2	COX assembly mitochondrial protein 2 homolog	9.46	20131220 LVN_TVACLAOA2012_09_26 LVN_IC rerun_24	30	1	1	1	1	12.7	1	30
Q7Z7K0	COX assembly mitochondrial protein homolog	12.49	20131220 LVN_TVACLAOA2012_09_26 LVN_IC rerun_24	164	9	9	3	3	27.4	3	164
P78310	Coxsackievirus and adenovirus receptor	40.03	20131220 LVN_TVACLAOA2012_09_23 LVN_TVACLAOA_IC_14 20131220 LVN_TVACLAOA2012_09_23 LVN_TVACLAOA_IC_15 20131220 LVN_TVACLAOA2012_09_26 LVN_IC rerun_16 dilute	36 88 51	4 6 4	1 2 2	3 5 3	1 2 2	7.9 14.5 9.6	3 5 3	122
P12277	Creatine kinase B-type	42.644	20131220 LVN_TVACLAOA2012_09_23 LVN_TVACLAOA_IC_15	34	4	1	2	1	5.5	2	34
P17812	CTP synthase 1	66.69	20131220 LVN_TVACLAOA2012_09_23 LVN_TVACLAOA_IC_11 20131220 LVN_TVACLAOA2012_09_23 LVN_TVACLAOA_IC_12	312 100	22 12	15 7	11 8	8 6	19 13.7	11 8	386
Q9NRF8	CTP synthase 2	65.678	20131220 LVN_TVACLAOA2012_09_23 LVN_TVACLAOA_IC_12	165	15	7	9	3	17.9	9	237
Q13616	Cullin-1	89.679	20131220 LVN_TVACLAOA2012_09_23 LVN_TVACLAOA_IC_10 20131220 LVN_TVACLAOA2012_09_23 LVN_TVACLAOA_IC_11	93 36	14 3	2 1	12 3	2 1	14.9 3.5	12 3	101
Q13617	Cullin-2	86.983	20131220 LVN_TVACLAOA2012_09_23 LVN_TVACLAOA_IC_10 20131220 LVN_TVACLAOA2012_09_23 LVN_TVACLAOA_IC_11	60 73	14 10	3 4	9 8	2 4	11.1 10.2	9 8	106
Q13618	Cullin-3	88.93	20131220 LVN_TVACLAOA2012_09_23 LVN_TVACLAOA_IC_10 20131220 LVN_TVACLAOA2012_09_23 LVN_TVACLAOA_IC_11	171 83	16 15	7 3	9 11	5 3	12 14.7	9 11	300
Q13619	Cullin-4A	87.68	20131220 LVN_TVACLAOA2012_09_23 LVN_TVACLAOA_IC_10	40	17	2	12	2	14.4	12	40
Q93034	Cullin-5	90.955	20131220 LVN_TVACLAOA2012_09_23 LVN_TVACLAOA_IC_10	61	10	3	10	3	10.8	10	61
Q86VP6	Cullin-associated NEDD8-dissociated protein 1	136.376	20131220 LVN_TVACLAOA2012_09_23 LVN_TVACLAOA_IC_04 20131220 LVN_TVACLAOA2012_09_23 LVN_TVACLAOA_IC_05 20131220 LVN_TVACLAOA2012_09_23 LVN_TVACLAOA_IC_06 20131220 LVN_TVACLAOA2012_09_23 LVN_TVACLAOA_IC_07 20131220 LVN_TVACLAOA2012_09_23 LVN_TVACLAOA_IC_08 20131220 LVN_TVACLAOA2012_09_23 LVN_TVACLAOA_IC_09 20131220 LVN_TVACLAOA2012_09_23 LVN_TVACLAOA_IC_10 20131220 LVN_TVACLAOA2012_09_23 LVN_TVACLA…	123 146 110 100 1332 100 91 62 37	9 13 10 20 95 10 6 10 5	3 5 4 6 54 4 4 3 2	6 10 8 13 29 7 4 7 4	1 4 3 5 23 3 3 3 2	4.5 9.5 7.7 11.4 25.2 6.6 4 6.3 3.7	6 10 8 13 29 7 4 6 4	1874
P18846	Cyclic AMP-dependent transcription factor ATF-1	29.233	20131220 LVN_TVACLAOA2012_09_23 LVN_TVACLAOA_IC_15	51	2	1	2	1	7.4	2	51
P06493	Cyclin-dependent kinase 1	34.095	20131220 LVN_TVACLAOA2012_09_23 LVN_TVACLAOA_IC_18	48	7	2	3	2	9.1	3	48
Q00535	Cyclin-dependent kinase 5	33.304	20131220 LVN_TVACLAOA2012_09_23 LVN_TVACLAOA_IC_18	101	12	3	7	2	30.1	7	101
P42771	Cyclin-dependent kinase inhibitor 2A, isoforms 1/2/3	16.533	20131220 LVN_TVACLAOA2012_09_23 LVN_TVACLAOA_IC_22	43	6	2	3	2	26.3	3	43
O14976	Cyclin-G-associated kinase	143.191	20131220 LVN_TVACLAOA2012_09_23 LVN_TVACLAOA_IC_05	51	2	1	2	1	1.7	2	51
Q8N7R7	Cyclin-Y-like protein 1	40.705	20131220 LVN_TVACLAOA2012_09_26 LVN_IC rerun_17 dilute	28	3	1	2	1	4.5	2	0
P32929	Cystathionine gamma-lyase	44.508	20131220 LVN_TVACLAOA2012_09_23 LVN_TVACLAOA_IC_10 20131220 LVN_TVACLAOA2012_09_23 LVN_TVACLAOA_IC_15 20131220 LVN_TVACLAOA2012_09_26 LVN_IC rerun_16 dilute	37 376 41	1 27 4	1 13 2	1 11 3	1 7 2	2.7 33.1 8.6	1 11 3	386
P01040	Cystatin-A	11.006	20131220 LVN_TVACLAOA2012_09_25 LVN_TVACLAOA_EC46 20131220 LVN_TVACLAOA2012_09_26 LVN_IC rerun_24	63 114	2 7	2 5	1 3	1 3	12.2 28.6	1 3	148
P04080	Cystatin-B	11.14	20131220 LVN_TVACLAOA2012_09_25 LVN_TVACLAOA_EC46 20131220 LVN_TVACLAOA2012_09_26 LVN_IC rerun_24	110 198	5 15	3 10	2 5	1 4	21.4 59.2	2 5	279
P21291	Cysteine and glycine-rich protein 1	20.567	20131220 LVN_TVACLAOA2012_09_23 LVN_TVACLAOA_IC_22 20131220 LVN_TVACLAOA2012_09_26 LVN_IC rerun_21 dilute	49 119	1 4	1 3	1 3	1 2	7.8 16.6	1 3	142
Q9UHD1	Cysteine and histidine-rich domain-containing protein 1	37.49	20131220 LVN_TVACLAOA2012_09_26 LVN_IC rerun_16 dilute	56	11	1	5	1	23.5	5	56
Q9Y697	Cysteine desulfurase, mitochondrial	50.196	20131220 LVN_TVACLAOA2012_09_23 LVN_TVACLAOA_IC_15 20131220 LVN_TVACLAOA2012_09_23 LVN_TVACLAOA_IC_18	134 37	8 7	5 1	6 4	3 1	15.5 9.4	6 4	139
P49589	Cysteine--tRNA ligase, cytoplasmic	85.473	20131220 LVN_TVACLAOA2012_09_23 LVN_TVACLAOA_IC_10 20131220 LVN_TVACLAOA2012_09_23 LVN_TVACLAOA_IC_11	97 74	8 10	3 2	5 8	2 2	7.1 10.8	5 8	140
Q9H1C7	Cysteine-rich and transmembrane domain-containing protein 1	10.631	20131220 LVN_TVACLAOA2012_09_23 LVN_TVACLAOA_IC_22 20131220 LVN_TVACLAOA2012_09_23 LVN_TVACLAOA_IC_23	59 31	4 2	3 1	1 1	1 1	10.3 10.3	1 1	66
Q9NZV1	Cysteine-rich motor neuron 1 protein	113.738	20131220 LVN_TVACLAOA2012_09_25 LVN_TVACLAOA_EC31	151	8	3	4	2	4.2	4	151
P31930	Cytochrome b-c1 complex subunit 1, mitochondrial	52.646	20131220 LVN_TVACLAOA2012_09_23 LVN_TVACLAOA_IC_06 20131220 LVN_TVACLAOA2012_09_23 LVN_TVACLAOA_IC_08 20131220 LVN_TVACLAOA2012_09_23 LVN_TVACLAOA_IC_09 20131220 LVN_TVACLAOA2012_09_23 LVN_TVACLAOA_IC_14 20131220 LVN_TVACLAOA2012_09_23 LVN_TVACLAOA_IC_15 20131220 LVN_TVACLAOA2012_09_23 LVN_TVACLAOA_IC_19 20131220 LVN_TVACLAOA2012_09_23 LVN_TVACLAOA_IC_23 20131220 LVN_TVACLAOA2012_09_26 LVN_IC rer…	35 47 49 147 1210 33 66 52	4 5 3 15 80 7 1 5	1 3 2 7 51 1 1 1	3 5 3 8 17 4 1 4	1 3 2 3 15 1 1 1	7.1 10.2 7.1 19.6 42.5 8.1 2.1 10.2	3 4 3 7 17 3 1 3	1418	1.16343	4	1.14065		X	0.92665	3	1.10372		X	1.48089	3	1.18543		X	0.85917	4	1.1402		X	1.07929	3	1.10397		X	0.67512	3	1.18523		X
P22695	Cytochrome b-c1 complex subunit 2, mitochondrial	48.443	20131220 LVN_TVACLAOA2012_09_23 LVN_TVACLAOA_IC_05 20131220 LVN_TVACLAOA2012_09_23 LVN_TVACLAOA_IC_06 20131220 LVN_TVACLAOA2012_09_23 LVN_TVACLAOA_IC_07 20131220 LVN_TVACLAOA2012_09_23 LVN_TVACLAOA_IC_08 20131220 LVN_TVACLAOA2012_09_23 LVN_TVACLAOA_IC_15 20131220 LVN_TVACLAOA2012_09_23 LVN_TVACLAOA_IC_18 20131220 LVN_TVACLAOA2012_09_23 LVN_TVACLAOA_IC_19 20131220 LVN_TVACLAOA2012_09_23 LVN_TVACLA…	33 54 54 54 1798 26 46 37 65	2 2 2 1 79 4 6 2 3	1 2 1 1 60 1 3 1 1	2 2 2 1 19 3 4 2 3	1 2 1 1 17 1 3 1 1	5.3 5.3 6.6 3.5 51.4 8.2 8.4 4.2 8.2	2 2 2 1 19 3 4 2 3	1934	1.07271	3	1.14751		X	1.0171	3	1.04406		X	1.09949	3	1.05317		X	0.93236	3	1.14808		X	0.9831	3	1.04406		X	0.90984	3	1.05289		X
P07919	Cytochrome b-c1 complex subunit 6, mitochondrial	10.739	20131220 LVN_TVACLAOA2012_09_23 LVN_TVACLAOA_IC_23 20131220 LVN_TVACLAOA2012_09_26 LVN_IC rerun_24	108 71	13 7	6 3	4 3	3 2	25.3 25.3	4 3	151
P14927	Cytochrome b-c1 complex subunit 7	13.53	20131220 LVN_TVACLAOA2012_09_26 LVN_IC rerun_24	189	22	9	7	4	48.6	7	189
O14949	Cytochrome b-c1 complex subunit 8	9.906	20131220 LVN_TVACLAOA2012_09_26 LVN_IC rerun_24	55	12	4	4	2	29.3	4	56
O43169	Cytochrome b5 type B	16.332	20131220 LVN_TVACLAOA2012_09_23 LVN_TVACLAOA_IC_22 20131220 LVN_TVACLAOA2012_09_26 LVN_IC rerun_21 dilute	54 241	4 4	1 4	2 1	1 1	12.3 8.2	2 1	269
P99999	Cytochrome c	11.749	20131220 LVN_TVACLAOA2012_09_23 LVN_TVACLAOA_IC_22 20131220 LVN_TVACLAOA2012_09_23 LVN_TVACLAOA_IC_23 20131220 LVN_TVACLAOA2012_09_25 LVN_TVACLAOA_EC46 20131220 LVN_TVACLAOA2012_09_26 LVN_IC rerun_24	42 82 228 435	4 15 10 35	2 6 7 23	2 3 4 7	1 2 4 6	19 27.6 29.5 46.7	2 3 4 7	701
Q5JTJ3	Cytochrome c oxidase assembly factor 6 homolog	14.116	20131220 LVN_TVACLAOA2012_09_26 LVN_IC rerun_24	164	5	4	3	2	32.8	3	164
Q9Y2R0	Cytochrome c oxidase assembly protein 3 homolog, mitochondrial	11.731	20131220 LVN_TVACLAOA2012_09_23 LVN_TVACLAOA_IC_23 20131220 LVN_TVACLAOA2012_09_26 LVN_IC rerun_24	46 140	3 13	1 7	1 4	1 3	9.4 35.8	1 4	156
Q14061	Cytochrome c oxidase copper chaperone	6.915	20131220 LVN_TVACLAOA2012_09_26 LVN_IC rerun_24 20131220 LVN_TVACLAOA2012_09_26 LVN_IC rerun_25	128 72	2 2	2 2	1 1	1 1	25.4 25.4	1 1	171
P00403	Cytochrome c oxidase subunit 2	25.565	20131220 LVN_TVACLAOA2012_09_23 LVN_TVACLAOA_IC_11 20131220 LVN_TVACLAOA2012_09_23 LVN_TVACLAOA_IC_22 20131220 LVN_TVACLAOA2012_09_26 LVN_IC rerun_21 dilute	34 165 83	1 11 4	1 8 3	1 5 3	1 4 3	4.4 22 13.2	1 5 3	227
P13073	Cytochrome c oxidase subunit 4 isoform 1, mitochondrial	19.577	20131220 LVN_TVACLAOA2012_09_23 LVN_TVACLAOA_IC_22 20131220 LVN_TVACLAOA2012_09_23 LVN_TVACLAOA_IC_23	129 463	10 30	7 20	6 7	3 4	30.8 32.5	6 7	560
P20674	Cytochrome c oxidase subunit 5A, mitochondrial	16.762	20131220 LVN_TVACLAOA2012_09_23 LVN_TVACLAOA_IC_23 20131220 LVN_TVACLAOA2012_09_26 LVN_IC rerun_24	45 561	2 27	2 18	1 6	1 4	6 32	1 6	573	1.18729	2	1.18422		X	1.12237	2	1.08392		X	1.18652	2	1.08822		X	0.84251	2	1.18404		X	0.89101	2	1.08359		X	0.84304	2	1.08836		X
P10606	Cytochrome c oxidase subunit 5B, mitochondrial	13.696	20131220 LVN_TVACLAOA2012_09_23 LVN_TVACLAOA_IC_23 20131220 LVN_TVACLAOA2012_09_26 LVN_IC rerun_24 20131220 LVN_TVACLAOA2012_09_26 LVN_IC rerun_25	124 254 38	16 27 3	10 17 2	5 5 1	4 5 1	24.8 30.2 6.2	5 5 1	359
P14854	Cytochrome c oxidase subunit 6B1	10.192	20131220 LVN_TVACLAOA2012_09_26 LVN_IC rerun_25	126	13	6	2	2	19.8	2	129
P09669	Cytochrome c oxidase subunit 6C	8.781	20131220 LVN_TVACLAOA2012_09_26 LVN_IC rerun_24	91	9	5	2	2	20	2	91
O14548	Cytochrome c oxidase subunit 7A-related protein, mitochondrial	12.615	20131220 LVN_TVACLAOA2012_09_23 LVN_TVACLAOA_IC_23 20131220 LVN_TVACLAOA2012_09_26 LVN_IC rerun_24	39 265	1 14	1 5	1 5	1 2	11.4 38.6	1 5	277
P53701	Cytochrome c-type heme lyase	30.602	20131220 LVN_TVACLAOA2012_09_26 LVN_IC rerun_17 dilute	23	1	1	1	1	3.7	1	23
P08574	Cytochrome c1, heme protein, mitochondrial	35.422	20131220 LVN_TVACLAOA2012_09_23 LVN_TVACLAOA_IC_18	83	8	4	5	3	16.6	5	83
Q6UW02	Cytochrome P450 20A1	52.432	20131220 LVN_TVACLAOA2012_09_23 LVN_TVACLAOA_IC_15	48	7	3	5	2	10.2	5	48
Q8TAV3	Cytochrome P450 2W1	53.844	20131220 LVN_TVACLAOA2012_09_23 LVN_TVACLAOA_IC_15	31	4	2	4	2	8.6	3	31
P20815	Cytochrome P450 3A5	57.109	20131220 LVN_TVACLAOA2012_09_23 LVN_TVACLAOA_IC_14	45	10	2	6	2	11.6	4	45
Q9HBI6	Cytochrome P450 4F11	60.146	20131220 LVN_TVACLAOA2012_09_23 LVN_TVACLAOA_IC_14	32	8	1	5	1	10.9	3	32
Q9HCS2	Cytochrome P450 4F12	60.27	20131220 LVN_TVACLAOA2012_09_23 LVN_TVACLAOA_IC_14	40	6	1	4	1	9	2	40
P21399	Cytoplasmic aconitate hydratase	98.399	20131220 LVN_TVACLAOA2012_09_23 LVN_TVACLAOA_IC_09 20131220 LVN_TVACLAOA2012_09_23 LVN_TVACLAOA_IC_10	168 100	26 21	10 7	11 13	4 4	12.9 14.4	11 13	240
Q14204	Cytoplasmic dynein 1 heavy chain 1	532.408	20131220 LVN_TVACLAOA2012_09_23 LVN_TVACLAOA_IC_01 20131220 LVN_TVACLAOA2012_09_23 LVN_TVACLAOA_IC_02 20131220 LVN_TVACLAOA2012_09_23 LVN_TVACLAOA_IC_03 20131220 LVN_TVACLAOA2012_09_23 LVN_TVACLAOA_IC_04 20131220 LVN_TVACLAOA2012_09_23 LVN_TVACLAOA_IC_05 20131220 LVN_TVACLAOA2012_09_23 LVN_TVACLAOA_IC_06 20131220 LVN_TVACLAOA2012_09_23 LVN_TVACLAOA_IC_07 20131220 LVN_TVACLAOA2012_09_23 LVN_TVACLA…	78 1477 651 611 844 232 265 133 39 62	3 121 71 110 129 67 50 55 22 17	1 72 34 35 44 15 16 9 1 1	3 53 41 59 76 42 32 39 17 13	1 37 23 22 27 11 12 8 1 1	0.6 10.4 8.2 11.2 16 8.7 6.5 8.3 3.1 2.2	3 53 41 58 76 41 31 39 17 13	4133
Q13409	Cytoplasmic dynein 1 intermediate chain 2	71.457	20131220 LVN_TVACLAOA2012_09_23 LVN_TVACLAOA_IC_11 20131220 LVN_TVACLAOA2012_09_23 LVN_TVACLAOA_IC_22 20131220 LVN_TVACLAOA2012_09_23 LVN_TVACLAOA_IC_23	304 40 25	17 1 3	10 1 1	10 1 2	6 1 1	16.1 2.2 3.6	9 1 2	313
O43237	Cytoplasmic dynein 1 light intermediate chain 2	54.099	20131220 LVN_TVACLAOA2012_09_23 LVN_TVACLAOA_IC_14	129	8	3	7	2	17.5	7	129
Q7L576	Cytoplasmic FMR1-interacting protein 1	145.182	20131220 LVN_TVACLAOA2012_09_23 LVN_TVACLAOA_IC_03 20131220 LVN_TVACLAOA2012_09_23 LVN_TVACLAOA_IC_07 20131220 LVN_TVACLAOA2012_09_23 LVN_TVACLAOA_IC_08	29 46 117	5 17 28	1 5 6	5 9 15	1 4 3	3.5 7.5 11.9	5 9 15	151
Q96F07	Cytoplasmic FMR1-interacting protein 2	148.399	20131220 LVN_TVACLAOA2012_09_23 LVN_TVACLAOA_IC_06	37	11	1	7	1	4.6	7	0
Q07065	Cytoskeleton-associated protein 4	66.022	20131220 LVN_TVACLAOA2012_09_23 LVN_TVACLAOA_IC_08 20131220 LVN_TVACLAOA2012_09_23 LVN_TVACLAOA_IC_12 20131220 LVN_TVACLAOA2012_09_23 LVN_TVACLAOA_IC_14 20131220 LVN_TVACLAOA2012_09_23 LVN_TVACLAOA_IC_15 20131220 LVN_TVACLAOA2012_09_23 LVN_TVACLAOA_IC_18 20131220 LVN_TVACLAOA2012_09_23 LVN_TVACLAOA_IC_19 20131220 LVN_TVACLAOA2012_09_23 LVN_TVACLAOA_IC_23 20131220 LVN_TVACLAOA2012_09_26 LVN_IC rer…	123 240 208 53 55 61 30 495 43	9 24 17 5 4 3 4 34 7	4 10 8 1 1 2 1 13 3	8 16 12 3 3 3 4 17 5	3 7 5 1 1 2 1 8 2	14 30.2 21.8 4.7 5.1 5.3 6.8 33.4 9	8 16 12 3 3 3 4 17 5	1070						1.41051	3	1.70539		X											0.70879	3	1.70658		X
Q14008	Cytoskeleton-associated protein 5	225.495	20131220 LVN_TVACLAOA2012_09_23 LVN_TVACLAOA_IC_19	29	8	1	6	1	3.1	6	29
P28838	Cytosol aminopeptidase	56.166	20131220 LVN_TVACLAOA2012_09_23 LVN_TVACLAOA_IC_07 20131220 LVN_TVACLAOA2012_09_23 LVN_TVACLAOA_IC_14 20131220 LVN_TVACLAOA2012_09_23 LVN_TVACLAOA_IC_15	39 1417 49	1 65 8	1 48 2	1 20 5	1 17 1	2.3 47.2 9.8	1 20 5	1442
O75891	Cytosolic 10-formyltetrahydrofolate dehydrogenase	98.829	20131220 LVN_TVACLAOA2012_09_23 LVN_TVACLAOA_IC_09	288	28	14	16	9	21.4	16	484
O00154	Cytosolic acyl coenzyme A thioester hydrolase	41.796	20131220 LVN_TVACLAOA2012_09_26 LVN_IC rerun_16 dilute	72	10	2	6	2	18.4	6	72
P53384	Cytosolic Fe-S cluster assembly factor NUBP1	34.534	20131220 LVN_TVACLAOA2012_09_26 LVN_IC rerun_17 dilute	21	2	1	2	1	8.4	2	0
Q9Y5Y2	Cytosolic Fe-S cluster assembly factor NUBP2	28.825	20131220 LVN_TVACLAOA2012_09_23 LVN_TVACLAOA_IC_18	62	3	2	2	1	7	2	62
Q96KP4	Cytosolic non-specific dipeptidase	52.878	20131220 LVN_TVACLAOA2012_09_23 LVN_TVACLAOA_IC_14 20131220 LVN_TVACLAOA2012_09_23 LVN_TVACLAOA_IC_18	901 38	58 4	33 1	17 2	12 1	49.7 5.9	17 2	906
Q8N465	D-2-hydroxyglutarate dehydrogenase, mitochondrial	56.416	20131220 LVN_TVACLAOA2012_09_23 LVN_TVACLAOA_IC_14	36	13	1	6	1	9.6	6	36
Q02338	D-beta-hydroxybutyrate dehydrogenase, mitochondrial	38.157	20131220 LVN_TVACLAOA2012_09_23 LVN_TVACLAOA_IC_18	606	45	22	10	7	34.7	10	606
P30046	D-dopachrome decarboxylase	12.712	20131220 LVN_TVACLAOA2012_09_25 LVN_TVACLAOA_EC47 20131220 LVN_TVACLAOA2012_09_26 LVN_IC rerun_24	43 186	4 23	1 10	2 5	1 3	13.6 41.5	2 5	195
Q5BKZ1	DBIRD complex subunit ZNF326	65.654	20131220 LVN_TVACLAOA2012_09_23 LVN_TVACLAOA_IC_11	129	5	4	3	2	6.5	3	129
Q9UKG1	DCC-interacting protein 13-alpha	79.663	20131220 LVN_TVACLAOA2012_09_23 LVN_TVACLAOA_IC_10	38	3	1	2	1	3.8	2	40
Q96GG9	DCN1-like protein 1	30.124	20131220 LVN_TVACLAOA2012_09_23 LVN_TVACLAOA_IC_19	45	3	2	2	1	7.7	2	45
Q9BTE7	DCN1-like protein 5	27.508	20131220 LVN_TVACLAOA2012_09_23 LVN_TVACLAOA_IC_19 20131220 LVN_TVACLAOA2012_09_23 LVN_TVACLAOA_IC_20 20131220 LVN_TVACLAOA2012_09_26 LVN_IC rerun_21 dilute	46 44 24	7 3 1	2 2 1	4 1 1	2 1 1	17.3 3.4 3.4	4 1 1	62
Q9NV06	DDB1- and CUL4-associated factor 13	51.402	20131220 LVN_TVACLAOA2012_09_23 LVN_TVACLAOA_IC_14	88	7	2	5	2	11.7	5	88
Q96HY6	DDRGK domain-containing protein 1	35.611	20131220 LVN_TVACLAOA2012_09_23 LVN_TVACLAOA_IC_15	35	1	1	1	1	4.1	1	35
Q96N67	Dedicator of cytokinesis protein 7	242.561	20131220 LVN_TVACLAOA2012_09_23 LVN_TVACLAOA_IC_04	40	4	1	3	1	1.4	3	40
Q9BZ29	Dedicator of cytokinesis protein 9	236.446	20131220 LVN_TVACLAOA2012_09_23 LVN_TVACLAOA_IC_19	22	6	1	2	1	1.1	2	0
Q96LJ7	Dehydrogenase/reductase SDR family member 1	33.909	20131220 LVN_TVACLAOA2012_09_23 LVN_TVACLAOA_IC_18	95	3	3	2	2	9.9	2	95
Q6UWP2	Dehydrogenase/reductase SDR family member 11	28.308	20131220 LVN_TVACLAOA2012_09_23 LVN_TVACLAOA_IC_19	362	16	12	7	5	32.3	7	362
Q9BTZ2	Dehydrogenase/reductase SDR family member 4	29.537	20131220 LVN_TVACLAOA2012_09_23 LVN_TVACLAOA_IC_18	32	8	3	5	2	12.2	3	32
Q9Y394	Dehydrogenase/reductase SDR family member 7	38.299	20131220 LVN_TVACLAOA2012_09_26 LVN_IC rerun_16 dilute 20131220 LVN_TVACLAOA2012_09_26 LVN_IC rerun_17 dilute	27 35	8 2	1 1	4 2	1 1	13 4.7	4 2	36
Q6IAN0	Dehydrogenase/reductase SDR family member 7B	35.119	20131220 LVN_TVACLAOA2012_09_23 LVN_TVACLAOA_IC_18	174	10	6	5	3	17.8	5	174
Q15392	Delta(24)-sterol reductase	60.101	20131220 LVN_TVACLAOA2012_09_23 LVN_TVACLAOA_IC_02 20131220 LVN_TVACLAOA2012_09_23 LVN_TVACLAOA_IC_04 20131220 LVN_TVACLAOA2012_09_23 LVN_TVACLAOA_IC_05 20131220 LVN_TVACLAOA2012_09_23 LVN_TVACLAOA_IC_06 20131220 LVN_TVACLAOA2012_09_23 LVN_TVACLAOA_IC_07 20131220 LVN_TVACLAOA2012_09_23 LVN_TVACLAOA_IC_08 20131220 LVN_TVACLAOA2012_09_23 LVN_TVACLAOA_IC_09 20131220 LVN_TVACLAOA2012_09_23 LVN_TVACLA…	49 69 57 63 104 88 91 97 86 53 352 74 37	1 7 8 6 10 10 8 8 11 6 30 8 5	1 3 2 2 3 6 4 2 3 2 15 2 1	1 4 5 4 6 6 5 5 9 3 10 6 3	1 3 2 1 3 4 2 2 3 2 4 2 1	1.7 7.2 9.3 7.2 9.9 10.7 9.1 9.5 16.1 5.8 18.4 9.7 7.4	1 4 5 4 6 6 5 5 9 3 10 6 3	859
P30038	Delta-1-pyrroline-5-carboxylate dehydrogenase, mitochondrial	61.719	20131220 LVN_TVACLAOA2012_09_26 LVN_IC rerun_13 dilute	958	57	36	15	10	31.3	15	958	1.20932	2	1.04122		X	0.93601	2	1.04558		X	1.44747	2	1.08603		X	0.82684	2	1.04117		X	1.0686	2	1.04565		X	0.69061	2	1.08655		X
O75064	DENN domain-containing protein 4B	163.847	20131220 LVN_TVACLAOA2012_09_25 LVN_TVACLAOA_EC40	24	4	1	2	1	1	2	24
O43583	Density-regulated protein	22.092	20131220 LVN_TVACLAOA2012_09_23 LVN_TVACLAOA_IC_18 20131220 LVN_TVACLAOA2012_09_23 LVN_TVACLAOA_IC_23	110 36	9 1	5 1	5 1	4 1	29.8 4	5 1	115
P27707	Deoxycytidine kinase	30.519	20131220 LVN_TVACLAOA2012_09_23 LVN_TVACLAOA_IC_18	24	2	1	1	1	3.1	1	24
P32321	Deoxycytidylate deaminase	20.016	20131220 LVN_TVACLAOA2012_09_23 LVN_TVACLAOA_IC_22	110	11	5	5	4	33.7	5	110
Q9Y3Z3	Deoxynucleoside triphosphate triphosphohydrolase SAMHD1	72.201	20131220 LVN_TVACLAOA2012_09_23 LVN_TVACLAOA_IC_11 20131220 LVN_TVACLAOA2012_09_23 LVN_TVACLAOA_IC_12	36 280	4 19	1 9	4 13	1 6	6.4 21.1	4 13	292
Q5QJE6	Deoxynucleotidyltransferase terminal-interacting protein 2	84.469	20131220 LVN_TVACLAOA2012_09_23 LVN_TVACLAOA_IC_08 20131220 LVN_TVACLAOA2012_09_23 LVN_TVACLAOA_IC_10	72 50	7 6	2 1	5 3	2 1	6.5 3.7	5 3	95
O00115	Deoxyribonuclease-2-alpha	39.581	20131220 LVN_TVACLAOA2012_09_26 LVN_IC rerun_24	36	1	1	1	1	3.3	1	36
P81605	Dermcidin	11.284	20131220 LVN_TVACLAOA2012_09_23 LVN_TVACLAOA_IC_23 20131220 LVN_TVACLAOA2012_09_25 LVN_TVACLAOA_EC45	43 78	1 3	1 2	1 2	1 1	10 17.3	1 2	91
P15924	Desmoplakin	331.774	20131220 LVN_TVACLAOA2012_09_23 LVN_TVACLAOA_IC_02 20131220 LVN_TVACLAOA2012_09_23 LVN_TVACLAOA_IC_03 20131220 LVN_TVACLAOA2012_09_23 LVN_TVACLAOA_IC_04 20131220 LVN_TVACLAOA2012_09_23 LVN_TVACLAOA_IC_05 20131220 LVN_TVACLAOA2012_09_23 LVN_TVACLAOA_IC_06 20131220 LVN_TVACLAOA2012_09_23 LVN_TVACLAOA_IC_07 20131220 LVN_TVACLAOA2012_09_23 LVN_TVACLAOA_IC_08 20131220 LVN_TVACLAOA2012_09_23 LVN_TVACLA…	227 210 431 434 335 496 367 210 147 55 72 48 44 29 38	26 35 72 88 56 89 75 60 40 22 25 16 25 18 9	8 8 27 26 18 32 22 10 10 2 3 3 1 1 1	15 24 39 48 39 46 45 45 31 18 22 14 18 16 8	5 6 17 15 10 20 16 8 8 2 3 3 1 1 1	5.1 7.5 11.9 15.2 12.7 14.3 15.2 15.4 10.8 6.5 8 4.6 6.1 4.5 2.6	15 24 38 46 37 45 44 44 31 17 21 14 18 16 8	2727
P60981	Destrin	18.506	20131220 LVN_TVACLAOA2012_09_23 LVN_TVACLAOA_IC_20 20131220 LVN_TVACLAOA2012_09_23 LVN_TVACLAOA_IC_22 20131220 LVN_TVACLAOA2012_09_23 LVN_TVACLAOA_IC_23 20131220 LVN_TVACLAOA2012_09_25 LVN_TVACLAOA_EC45	38 170 90 75	1 33 17 2	1 15 13 2	1 9 8 1	1 6 6 1	6.7 40 30.9 6.7	1 9 8 1	282
Q9BW61	DET1- and DDB1-associated protein 1	11.835	20131220 LVN_TVACLAOA2012_09_23 LVN_TVACLAOA_IC_23	37	3	3	2	2	12.7	2	36
Q9Y295	Developmentally-regulated GTP-binding protein 1	40.542	20131220 LVN_TVACLAOA2012_09_26 LVN_IC rerun_16 dilute	518	24	17	11	9	36.5	11	518
P55039	Developmentally-regulated GTP-binding protein 2	40.746	20131220 LVN_TVACLAOA2012_09_26 LVN_IC rerun_16 dilute	38	4	1	4	1	10.4	4	38
Q9NR28	Diablo homolog, mitochondrial	27.131	20131220 LVN_TVACLAOA2012_09_23 LVN_TVACLAOA_IC_22	59	4	2	3	1	11.3	3	59
Q96F10	Diamine acetyltransferase 2	19.155	20131220 LVN_TVACLAOA2012_09_23 LVN_TVACLAOA_IC_23	30	8	1	3	1	12.9	3	0
O94907	Dickkopf-related protein 1	28.672	20131220 LVN_TVACLAOA2012_09_25 LVN_TVACLAOA_EC45	152	8	8	2	2	9	2	152
Q9UBT3	Dickkopf-related protein 4	24.876	20131220 LVN_TVACLAOA2012_09_25 LVN_TVACLAOA_EC45	93	9	2	2	1	8.9	2	93
Q68CQ4	Digestive organ expansion factor homolog	87.055	20131220 LVN_TVACLAOA2012_09_23 LVN_TVACLAOA_IC_09	47	3	1	2	1	2.4	2	47
P09622	Dihydrolipoyl dehydrogenase, mitochondrial	54.177	20131220 LVN_TVACLAOA2012_09_23 LVN_TVACLAOA_IC_14 20131220 LVN_TVACLAOA2012_09_23 LVN_TVACLAOA_IC_15 20131220 LVN_TVACLAOA2012_09_26 LVN_IC rerun_13 dilute	59 31 442	8 6 28	2 1 19	7 4 10	2 1 7	13.6 9.6 21.4	7 4 10	474
P10515	Dihydrolipoyllysine-residue acetyltransferase component of pyruvate dehydrogenase complex, mitochondrial	68.997	20131220 LVN_TVACLAOA2012_09_23 LVN_TVACLAOA_IC_12	259	21	12	10	6	17.2	10	259
P36957	Dihydrolipoyllysine-residue succinyltransferase component of 2-oxoglutarate dehydrogenase complex, mitochondrial	48.755	20131220 LVN_TVACLAOA2012_09_23 LVN_TVACLAOA_IC_14 20131220 LVN_TVACLAOA2012_09_23 LVN_TVACLAOA_IC_18 20131220 LVN_TVACLAOA2012_09_23 LVN_TVACLAOA_IC_22	956 33 30	42 6 3	26 1 1	11 3 2	7 1 1	26 6.2 4	11 3 2	964	1.10336	2	1.25459		X	1.02924	2	1.09335		X	1.20259	2	1.14548		X	0.9064	2	1.25394		X	0.97153	2	1.09328		X	0.83154	2	1.14557		X
P09417	Dihydropteridine reductase	25.79	20131220 LVN_TVACLAOA2012_09_23 LVN_TVACLAOA_IC_18 20131220 LVN_TVACLAOA2012_09_23 LVN_TVACLAOA_IC_19	51 669	3 26	1 17	3 8	1 5	11.9 44.3	3 8	687
Q16555	Dihydropyrimidinase-related protein 2	62.294	20131220 LVN_TVACLAOA2012_09_23 LVN_TVACLAOA_IC_08 20131220 LVN_TVACLAOA2012_09_23 LVN_TVACLAOA_IC_12 20131220 LVN_TVACLAOA2012_09_26 LVN_IC rerun_13 dilute	33 465 370	2 26 25	1 19 19	2 13 9	1 12 9	3.7 32 19.2	2 13 9	811
O15228	Dihydroxyacetone phosphate acyltransferase	77.188	20131220 LVN_TVACLAOA2012_09_23 LVN_TVACLAOA_IC_12	35	5	1	5	1	5	5	35
Q8WVM0	Dimethyladenosine transferase 1, mitochondrial	39.543	20131220 LVN_TVACLAOA2012_09_26 LVN_IC rerun_16 dilute	200	23	7	12	3	36.4	12	200
P53634	Dipeptidyl peptidase 1	51.854	20131220 LVN_TVACLAOA2012_09_25 LVN_TVACLAOA_EC36 20131220 LVN_TVACLAOA2012_09_26 LVN_IC rerun_24	34 24	2 2	2 1	2 2	2 1	4.3 3.2	2 2	35
Q9NY33	Dipeptidyl peptidase 3	82.589	20131220 LVN_TVACLAOA2012_09_23 LVN_TVACLAOA_IC_11 20131220 LVN_TVACLAOA2012_09_23 LVN_TVACLAOA_IC_12 20131220 LVN_TVACLAOA2012_09_26 LVN_IC rerun_13 dilute	1157 66 39	77 6 3	37 2 1	25 5 3	18 2 1	40.7 8.3 3.4	25 5 3	1208	1.03548	2	1.00487		X	1.29227	2	1.07747		X						0.9657	2	1.00491		X	0.77379	2	1.07795		X
P27487	Dipeptidyl peptidase 4	88.279	20131220 LVN_TVACLAOA2012_09_23 LVN_TVACLAOA_IC_01 20131220 LVN_TVACLAOA2012_09_23 LVN_TVACLAOA_IC_02 20131220 LVN_TVACLAOA2012_09_23 LVN_TVACLAOA_IC_03 20131220 LVN_TVACLAOA2012_09_23 LVN_TVACLAOA_IC_04 20131220 LVN_TVACLAOA2012_09_23 LVN_TVACLAOA_IC_05 20131220 LVN_TVACLAOA2012_09_23 LVN_TVACLAOA_IC_06 20131220 LVN_TVACLAOA2012_09_23 LVN_TVACLAOA_IC_07 20131220 LVN_TVACLAOA2012_09_23 LVN_TVACLA…	127 215 223 584 469 392 892 4100 1631 1735 146 104 29 49 95 666 57 42 35	2 16 20 50 63 36 85 297 111 100 23 14 3 7 5 39 8 2 3	2 8 12 28 23 21 41 178 62 71 9 4 1 1 5 31 3 1 1	1 8 10 17 22 17 25 42 30 28 13 9 2 4 3 12 7 1 2	1 6 6 13 10 12 14 33 21 22 7 4 1 1 3 10 3 1 1	1.3 8.4 10.7 18.7 29.4 21.8 28.9 45.3 37.5 36.6 17 9.5 2.3 4.3 3.7 13.8 8.5 1.3 2.7	1 8 10 17 22 17 25 42 30 28 13 9 2 4 3 12 7 1 2	11059	0.77579	25	3.05933			0.81736	25	3.23035			1.01282	24	1.15402		X	1.28911	25	3.05917			1.22346	25	3.23029			0.98743	24	1.15394		X
Q86TI2	Dipeptidyl peptidase 9	98.263	20131220 LVN_TVACLAOA2012_09_23 LVN_TVACLAOA_IC_09 20131220 LVN_TVACLAOA2012_09_23 LVN_TVACLAOA_IC_10	35 52	3 7	2 2	3 6	2 2	3.5 7	3 6	57
O95989	Diphosphoinositol polyphosphate phosphohydrolase 1	19.471	20131220 LVN_TVACLAOA2012_09_23 LVN_TVACLAOA_IC_22	35	6	2	3	1	15.1	3	35
P53602	Diphosphomevalonate decarboxylase	43.405	20131220 LVN_TVACLAOA2012_09_23 LVN_TVACLAOA_IC_18 20131220 LVN_TVACLAOA2012_09_23 LVN_TVACLAOA_IC_23 20131220 LVN_TVACLAOA2012_09_26 LVN_IC rerun_16 dilute	58 49 190	4 3 17	1 2 7	3 2 6	1 2 4	8.3 6.3 16	3 2 6	229
Q9BZG8	Diphthamide biosynthesis protein 1	48.805	20131220 LVN_TVACLAOA2012_09_23 LVN_TVACLAOA_IC_15	32	3	2	2	1	4.3	2	32
Q13443	Disintegrin and metalloproteinase domain-containing protein 9	90.556	20131220 LVN_TVACLAOA2012_09_25 LVN_TVACLAOA_EC40 20131220 LVN_TVACLAOA2012_09_25 LVN_TVACLAOA_EC41	77 71	4 2	2 1	2 2	1 1	2.6 2.6	2 2	120
Q12959	Disks large homolog 1	100.455	20131220 LVN_TVACLAOA2012_09_23 LVN_TVACLAOA_IC_10	43	2	1	2	1	2.3	2	43
Q92466	DNA damage-binding protein 2	47.864	20131220 LVN_TVACLAOA2012_09_25 LVN_TVACLAOA_EC42	30	4	1	1	1	2.3	1	30
O00273	DNA fragmentation factor subunit alpha	36.522	20131220 LVN_TVACLAOA2012_09_26 LVN_IC rerun_16 dilute	37	3	1	2	1	6	2	37
P49916	DNA ligase 3	112.907	20131220 LVN_TVACLAOA2012_09_23 LVN_TVACLAOA_IC_09 20131220 LVN_TVACLAOA2012_09_25 LVN_TVACLAOA_EC35	38 34	5 4	1 2	5 1	1 1	5.6 1	5 1	48
P43246	DNA mismatch repair protein Msh2	104.743	20131220 LVN_TVACLAOA2012_09_23 LVN_TVACLAOA_IC_09	95	19	4	12	3	12.4	12	95
P52701	DNA mismatch repair protein Msh6	152.786	20131220 LVN_TVACLAOA2012_09_23 LVN_TVACLAOA_IC_08	56	5	1	5	1	4	5	56
Q9UBT6	DNA polymerase kappa	98.809	20131220 LVN_TVACLAOA2012_09_26 LVN_IC rerun_13 dilute	25	1	1	1	1	0.8	1	25
Q92878	DNA repair protein RAD50	153.892	20131220 LVN_TVACLAOA2012_09_23 LVN_TVACLAOA_IC_06 20131220 LVN_TVACLAOA2012_09_23 LVN_TVACLAOA_IC_07	125 206	23 53	6 16	14 30	5 11	10.4 20.7	14 30	302
P49736	DNA replication licensing factor MCM2	101.896	20131220 LVN_TVACLAOA2012_09_23 LVN_TVACLAOA_IC_08 20131220 LVN_TVACLAOA2012_09_23 LVN_TVACLAOA_IC_10	163 98	11 12	5 4	6 8	3 2	7.4 8.5	6 8	232
P25205	DNA replication licensing factor MCM3	90.981	20131220 LVN_TVACLAOA2012_09_23 LVN_TVACLAOA_IC_09	117	27	8	20	5	24.6	20	117
P33991	DNA replication licensing factor MCM4	96.558	20131220 LVN_TVACLAOA2012_09_23 LVN_TVACLAOA_IC_09 20131220 LVN_TVACLAOA2012_09_23 LVN_TVACLAOA_IC_10	61 28	15 9	4 2	12 6	4 1	17 7.1	12 6	65
P33992	DNA replication licensing factor MCM5	82.286	20131220 LVN_TVACLAOA2012_09_23 LVN_TVACLAOA_IC_10	186	34	14	18	11	27.1	18	186
Q14566	DNA replication licensing factor MCM6	92.889	20131220 LVN_TVACLAOA2012_09_23 LVN_TVACLAOA_IC_09	187	19	7	13	4	15	13	187
P33993	DNA replication licensing factor MCM7	81.308	20131220 LVN_TVACLAOA2012_09_23 LVN_TVACLAOA_IC_10	150	18	6	11	4	19.1	11	150
P11387	DNA topoisomerase 1	90.726	20131220 LVN_TVACLAOA2012_09_23 LVN_TVACLAOA_IC_03 20131220 LVN_TVACLAOA2012_09_23 LVN_TVACLAOA_IC_04 20131220 LVN_TVACLAOA2012_09_23 LVN_TVACLAOA_IC_05 20131220 LVN_TVACLAOA2012_09_23 LVN_TVACLAOA_IC_06 20131220 LVN_TVACLAOA2012_09_23 LVN_TVACLAOA_IC_07 20131220 LVN_TVACLAOA2012_09_23 LVN_TVACLAOA_IC_08 20131220 LVN_TVACLAOA2012_09_23 LVN_TVACLAOA_IC_09 20131220 LVN_TVACLAOA2012_09_23 LVN_TVACLA…	34 36 76 33 33 52 315 155 86 69 36	2 5 8 3 7 9 53 27 18 16 10	1 1 3 1 1 3 22 10 4 3 1	2 4 4 3 6 7 24 16 14 11 7	1 1 3 1 1 3 14 6 3 3 1	2.9 5 6 5 7.6 9.5 31.4 21.3 17.3 13.9 8	2 3 4 3 5 7 24 16 10 11 5	656
P11388	DNA topoisomerase 2-alpha	174.385	20131220 LVN_TVACLAOA2012_09_23 LVN_TVACLAOA_IC_08	83	8	3	6	2	4.7	6	102
Q02880	DNA topoisomerase 2-beta	183.267	20131220 LVN_TVACLAOA2012_09_23 LVN_TVACLAOA_IC_06	45	11	1	8	1	4.6	8	0
P27695	DNA-(apurinic or apyrimidinic site) lyase	35.555	20131220 LVN_TVACLAOA2012_09_23 LVN_TVACLAOA_IC_19 20131220 LVN_TVACLAOA2012_09_23 LVN_TVACLAOA_IC_22 20131220 LVN_TVACLAOA2012_09_26 LVN_IC rerun_16 dilute 20131220 LVN_TVACLAOA2012_09_26 LVN_IC rerun_17 dilute	49 39 58 435	3 2 5 31	1 1 2 19	2 2 4 9	1 1 2 8	7.9 6.6 16 29.2	2 2 4 9	490	1.03575	3	1.07662		X											0.96557	3	1.07682		X
P78527	DNA-dependent protein kinase catalytic subunit	469.089	20131220 LVN_TVACLAOA2012_09_23 LVN_TVACLAOA_IC_01 20131220 LVN_TVACLAOA2012_09_23 LVN_TVACLAOA_IC_02 20131220 LVN_TVACLAOA2012_09_23 LVN_TVACLAOA_IC_03 20131220 LVN_TVACLAOA2012_09_23 LVN_TVACLAOA_IC_04 20131220 LVN_TVACLAOA2012_09_23 LVN_TVACLAOA_IC_05 20131220 LVN_TVACLAOA2012_09_23 LVN_TVACLAOA_IC_06 20131220 LVN_TVACLAOA2012_09_23 LVN_TVACLAOA_IC_07 20131220 LVN_TVACLAOA2012_09_23 LVN_TVACLA…	49 2394 1024 753 1230 604 93 185 71 62 45 37	6 193 144 151 189 92 56 54 17 27 24 10	2 116 57 63 71 33 8 8 3 1 3 1	3 65 65 62 82 52 39 36 16 21 22 8	2 46 29 33 41 21 8 6 3 1 3 1	0.6 14.4 14.7 13.8 19.6 12 8.5 7.8 3.9 4.5 4.5 1.7	3 65 65 62 82 52 39 36 16 21 22 8	6238	0.7233	3	1.4234		X	0.79529	3	1.21751		X	1.02315	3	1.21062		X	1.3827	3	1.42297		X	1.25697	3	1.21725		X	0.97757	3	1.21001		X
Q9H9Y6	DNA-directed RNA polymerase I subunit RPA2	128.229	20131220 LVN_TVACLAOA2012_09_23 LVN_TVACLAOA_IC_08	23	4	1	3	1	2.9	3	23
P24928	DNA-directed RNA polymerase II subunit RPB1	217.176	20131220 LVN_TVACLAOA2012_09_23 LVN_TVACLAOA_IC_05 20131220 LVN_TVACLAOA2012_09_23 LVN_TVACLAOA_IC_06	43 24	14 10	1 1	13 10	1 1	5.8 4.9	13 10	40
P30876	DNA-directed RNA polymerase II subunit RPB2	133.897	20131220 LVN_TVACLAOA2012_09_23 LVN_TVACLAOA_IC_07 20131220 LVN_TVACLAOA2012_09_23 LVN_TVACLAOA_IC_08	87 28	14 3	3 1	11 3	2 1	8.5 2.3	11 3	89
P19387	DNA-directed RNA polymerase II subunit RPB3	31.441	20131220 LVN_TVACLAOA2012_09_26 LVN_IC rerun_17 dilute	65	2	2	1	1	3.6	1	65
P62487	DNA-directed RNA polymerase II subunit RPB7	19.294	20131220 LVN_TVACLAOA2012_09_26 LVN_IC rerun_21 dilute	83	3	1	2	1	11.6	2	83
O14802	DNA-directed RNA polymerase III subunit RPC1	155.641	20131220 LVN_TVACLAOA2012_09_25 LVN_TVACLAOA_EC34	24	12	1	3	1	1.7	3	0
O00411	DNA-directed RNA polymerase, mitochondrial	138.62	20131220 LVN_TVACLAOA2012_09_23 LVN_TVACLAOA_IC_07 20131220 LVN_TVACLAOA2012_09_23 LVN_TVACLAOA_IC_08	25 30	5 13	1 1	5 8	1 1	3.7 6.6	5 8	30
O15160	DNA-directed RNA polymerases I and III subunit RPAC1	39.25	20131220 LVN_TVACLAOA2012_09_26 LVN_IC rerun_16 dilute	77	13	3	7	2	20.2	7	77
Q9Y2S0	DNA-directed RNA polymerases I and III subunit RPAC2	15.237	20131220 LVN_TVACLAOA2012_09_23 LVN_TVACLAOA_IC_23	30	2	1	2	1	18	2	0
P19388	DNA-directed RNA polymerases I, II, and III subunit RPABC1	24.551	20131220 LVN_TVACLAOA2012_09_23 LVN_TVACLAOA_IC_19 20131220 LVN_TVACLAOA2012_09_23 LVN_TVACLAOA_IC_20	51 130	3 7	2 5	2 4	2 4	11 19	2 4	153
P52434	DNA-directed RNA polymerases I, II, and III subunit RPABC3	17.143	20131220 LVN_TVACLAOA2012_09_23 LVN_TVACLAOA_IC_23	409	18	8	7	3	43.3	7	409
P62875	DNA-directed RNA polymerases I, II, and III subunit RPABC5	7.645	20131220 LVN_TVACLAOA2012_09_26 LVN_IC rerun_25	76	4	4	1	1	13.4	1	76
O60870	DNA/RNA-binding protein KIN17	45.374	20131220 LVN_TVACLAOA2012_09_23 LVN_TVACLAOA_IC_15	34	4	1	3	1	8.9	3	34
P31689	DnaJ homolog subfamily A member 1	44.868	20131220 LVN_TVACLAOA2012_09_23 LVN_TVACLAOA_IC_15	393	28	11	12	5	29	10	393
O60884	DnaJ homolog subfamily A member 2	45.746	20131220 LVN_TVACLAOA2012_09_23 LVN_TVACLAOA_IC_14 20131220 LVN_TVACLAOA2012_09_23 LVN_TVACLAOA_IC_15	43 384	7 39	2 17	5 14	1 9	13.1 30.3	5 14	393
Q96EY1	DnaJ homolog subfamily A member 3, mitochondrial	52.489	20131220 LVN_TVACLAOA2012_09_26 LVN_IC rerun_16 dilute	64	15	2	5	2	12.3	5	64
P25685	DnaJ homolog subfamily B member 1	38.044	20131220 LVN_TVACLAOA2012_09_26 LVN_IC rerun_16 dilute 20131220 LVN_TVACLAOA2012_09_26 LVN_IC rerun_17 dilute	49 198	6 15	3 6	4 6	2 4	12.4 19.1	4 6	216
Q9UBS4	DnaJ homolog subfamily B member 11	40.514	20131220 LVN_TVACLAOA2012_09_23 LVN_TVACLAOA_IC_15 20131220 LVN_TVACLAOA2012_09_26 LVN_IC rerun_16 dilute	113 315	10 16	2 10	5 7	1 5	13.4 26	5 7	395
P25686	DnaJ homolog subfamily B member 2	35.58	20131220 LVN_TVACLAOA2012_09_23 LVN_TVACLAOA_IC_19	33	4	1	2	1	6.2	2	0
Q9UBS3	DnaJ homolog subfamily B member 9	25.518	20131220 LVN_TVACLAOA2012_09_25 LVN_TVACLAOA_EC47	37	2	2	1	1	4.5	1	37
Q8IXB1	DnaJ homolog subfamily C member 10	91.08	20131220 LVN_TVACLAOA2012_09_23 LVN_TVACLAOA_IC_10	293	23	13	10	6	12.1	10	293
Q9NVH1	DnaJ homolog subfamily C member 11	63.278	20131220 LVN_TVACLAOA2012_09_23 LVN_TVACLAOA_IC_12	52	11	1	10	1	15.7	10	52
Q13217	DnaJ homolog subfamily C member 3	57.58	20131220 LVN_TVACLAOA2012_09_26 LVN_IC rerun_13 dilute	155	24	9	11	6	21.4	11	155
Q99615	DnaJ homolog subfamily C member 7	56.441	20131220 LVN_TVACLAOA2012_09_26 LVN_IC rerun_13 dilute	85	11	3	5	2	10.7	5	85
O75937	DnaJ homolog subfamily C member 8	29.842	20131220 LVN_TVACLAOA2012_09_23 LVN_TVACLAOA_IC_18	62	7	2	6	2	20.9	6	62
Q8WXX5	DnaJ homolog subfamily C member 9	29.91	20131220 LVN_TVACLAOA2012_09_23 LVN_TVACLAOA_IC_18	78	5	3	4	2	15.8	4	78
O60762	Dolichol-phosphate mannosyltransferase	29.634	20131220 LVN_TVACLAOA2012_09_23 LVN_TVACLAOA_IC_18 20131220 LVN_TVACLAOA2012_09_23 LVN_TVACLAOA_IC_19	30 93	6 14	1 6	5 5	1 3	20.4 15	5 5	93
Q9P2X0	Dolichol-phosphate mannosyltransferase subunit 3	10.094	20131220 LVN_TVACLAOA2012_09_26 LVN_IC rerun_25	161	8	6	2	1	23.9	2	161
P39656	Dolichyl-diphosphooligosaccharide--protein glycosyltransferase 48 kDa subunit	50.801	20131220 LVN_TVACLAOA2012_09_23 LVN_TVACLAOA_IC_07 20131220 LVN_TVACLAOA2012_09_23 LVN_TVACLAOA_IC_14 20131220 LVN_TVACLAOA2012_09_23 LVN_TVACLAOA_IC_15 20131220 LVN_TVACLAOA2012_09_23 LVN_TVACLAOA_IC_19	23 559 786 55	1 33 48 1	1 24 30 1	1 9 12 1	1 7 9 1	1.5 21.3 26.1 2.4	1 9 12 1	1349	0.92801	3	1.07848		X	0.94318	3	1.22113		X	1.10016	3	1.13023		X	1.07768	3	1.07809		X	1.06003	3	1.22075		X	0.90883	3	1.13		X
P04844	Dolichyl-diphosphooligosaccharide--protein glycosyltransferase subunit 2	69.284	20131220 LVN_TVACLAOA2012_09_23 LVN_TVACLAOA_IC_03 20131220 LVN_TVACLAOA2012_09_23 LVN_TVACLAOA_IC_04 20131220 LVN_TVACLAOA2012_09_23 LVN_TVACLAOA_IC_05 20131220 LVN_TVACLAOA2012_09_23 LVN_TVACLAOA_IC_06 20131220 LVN_TVACLAOA2012_09_23 LVN_TVACLAOA_IC_07 20131220 LVN_TVACLAOA2012_09_23 LVN_TVACLAOA_IC_08 20131220 LVN_TVACLAOA2012_09_23 LVN_TVACLAOA_IC_09 20131220 LVN_TVACLAOA2012_09_23 LVN_TVACLA…	86 50 147 122 64 83 89 31 124 92 639	1 2 9 6 3 4 3 4 6 2 45	1 1 5 3 1 3 2 1 4 1 32	1 2 6 3 3 4 2 3 3 2 12	1 1 3 2 1 3 2 1 3 1 10	2.2 3.5 10.5 8.7 6 10 4.9 5.9 6.3 4.9 24.1	1 2 6 3 3 4 2 3 3 2 12	1238
P61803	Dolichyl-diphosphooligosaccharide--protein glycosyltransferase subunit DAD1	12.497	20131220 LVN_TVACLAOA2012_09_23 LVN_TVACLAOA_IC_23 20131220 LVN_TVACLAOA2012_09_26 LVN_IC rerun_24 20131220 LVN_TVACLAOA2012_09_26 LVN_IC rerun_25	101 497 119	9 26 7	5 17 6	4 4 1	2 3 1	35.4 35.4 8.8	4 4 1	660	1.03879	2	1.02626		X	1.05783	2	1.14376		X	1.10323	2	1.10854		X	0.96254	2	1.02551		X	0.94541	2	1.14415		X	0.90671	2	1.1086		X
P46977	Dolichyl-diphosphooligosaccharide--protein glycosyltransferase subunit STT3A	80.53	20131220 LVN_TVACLAOA2012_09_23 LVN_TVACLAOA_IC_02 20131220 LVN_TVACLAOA2012_09_23 LVN_TVACLAOA_IC_03 20131220 LVN_TVACLAOA2012_09_23 LVN_TVACLAOA_IC_04 20131220 LVN_TVACLAOA2012_09_23 LVN_TVACLAOA_IC_05 20131220 LVN_TVACLAOA2012_09_23 LVN_TVACLAOA_IC_06 20131220 LVN_TVACLAOA2012_09_23 LVN_TVACLAOA_IC_07 20131220 LVN_TVACLAOA2012_09_23 LVN_TVACLAOA_IC_08 20131220 LVN_TVACLAOA2012_09_23 LVN_TVACLA…	192 229 272 325 276 332 165 160 168 133 70 103 79 40 36	13 16 23 24 25 20 14 14 17 8 9 7 11 1 2	10 12 15 13 16 16 8 7 6 4 5 2 4 1 1	5 5 8 8 9 6 6 6 6 4 6 3 4 1 2	5 5 6 5 5 6 4 4 4 3 4 1 4 1 1	6.7 6.7 9.6 10.4 11.2 8.4 8.4 8.5 7.7 5.4 7.2 3.8 5.4 1.3 2.3	5 5 7 7 7 6 6 6 6 4 5 3 4 1 2	2175
Q8TCJ2	Dolichyl-diphosphooligosaccharide--protein glycosyltransferase subunit STT3B	93.674	20131220 LVN_TVACLAOA2012_09_23 LVN_TVACLAOA_IC_05 20131220 LVN_TVACLAOA2012_09_23 LVN_TVACLAOA_IC_06 20131220 LVN_TVACLAOA2012_09_23 LVN_TVACLAOA_IC_12	48 38 57	11 9 7	2 1 3	5 7 6	1 1 3	5.4 7.3 6.5	4 5 5	89
Q9Y673	Dolichyl-phosphate beta-glucosyltransferase	36.946	20131220 LVN_TVACLAOA2012_09_26 LVN_IC rerun_17 dilute	30	3	1	3	1	10.8	3	30
P49959	Double-strand break repair protein MRE11A	80.593	20131220 LVN_TVACLAOA2012_09_23 LVN_TVACLAOA_IC_10	46	4	2	3	1	4.9	3	46
O60216	Double-strand-break repair protein rad21 homolog	71.69	20131220 LVN_TVACLAOA2012_09_23 LVN_TVACLAOA_IC_08	42	6	1	6	1	10.6	5	41
O95793	Double-stranded RNA-binding protein Staufen homolog 1	63.182	20131220 LVN_TVACLAOA2012_09_23 LVN_TVACLAOA_IC_14 20131220 LVN_TVACLAOA2012_09_26 LVN_IC rerun_13 dilute 20131220 LVN_TVACLAOA2012_09_26 LVN_IC rerun_16 dilute 20131220 LVN_TVACLAOA2012_09_26 LVN_IC rerun_17 dilute	294 43 36 42	19 9 4 5	8 1 1 1	12 7 3 3	6 1 1 1	21.5 12.8 6.1 5.7	11 7 3 3	328
P55265	Double-stranded RNA-specific adenosine deaminase	136.066	20131220 LVN_TVACLAOA2012_09_23 LVN_TVACLAOA_IC_08 20131220 LVN_TVACLAOA2012_09_23 LVN_TVACLAOA_IC_09	62 40	14 8	2 2	10 6	2 2	7.7 4.5	10 6	71
Q16643	Drebrin	71.429	20131220 LVN_TVACLAOA2012_09_23 LVN_TVACLAOA_IC_08 20131220 LVN_TVACLAOA2012_09_26 LVN_IC rerun_16 dilute	52 36	10 6	3 2	7 4	2 1	14 6.6	7 4	59
Q9UJU6	Drebrin-like protein	48.207	20131220 LVN_TVACLAOA2012_09_23 LVN_TVACLAOA_IC_18	51	2	1	2	1	6.5	2	51
Q02750	Dual specificity mitogen-activated protein kinase kinase 1	43.439	20131220 LVN_TVACLAOA2012_09_23 LVN_TVACLAOA_IC_15	150	17	8	7	4	16.3	7	150
P36507	Dual specificity mitogen-activated protein kinase kinase 2	44.424	20131220 LVN_TVACLAOA2012_09_23 LVN_TVACLAOA_IC_15	204	26	17	9	8	20.3	9	204
P51452	Dual specificity protein phosphatase 3	20.478	20131220 LVN_TVACLAOA2012_09_26 LVN_IC rerun_21 dilute	189	4	3	3	2	17.8	3	189
Q99956	Dual specificity protein phosphatase 9	41.868	20131220 LVN_TVACLAOA2012_09_26 LVN_IC rerun_16 dilute	28	2	1	1	1	2.6	1	0
Q9NR20	Dual specificity tyrosine-phosphorylation-regulated kinase 4	59.608	20131220 LVN_TVACLAOA2012_09_25 LVN_TVACLAOA_EC48	22	3	1	1	1	1.5	1	22
Q14203	Dynactin subunit 1	141.695	20131220 LVN_TVACLAOA2012_09_23 LVN_TVACLAOA_IC_06 20131220 LVN_TVACLAOA2012_09_23 LVN_TVACLAOA_IC_07 20131220 LVN_TVACLAOA2012_09_23 LVN_TVACLAOA_IC_08	109 122 28	12 13 5	3 4 1	10 10 4	2 2 1	8.3 7.4 3.3	10 9 4	211
Q13561	Dynactin subunit 2	44.231	20131220 LVN_TVACLAOA2012_09_23 LVN_TVACLAOA_IC_14	95	11	6	6	4	16.7	6	95
O75935	Dynactin subunit 3	21.119	20131220 LVN_TVACLAOA2012_09_23 LVN_TVACLAOA_IC_22	66	5	3	3	2	14.5	3	66
Q9BTE1	Dynactin subunit 5	20.127	20131220 LVN_TVACLAOA2012_09_23 LVN_TVACLAOA_IC_22	44	11	1	2	1	10.4	2	44
O00429	Dynamin-1-like protein	81.877	20131220 LVN_TVACLAOA2012_09_23 LVN_TVACLAOA_IC_11	178	21	8	11	4	14.5	11	177
P50570	Dynamin-2	98.064	20131220 LVN_TVACLAOA2012_09_23 LVN_TVACLAOA_IC_09 20131220 LVN_TVACLAOA2012_09_23 LVN_TVACLAOA_IC_10	81 113	25 36	5 9	15 17	4 6	16.2 20.5	15 17	167
O60313	Dynamin-like 120 kDa protein, mitochondrial	111.631	20131220 LVN_TVACLAOA2012_09_23 LVN_TVACLAOA_IC_10 20131220 LVN_TVACLAOA2012_09_23 LVN_TVACLAOA_IC_11	173 63	12 10	6 2	8 9	4 2	9.8 12.1	8 9	203
Q0VDD8	Dynein heavy chain 14, axonemal	399.895	20131220 LVN_TVACLAOA2012_09_26 LVN_IC rerun_21 dilute	26	6	1	4	1	0.9	4	26
Q8TE73	Dynein heavy chain 5, axonemal	529.021	20131220 LVN_TVACLAOA2012_09_23 LVN_TVACLAOA_IC_11	31	24	1	13	1	2.5	12	37
P63167	Dynein light chain 1, cytoplasmic	10.366	20131220 LVN_TVACLAOA2012_09_26 LVN_IC rerun_24	69	3	1	2	1	32.6	2	69
P63172	Dynein light chain Tctex-type 1	12.452	20131220 LVN_TVACLAOA2012_09_26 LVN_IC rerun_24	94	3	3	1	1	14.2	1	94
Q8IZA0	Dyslexia-associated protein KIAA0319-like protein	115.658	20131220 LVN_TVACLAOA2012_09_23 LVN_TVACLAOA_IC_06 20131220 LVN_TVACLAOA2012_09_23 LVN_TVACLAOA_IC_07	34 32	9 7	1 1	5 6	1 1	4.8 5.3	5 6	40
Q14118	Dystroglycan	97.441	20131220 LVN_TVACLAOA2012_09_23 LVN_TVACLAOA_IC_15 20131220 LVN_TVACLAOA2012_09_25 LVN_TVACLAOA_EC38 20131220 LVN_TVACLAOA2012_09_25 LVN_TVACLAOA_EC39	92 50 121	3 3 9	1 1 4	2 2 6	1 1 2	2.3 2.6 8	2 2 6	209
P11532	Dystrophin	426.75	20131220 LVN_TVACLAOA2012_09_23 LVN_TVACLAOA_IC_10	27	20	1	10	1	2.4	9	0
Q96L91	E1A-binding protein p400	343.489	20131220 LVN_TVACLAOA2012_09_23 LVN_TVACLAOA_IC_15	36	4	1	3	1	0.7	3	36
P49792	E3 SUMO-protein ligase RanBP2	358.199	20131220 LVN_TVACLAOA2012_09_23 LVN_TVACLAOA_IC_04 20131220 LVN_TVACLAOA2012_09_23 LVN_TVACLAOA_IC_05 20131220 LVN_TVACLAOA2012_09_23 LVN_TVACLAOA_IC_06 20131220 LVN_TVACLAOA2012_09_23 LVN_TVACLAOA_IC_07 20131220 LVN_TVACLAOA2012_09_23 LVN_TVACLAOA_IC_08 20131220 LVN_TVACLAOA2012_09_23 LVN_TVACLAOA_IC_09 20131220 LVN_TVACLAOA2012_09_23 LVN_TVACLAOA_IC_10	24 119 89 32 47 49 54	17 31 21 12 11 7 7	1 6 3 2 1 1 1	12 18 13 10 9 7 7	1 4 2 1 1 1 1	3.4 5.6 3.9 3 2.6 2.3 2.5	12 18 8 9 4 5 5	302	0.95748	2	1.0662		X	1.10221	2	1.02611		X	0.97251	2	1.04215		X	1.04447	2	1.06563		X	0.90762	2	1.02638		X	1.02823	2	1.04203		X
Q5VTR2	E3 ubiquitin-protein ligase BRE1A	113.662	20131220 LVN_TVACLAOA2012_09_23 LVN_TVACLAOA_IC_08	97	11	2	8	2	7.8	7	97
Q9UNE7	E3 ubiquitin-protein ligase CHIP	34.856	20131220 LVN_TVACLAOA2012_09_26 LVN_IC rerun_17 dilute	48	5	2	4	2	14.5	4	48
Q7Z6Z7	E3 ubiquitin-protein ligase HUWE1	481.891	20131220 LVN_TVACLAOA2012_09_23 LVN_TVACLAOA_IC_02 20131220 LVN_TVACLAOA2012_09_23 LVN_TVACLAOA_IC_05	64 47	4 10	1 1	2 6	1 1	0.4 1.5	2 6	83
Q6UWE0	E3 ubiquitin-protein ligase LRSAM1	83.594	20131220 LVN_TVACLAOA2012_09_23 LVN_TVACLAOA_IC_10	31	2	1	2	1	3.5	2	31
Q9P0P0	E3 ubiquitin-protein ligase RNF181	17.909	20131220 LVN_TVACLAOA2012_09_23 LVN_TVACLAOA_IC_22	33	9	1	3	1	17.6	3	33
Q86TM6	E3 ubiquitin-protein ligase synoviolin	67.685	20131220 LVN_TVACLAOA2012_09_23 LVN_TVACLAOA_IC_12	34	5	2	3	2	3.7	3	34
Q2Q1W2	E3 ubiquitin-protein ligase TRIM71	93.385	20131220 LVN_TVACLAOA2012_09_23 LVN_TVACLAOA_IC_10	51	5	1	3	1	4.4	3	51
Q5T4S7	E3 ubiquitin-protein ligase UBR4	573.841	20131220 LVN_TVACLAOA2012_09_23 LVN_TVACLAOA_IC_05 20131220 LVN_TVACLAOA2012_09_23 LVN_TVACLAOA_IC_07	26 32	19 15	1 1	17 11	1 1	3.4 2.1	17 11	32
Q14258	E3 ubiquitin/ISG15 ligase TRIM25	70.973	20131220 LVN_TVACLAOA2012_09_23 LVN_TVACLAOA_IC_12	83	11	4	8	3	15.4	8	83
O94874	E3 UFM1-protein ligase 1	89.595	20131220 LVN_TVACLAOA2012_09_23 LVN_TVACLAOA_IC_10	126	15	5	11	4	15	10	126
Q15075	Early endosome antigen 1	162.466	20131220 LVN_TVACLAOA2012_09_23 LVN_TVACLAOA_IC_02 20131220 LVN_TVACLAOA2012_09_23 LVN_TVACLAOA_IC_06 20131220 LVN_TVACLAOA2012_09_23 LVN_TVACLAOA_IC_08 20131220 LVN_TVACLAOA2012_09_23 LVN_TVACLAOA_IC_09 20131220 LVN_TVACLAOA2012_09_23 LVN_TVACLAOA_IC_10	30 658 30 35 31	5 82 19 6 9	1 35 1 1 1	2 44 11 5 4	1 21 1 1 1	1.3 34.1 6.9 3.5 2.8	2 44 11 5 4	668
Q9HC35	Echinoderm microtubule-associated protein-like 4	108.916	20131220 LVN_TVACLAOA2012_09_23 LVN_TVACLAOA_IC_02 20131220 LVN_TVACLAOA2012_09_23 LVN_TVACLAOA_IC_03 20131220 LVN_TVACLAOA2012_09_23 LVN_TVACLAOA_IC_04 20131220 LVN_TVACLAOA2012_09_23 LVN_TVACLAOA_IC_05 20131220 LVN_TVACLAOA2012_09_23 LVN_TVACLAOA_IC_06 20131220 LVN_TVACLAOA2012_09_23 LVN_TVACLAOA_IC_07 20131220 LVN_TVACLAOA2012_09_23 LVN_TVACLAOA_IC_08 20131220 LVN_TVACLAOA2012_09_23 LVN_TVACLA…	93 83 78 252 156 303 1444 623 504 89 136 49 43 66 180 188 53 29 39 105 103 106	10 9 24 35 31 34 108 64 47 18 17 6 3 7 5 11 2 9 13 3 9 6	5 3 6 15 8 19 66 34 22 5 4 1 1 1 4 7 1 1 1 3 3 4	5 6 15 17 17 16 34 24 18 11 8 4 3 5 2 5 2 5 4 2 4 2	3 2 6 10 7 11 25 15 10 5 3 1 1 1 2 3 1 1 1 2 1 1	5.6 7 15.8 16.7 17.8 16.9 33.7 25 18.9 11.5 9 4.2 3.2 5 2.1 6 2.2 6.3 5.3 2.9 4.2 2.2	5 6 15 17 17 16 34 24 18 11 8 4 3 5 2 5 2 5 4 2 4 2	4125	0.93524	3	1.14602		X	1.00424	3	1.08668		X	1.03615	2	1.0782		X	1.06946	3	1.14526		X	0.99572	3	1.08684		X	0.96504	2	1.0781		X
O60447	Ecotropic viral integration site 5 protein homolog	92.949	20131220 LVN_TVACLAOA2012_09_25 LVN_TVACLAOA_EC34	31	2	1	1	1	1	1	31
O75356	Ectonucleoside triphosphate diphosphohydrolase 5	47.517	20131220 LVN_TVACLAOA2012_09_23 LVN_TVACLAOA_IC_15	500	19	10	9	5	20.6	9	500
Q96C19	EF-hand domain-containing protein D2	26.697	20131220 LVN_TVACLAOA2012_09_23 LVN_TVACLAOA_IC_18 20131220 LVN_TVACLAOA2012_09_23 LVN_TVACLAOA_IC_19 20131220 LVN_TVACLAOA2012_09_23 LVN_TVACLAOA_IC_22 20131220 LVN_TVACLAOA2012_09_25 LVN_TVACLAOA_EC46	322 164 94 84	21 14 9 3	16 7 3 3	8 6 6 2	7 4 3 2	34.6 24.6 22.9 8.8	7 5 6 2	571
Q8NDI1	EH domain-binding protein 1	140.017	20131220 LVN_TVACLAOA2012_09_23 LVN_TVACLAOA_IC_05 20131220 LVN_TVACLAOA2012_09_23 LVN_TVACLAOA_IC_07	53 27	5 3	2 1	4 3	2 1	3.8 2	4 3	54
Q9H4M9	EH domain-containing protein 1	60.627	20131220 LVN_TVACLAOA2012_09_26 LVN_IC rerun_13 dilute	157	19	7	11	6	21.2	10	157
Q9H223	EH domain-containing protein 4	61.175	20131220 LVN_TVACLAOA2012_09_23 LVN_TVACLAOA_IC_12	43	4	2	3	2	7	3	43
Q14657	EKC/KEOPS complex subunit LAGE3	14.804	20131220 LVN_TVACLAOA2012_09_23 LVN_TVACLAOA_IC_22	27	1	1	1	1	16.1	1	27
Q9Y3C4	EKC/KEOPS complex subunit TPRKB	19.661	20131220 LVN_TVACLAOA2012_09_23 LVN_TVACLAOA_IC_22	58	3	3	1	1	4	1	58
Q15717	ELAV-like protein 1	36.092	20131220 LVN_TVACLAOA2012_09_23 LVN_TVACLAOA_IC_18 20131220 LVN_TVACLAOA2012_09_25 LVN_TVACLAOA_EC47 20131220 LVN_TVACLAOA2012_09_26 LVN_IC rerun_17 dilute	190 50 146	11 1 10	7 1 7	7 1 4	5 1 3	23.6 2.1 12	7 1 4	324
Q14576	ELAV-like protein 3	39.547	20131220 LVN_TVACLAOA2012_09_26 LVN_IC rerun_17 dilute	59	2	1	1	1	4.9	1	59
P13804	Electron transfer flavoprotein subunit alpha, mitochondrial	35.08	20131220 LVN_TVACLAOA2012_09_23 LVN_TVACLAOA_IC_05 20131220 LVN_TVACLAOA2012_09_23 LVN_TVACLAOA_IC_06 20131220 LVN_TVACLAOA2012_09_23 LVN_TVACLAOA_IC_08 20131220 LVN_TVACLAOA2012_09_23 LVN_TVACLAOA_IC_10 20131220 LVN_TVACLAOA2012_09_23 LVN_TVACLAOA_IC_11 20131220 LVN_TVACLAOA2012_09_23 LVN_TVACLAOA_IC_15 20131220 LVN_TVACLAOA2012_09_23 LVN_TVACLAOA_IC_18 20131220 LVN_TVACLAOA2012_09_23 LVN_TVACLA…	118 39 60 31 34 37 1608 298 87 797 62	4 2 6 6 3 5 64 8 3 26 2	3 1 3 1 1 1 46 7 2 20 1	3 2 4 3 3 4 15 6 2 8 2	2 1 1 1 1 1 11 5 1 7 1	9.9 9.3 12 13.2 9 13.8 57.4 23.7 9.3 34.2 6.9	3 2 4 3 3 4 15 6 2 8 2	2884											1.4434	2	1.04635		X											0.69286	2	1.0466		X
Q8IZ81	ELMO domain-containing protein 2	34.961	20131220 LVN_TVACLAOA2012_09_23 LVN_TVACLAOA_IC_18	172	16	9	6	4	23.5	6	172
P24534	Elongation factor 1-beta	24.764	20131220 LVN_TVACLAOA2012_09_23 LVN_TVACLAOA_IC_08 20131220 LVN_TVACLAOA2012_09_23 LVN_TVACLAOA_IC_09 20131220 LVN_TVACLAOA2012_09_23 LVN_TVACLAOA_IC_18 20131220 LVN_TVACLAOA2012_09_23 LVN_TVACLAOA_IC_19 20131220 LVN_TVACLAOA2012_09_23 LVN_TVACLAOA_IC_20 20131220 LVN_TVACLAOA2012_09_23 LVN_TVACLAOA_IC_22 20131220 LVN_TVACLAOA2012_09_23 LVN_TVACLAOA_IC_23 20131220 LVN_TVACLAOA2012_09_26 LVN_IC rer…	35 34 362 86 62 27 52 287 88	2 9 13 2 3 2 4 8 3	1 1 9 2 1 1 1 6 3	1 3 5 1 3 1 2 2 2	1 1 3 1 1 1 1 2 2	5.8 15.6 27.6 5.8 12.9 4 9.8 12.4 9.8	1 3 5 1 3 1 2 2 2	805
Q96RP9	Elongation factor G, mitochondrial	83.471	20131220 LVN_TVACLAOA2012_09_23 LVN_TVACLAOA_IC_10	318	42	22	20	13	28	20	318
P43897	Elongation factor Ts, mitochondrial	35.391	20131220 LVN_TVACLAOA2012_09_26 LVN_IC rerun_17 dilute	179	16	6	11	4	47.4	11	179
Q7Z2Z2	Elongation factor Tu GTP-binding domain-containing protein 1	125.43	20131220 LVN_TVACLAOA2012_09_23 LVN_TVACLAOA_IC_07	42	11	2	10	2	8.2	10	42
O95163	Elongator complex protein 1	150.254	20131220 LVN_TVACLAOA2012_09_23 LVN_TVACLAOA_IC_06 20131220 LVN_TVACLAOA2012_09_23 LVN_TVACLAOA_IC_07 20131220 LVN_TVACLAOA2012_09_23 LVN_TVACLAOA_IC_08 20131220 LVN_TVACLAOA2012_09_23 LVN_TVACLAOA_IC_10	64 405 36 50	4 40 5 5	2 18 1 1	4 20 3 4	2 9 1 1	4.2 17.2 2.3 2.6	4 20 3 4	480
Q6IA86	Elongator complex protein 2	92.5	20131220 LVN_TVACLAOA2012_09_23 LVN_TVACLAOA_IC_09	72	4	1	3	1	3.4	3	72
P50402	Emerin	28.994	20131220 LVN_TVACLAOA2012_09_26 LVN_IC rerun_17 dilute	45	3	2	2	2	8.7	2	45
Q14249	Endonuclease G, mitochondrial	32.62	20131220 LVN_TVACLAOA2012_09_23 LVN_TVACLAOA_IC_18 20131220 LVN_TVACLAOA2012_09_23 LVN_TVACLAOA_IC_19	90 35	9 2	3 1	4 2	1 1	13.8 7.4	4 2	101
Q99961	Endophilin-A2	41.49	20131220 LVN_TVACLAOA2012_09_23 LVN_TVACLAOA_IC_14 20131220 LVN_TVACLAOA2012_09_26 LVN_IC rerun_16 dilute	33 74	7 4	1 1	6 3	1 1	14.4 7.6	4 2	81
Q9Y371	Endophilin-B1	40.796	20131220 LVN_TVACLAOA2012_09_26 LVN_IC rerun_16 dilute	24	6	1	5	1	14	4	24
Q9NZ08	Endoplasmic reticulum aminopeptidase 1	107.235	20131220 LVN_TVACLAOA2012_09_23 LVN_TVACLAOA_IC_09 20131220 LVN_TVACLAOA2012_09_25 LVN_TVACLAOA_EC32	212 85	15 7	7 5	8 7	4 5	8.9 7	8 7	268
Q9UKM7	Endoplasmic reticulum mannosyl-oligosaccharide 1,2-alpha-mannosidase	79.58	20131220 LVN_TVACLAOA2012_09_23 LVN_TVACLAOA_IC_10	31	3	2	2	1	3.9	2	31
Q7Z2K6	Endoplasmic reticulum metallopeptidase 1	100.231	20131220 LVN_TVACLAOA2012_09_23 LVN_TVACLAOA_IC_06 20131220 LVN_TVACLAOA2012_09_23 LVN_TVACLAOA_IC_08 20131220 LVN_TVACLAOA2012_09_23 LVN_TVACLAOA_IC_09 20131220 LVN_TVACLAOA2012_09_23 LVN_TVACLAOA_IC_10 20131220 LVN_TVACLAOA2012_09_23 LVN_TVACLAOA_IC_11	35 29 64 46 65	1 2 3 6 4	1 1 1 1 1	1 1 2 3 4	1 1 1 1 1	1.1 1.1 2.3 3.7 3.8	1 1 2 3 4	119
Q96DN0	Endoplasmic reticulum resident protein 27	30.48	20131220 LVN_TVACLAOA2012_09_23 LVN_TVACLAOA_IC_18	51	7	2	4	2	16.1	4	51
Q969X5	Endoplasmic reticulum-Golgi intermediate compartment protein 1	32.592	20131220 LVN_TVACLAOA2012_09_23 LVN_TVACLAOA_IC_18 20131220 LVN_TVACLAOA2012_09_26 LVN_IC rerun_17 dilute	56 104	5 6	3 5	4 3	3 3	11.7 9.7	4 3	134
P14625	Endoplasmin	92.469	20131220 LVN_TVACLAOA2012_09_23 LVN_TVACLAOA_IC_01 20131220 LVN_TVACLAOA2012_09_23 LVN_TVACLAOA_IC_02 20131220 LVN_TVACLAOA2012_09_23 LVN_TVACLAOA_IC_03 20131220 LVN_TVACLAOA2012_09_23 LVN_TVACLAOA_IC_04 20131220 LVN_TVACLAOA2012_09_23 LVN_TVACLAOA_IC_05 20131220 LVN_TVACLAOA2012_09_23 LVN_TVACLAOA_IC_06 20131220 LVN_TVACLAOA2012_09_23 LVN_TVACLAOA_IC_07 20131220 LVN_TVACLAOA2012_09_23 LVN_TVACLA…	107 1014 1122 675 1327 818 648 778 5134 1516 1109 565 421 478 115 183 60 163 177 236 168 191 126 158	3 55 86 85 115 75 60 62 313 110 77 48 38 39 16 21 10 18 9 24 24 13 5 5	3 42 55 42 63 33 32 34 196 62 43 26 16 19 5 10 3 6 5 11 10 7 3 4	2 18 24 25 31 24 22 25 50 35 27 22 20 20 10 12 8 10 6 13 14 7 3 3	2 14 18 15 19 15 15 17 40 25 19 13 8 10 4 6 3 4 3 5 6 3 2 2	2.2 20.9 28.5 28.3 37.7 29.3 26.2 31.6 52.2 41.6 35.5 29.5 21.8 23.9 12.8 14.6 9.3 12.5 7.6 15.3 16.4 9 3.9 3.6	2 18 24 25 31 24 22 25 50 35 27 22 20 20 9 10 6 10 5 10 10 7 3 2	16638	0.72887	35	1.90558			1.10902	34	2.25748			0.78574	34	2.16952			1.37155	35	1.9052			0.90161	34	2.25747			1.27263	34	2.16957
Q96JJ3	Engulfment and cell motility protein 2	82.615	20131220 LVN_TVACLAOA2012_09_23 LVN_TVACLAOA_IC_11	43	9	2	8	2	11.7	6	43
Q6P2E9	Enhancer of mRNA-decapping protein 4	151.661	20131220 LVN_TVACLAOA2012_09_23 LVN_TVACLAOA_IC_05 20131220 LVN_TVACLAOA2012_09_23 LVN_TVACLAOA_IC_08	33 37	7 4	1 1	7 3	1 1	4.4 1.9	7 2	43
P84090	Enhancer of rudimentary homolog	12.259	20131220 LVN_TVACLAOA2012_09_26 LVN_IC rerun_24 20131220 LVN_TVACLAOA2012_09_26 LVN_IC rerun_25	152 106	12 2	5 2	3 1	2 1	20.2 10.6	3 1	231
Q9UHY7	Enolase-phosphatase E1	28.933	20131220 LVN_TVACLAOA2012_09_23 LVN_TVACLAOA_IC_18	237	15	9	4	3	17.2	4	237
P42126	Enoyl-CoA delta isomerase 1, mitochondrial	32.816	20131220 LVN_TVACLAOA2012_09_23 LVN_TVACLAOA_IC_18 20131220 LVN_TVACLAOA2012_09_23 LVN_TVACLAOA_IC_19 20131220 LVN_TVACLAOA2012_09_25 LVN_TVACLAOA_EC41	415 402 96	29 24 2	15 14 2	7 7 1	5 6 1	23.5 23.5 5	7 7 1	851
O75521	Enoyl-CoA delta isomerase 2, mitochondrial	43.585	20131220 LVN_TVACLAOA2012_09_23 LVN_TVACLAOA_IC_18 20131220 LVN_TVACLAOA2012_09_26 LVN_IC rerun_16 dilute	44 259	5 16	1 12	4 6	1 6	11.4 18	4 6	271
P30084	Enoyl-CoA hydratase, mitochondrial	31.387	20131220 LVN_TVACLAOA2012_09_23 LVN_TVACLAOA_IC_18 20131220 LVN_TVACLAOA2012_09_23 LVN_TVACLAOA_IC_19	368 1216	29 58	19 39	10 12	7 10	38.6 40.7	10 12	1556	1.22433	4	1.65254		X	0.9823	6	1.10775		X	1.20941	5	1.55073		X	0.81657	4	1.65299		X	1.01809	6	1.1081		X	0.82693	5	1.55085		X
P29317	Ephrin type-A receptor 2	108.266	20131220 LVN_TVACLAOA2012_09_23 LVN_TVACLAOA_IC_08	38	4	1	4	1	4.2	2	38
P20827	Ephrin-A1	23.787	20131220 LVN_TVACLAOA2012_09_25 LVN_TVACLAOA_EC42 20131220 LVN_TVACLAOA2012_09_25 LVN_TVACLAOA_EC43 20131220 LVN_TVACLAOA2012_09_25 LVN_TVACLAOA_EC44	109 34 30	9 3 4	5 1 1	2 1 1	2 1 1	8.3 3.9 3.9	2 1 1	120
Q9H6S3	Epidermal growth factor receptor kinase substrate 8-like protein 2	80.621	20131220 LVN_TVACLAOA2012_09_23 LVN_TVACLAOA_IC_10 20131220 LVN_TVACLAOA2012_09_23 LVN_TVACLAOA_IC_19	41 29	7 4	1 1	7 4	1 1	9.4 5.5	7 4	47
P42566	Epidermal growth factor receptor substrate 15	98.656	20131220 LVN_TVACLAOA2012_09_23 LVN_TVACLAOA_IC_06	58	3	1	3	1	4.8	3	58
Q9UBC2	Epidermal growth factor receptor substrate 15-like 1	94.255	20131220 LVN_TVACLAOA2012_09_23 LVN_TVACLAOA_IC_08	30	6	1	4	1	4.7	4	30
P61916	Epididymal secretory protein E1	16.57	20131220 LVN_TVACLAOA2012_09_23 LVN_TVACLAOA_IC_22 20131220 LVN_TVACLAOA2012_09_25 LVN_TVACLAOA_EC41 20131220 LVN_TVACLAOA2012_09_25 LVN_TVACLAOA_EC42 20131220 LVN_TVACLAOA2012_09_25 LVN_TVACLAOA_EC43 20131220 LVN_TVACLAOA2012_09_25 LVN_TVACLAOA_EC44 20131220 LVN_TVACLAOA2012_09_26 LVN_IC rerun_21 dilute	62 37 116 177 154 159	7 2 11 15 13 9	3 1 6 11 7 5	4 1 3 4 4 5	2 1 3 4 3 4	19.9 6.6 21.2 27.8 27.8 32.5	4 1 3 4 4 5	550
Q9NRG7	Epimerase family protein SDR39U1	34.748	20131220 LVN_TVACLAOA2012_09_23 LVN_TVACLAOA_IC_18	51	4	2	3	1	10.7	3	51
P58107	Epiplakin	555.621	20131220 LVN_TVACLAOA2012_09_23 LVN_TVACLAOA_IC_02 20131220 LVN_TVACLAOA2012_09_23 LVN_TVACLAOA_IC_03 20131220 LVN_TVACLAOA2012_09_23 LVN_TVACLAOA_IC_04 20131220 LVN_TVACLAOA2012_09_23 LVN_TVACLAOA_IC_05 20131220 LVN_TVACLAOA2012_09_23 LVN_TVACLAOA_IC_07 20131220 LVN_TVACLAOA2012_09_23 LVN_TVACLAOA_IC_08 20131220 LVN_TVACLAOA2012_09_23 LVN_TVACLAOA_IC_09 20131220 LVN_TVACLAOA2012_09_23 LVN_TVACLA…	170 118 155 95 90 74 73 95	15 13 30 30 17 21 12 13	8 7 8 5 4 4 3 4	9 8 16 22 11 14 5 7	3 4 4 3 2 2 2 3	1.4 1.5 3 4.3 1.9 2.9 1.3 1.6	9 8 16 22 11 14 5 7	794
Q08345	Epithelial discoidin domain-containing receptor 1	101.128	20131220 LVN_TVACLAOA2012_09_25 LVN_TVACLAOA_EC36	44	2	1	2	1	1.8	2	44
Q9H6T0	Epithelial splicing regulatory protein 2	78.401	20131220 LVN_TVACLAOA2012_09_23 LVN_TVACLAOA_IC_11	28	5	1	2	1	2.8	2	28
[truncated: 2,177 more rows]

## Sheet: signif. 1.3 fold
Uniprot accession no.	Name
		OA/VA		CLA/VA		OA/CLA		Selected GO-terms
		Fold	Geo.SD.	Fold	Geo.SD.	Fold	Geo.SD.
[truncated: 62 more rows]
